# Supplementary material for: Organelle-targeted biosensors reveal distinct oxidative events during pattern-triggered immune responses
Source: Plant Physiol. 2022 Dec 30;191(4):2551–69. doi: 10.1093/plphys/kiac603 (PMC10069903; doi:10.1093/plphys/kiac603)
Supplement: kiac603_Supplementary_Data [file kiac603_supplementary_data.zip]

Archive with 3 entries (3 files):
- Supplemental Figs 1 to 6 and Supplemental Table 1 Higher res please replace.pdf
- Supplemental Table S2.xlsx
- Supplemental Table S3.xlsx
