# Supplementary material for: Organelle-targeted biosensors reveal distinct oxidative events during pattern-triggered immune responses
Source: Plant Physiol. 2022 Dec 30;191(4):2551–69. doi: 10.1093/plphys/kiac603 (PMC10069903; doi:10.1093/plphys/kiac603)
Supplement: kiac603_Supplementary_Data [file kiac603_supplementary_data.zip › Supplemental Table S2.xlsx]

## Sheet: Title
Supplemental Table S2 Statistical analyses for data shown in Figures 1-6.

## Sheet: Fig 1B
Table Analyzed	roGFP2-Orp1 Organelles basal 2							Number of families	1
Data sets analyzed	A-F							Number of comparisons per family	15
								Alpha	0.05
ANOVA summary
F	8364							Tukey's multiple comparisons test	Mean Diff.	95.00% CI of diff.	Below threshold?	Summary	Adjusted P Value
P value	<0.0001							Cytosol vs. Nuclei	-0.02414	-0.06624 to 0.01796	No	ns	0.5711	A-B
P value summary	****							Cytosol vs. Chloroplasts	-0.3749	-0.4178 to -0.3320	Yes	****	<0.0001	A-C
Significant diff. among means (P < 0.05)?	Yes							Cytosol vs. Mitochondria	-0.314	-0.3570 to -0.2711	Yes	****	<0.0001	A-D
R squared	0.9905							Cytosol vs. Peroxisomes	-1.262	-1.304 to -1.219	Yes	****	<0.0001	A-E
								Cytosol vs. Apoplast	-3.026	-3.076 to -2.976	Yes	****	<0.0001	A-F
Brown-Forsythe test								Nuclei vs. Chloroplasts	-0.3508	-0.3929 to -0.3087	Yes	****	<0.0001	B-C
F (DFn, DFd)	27.58 (5, 402)							Nuclei vs. Mitochondria	-0.2899	-0.3320 to -0.2478	Yes	****	<0.0001	B-D
P value	<0.0001							Nuclei vs. Peroxisomes	-1.237	-1.279 to -1.195	Yes	****	<0.0001	B-E
P value summary	****							Nuclei vs. Apoplast	-3.001	-3.051 to -2.952	Yes	****	<0.0001	B-F
Are SDs significantly different (P < 0.05)?	Yes							Chloroplasts vs. Mitochondria	0.06089	0.01795 to 0.1038	Yes	***	0.0008	C-D
								Chloroplasts vs. Peroxisomes	-0.8866	-0.9295 to -0.8437	Yes	****	<0.0001	C-E
Bartlett's test								Chloroplasts vs. Apoplast	-2.651	-2.701 to -2.601	Yes	****	<0.0001	C-F
Bartlett's statistic (corrected)	274.4							Mitochondria vs. Peroxisomes	-0.9475	-0.9904 to -0.9046	Yes	****	<0.0001	D-E
P value	<0.0001							Mitochondria vs. Apoplast	-2.712	-2.762 to -2.662	Yes	****	<0.0001	D-F
P value summary	****							Peroxisomes vs. Apoplast	-1.764	-1.814 to -1.714	Yes	****	<0.0001	E-F
Are SDs significantly different (P < 0.05)?	Yes
								Test details	Mean 1	Mean 2	Mean Diff.	SE of diff.	n1	n2	q	DF
ANOVA table	SS	DF	MS	F (DFn, DFd)	P value			Cytosol vs. Nuclei	0.4026	0.4267	-0.02414	0.0147	72	78	2.322	402
Treatment (between columns)	338.5	5	67.69	F (5, 402) = 8364	P<0.0001			Cytosol vs. Chloroplasts	0.4026	0.7775	-0.3749	0.01499	72	72	35.36	402
Residual (within columns)	3.253	402	0.008093					Cytosol vs. Mitochondria	0.4026	0.7166	-0.314	0.01499	72	72	29.62	402
Total	341.7	407						Cytosol vs. Peroxisomes	0.4026	1.664	-1.262	0.01499	72	72	119	402
								Cytosol vs. Apoplast	0.4026	3.428	-3.026	0.01747	72	42	245	402
Data summary								Nuclei vs. Chloroplasts	0.4267	0.7775	-0.3508	0.0147	78	72	33.74	402
Number of treatments (columns)	6							Nuclei vs. Mitochondria	0.4267	0.7166	-0.2899	0.0147	78	72	27.88	402
Number of values (total)	408							Nuclei vs. Peroxisomes	0.4267	1.664	-1.237	0.0147	78	72	119	402
								Nuclei vs. Apoplast	0.4267	3.428	-3.001	0.01722	78	42	246.5	402
								Chloroplasts vs. Mitochondria	0.7775	0.7166	0.06089	0.01499	72	72	5.743	402
								Chloroplasts vs. Peroxisomes	0.7775	1.664	-0.8866	0.01499	72	72	83.63	402
								Chloroplasts vs. Apoplast	0.7775	3.428	-2.651	0.01747	72	42	214.6	402
								Mitochondria vs. Peroxisomes	0.7166	1.664	-0.9475	0.01499	72	72	89.37	402
								Mitochondria vs. Apoplast	0.7166	3.428	-2.712	0.01747	72	42	219.5	402
								Peroxisomes vs. Apoplast	1.664	3.428	-1.764	0.01747	72	42	142.8	402

## Sheet: Fig 1C
Table Analyzed	Mix_Cyt-nu-Chl-Mito-Per-GRX1-roGFP2_resting_STAT							Number of families	1
Data sets analyzed	A-D							Number of comparisons per family	6
								Alpha	0.05
ANOVA summary
F	392.5							Tukey's multiple comparisons test	Mean Diff.	95.00% CI of diff.	Below threshold?	Summary	Adjusted P Value
P value	<0.0001							Cytosol/nuclei vs. Chloroplasts	-0.378	-0.4078 to -0.3482	Yes	****	<0.0001	A-B
P value summary	****							Cytosol/nuclei vs. Mitochondria	-0.2077	-0.2355 to -0.1799	Yes	****	<0.0001	A-C
Significant diff. among means (P < 0.05)?	Yes							Cytosol/nuclei vs. Peroxisomes	-0.08662	-0.1164 to -0.05682	Yes	****	<0.0001	A-D
R squared	0.7785							Chloroplasts vs. Mitochondria	0.1703	0.1398 to 0.2008	Yes	****	<0.0001	B-C
								Chloroplasts vs. Peroxisomes	0.2914	0.2590 to 0.3237	Yes	****	<0.0001	B-D
Brown-Forsythe test								Mitochondria vs. Peroxisomes	0.1211	0.09056 to 0.1516	Yes	****	<0.0001	C-D
F (DFn, DFd)	29.44 (3, 335)
P value	<0.0001							Test details	Mean 1	Mean 2	Mean Diff.	SE of diff.	n1	n2	q	DF
P value summary	****							Cytosol/nuclei vs. Chloroplasts	0.4133	0.7913	-0.378	0.01154	103	72	46.32	335
Are SDs significantly different (P < 0.05)?	Yes							Cytosol/nuclei vs. Mitochondria	0.4133	0.621	-0.2077	0.01078	103	92	27.25	335
								Cytosol/nuclei vs. Peroxisomes	0.4133	0.4999	-0.08662	0.01154	103	72	10.61	335
Bartlett's test								Chloroplasts vs. Mitochondria	0.7913	0.621	0.1703	0.01182	72	92	20.37	335
Bartlett's statistic (corrected)	181.8							Chloroplasts vs. Peroxisomes	0.7913	0.4999	0.2914	0.01252	72	72	32.91	335
P value	<0.0001							Mitochondria vs. Peroxisomes	0.621	0.4999	0.1211	0.01182	92	72	14.48	335
P value summary	****
Are SDs significantly different (P < 0.05)?	Yes
ANOVA table	SS	DF	MS	F (DFn, DFd)	P value
Treatment (between columns)	6.647	3	2.216	F (3, 335) = 392.5	P<0.0001
Residual (within columns)	1.891	335	0.005645
Total	8.538	338
Data summary
Number of treatments (columns)	4
Number of values (total)	339

## Sheet: Fig 1D
Table Analyzed	NES roGFP2-Orp1								Within each row, compare columns (simple effects within rows)
Two-way RM ANOVA	Matching: Stacked								Number of families	36
Assume sphericity?	No								Number of comparisons per family	3
Alpha	0.05								Alpha	0.05
Source of Variation	% of total variation	P value	P value summary	Significant?	Geisser-Greenhouse's epsilon				Tukey's multiple comparisons test	Mean Diff.	95.00% CI of diff.	Below threshold?	Summary	Adjusted P Value
Time x Treatment	15.68	<0.0001	****	Yes
Time	7.121	<0.0001	****	Yes	0.0704				-10
Treatment	76.36	<0.0001	****	Yes					Control vs. H2O2	0.02448	0.004768 to 0.04419	Yes	*	0.0191
Subject	1.742	<0.0001	****	Yes					Control vs. DTT	-0.005268	-0.03187 to 0.02133	No	ns	0.8332
									H2O2 vs. DTT	-0.02975	-0.05785 to -0.001651	Yes	*	0.0389
ANOVA table	SS	DF	MS	F (DFn, DFd)	P value
Time x Treatment	437	70	6.243	F (70, 490) = 145.2	P<0.0001				-8
Time	198.5	35	5.671	F (2.464, 34.49) = 131.9	P<0.0001				Control vs. H2O2	0.005287	-0.02258 to 0.03315	No	ns	0.8237
Treatment	2128	2	1064	F (2, 14) = 306.8	P<0.0001				Control vs. DTT	-0.0009404	-0.02507 to 0.02319	No	ns	0.9927
Subject	48.57	14	3.469	F (14, 490) = 80.69	P<0.0001				H2O2 vs. DTT	-0.006227	-0.03720 to 0.02474	No	ns	0.8415
Residual	21.07	490	0.04299
									-6
Data summary									Control vs. H2O2	0.005792	-0.01535 to 0.02694	No	ns	0.7243
Number of columns (Treatment)	3								Control vs. DTT	-6.812e-05	-0.03823 to 0.03810	No	ns	>0.9999
Number of rows (Time)	36								H2O2 vs. DTT	-0.005861	-0.04447 to 0.03275	No	ns	0.8983
Number of subjects (Subject)	17
Number of missing values	0								-4
									Control vs. H2O2	0.02898	0.002039 to 0.05593	Yes	*	0.0388
									Control vs. DTT	-0.003102	-0.05762 to 0.05142	No	ns	0.9819
									H2O2 vs. DTT	-0.03209	-0.08673 to 0.02256	No	ns	0.2602
									-2
									Control vs. H2O2	-0.02308	-0.04244 to -0.003710	Yes	*	0.0241
									Control vs. DTT	0.002406	-0.01839 to 0.02320	No	ns	0.945
									H2O2 vs. DTT	0.02548	0.01075 to 0.04021	Yes	**	0.0031
									0
									Control vs. H2O2	-0.04147	-0.06667 to -0.01627	Yes	**	0.0055
									Control vs. DTT	0.006973	-0.01101 to 0.02496	No	ns	0.5485
									H2O2 vs. DTT	0.04844	0.02239 to 0.07449	Yes	**	0.002
									2
									Control vs. H2O2	-4.249	-5.493 to -3.005	Yes	***	0.0006
									Control vs. DTT	0.1855	0.06352 to 0.3075	Yes	**	0.0093
									H2O2 vs. DTT	4.434	3.196 to 5.673	Yes	***	0.0004
									4
									Control vs. H2O2	-4.853	-5.785 to -3.922	Yes	***	0.0001
									Control vs. DTT	0.2099	0.07478 to 0.3450	Yes	**	0.0088
									H2O2 vs. DTT	5.063	4.141 to 5.986	Yes	****	<0.0001
									6
									Control vs. H2O2	-5.124	-5.874 to -4.373	Yes	****	<0.0001
									Control vs. DTT	0.2078	0.06279 to 0.3529	Yes	*	0.0122
									H2O2 vs. DTT	5.331	4.592 to 6.070	Yes	****	<0.0001
									8
									Control vs. H2O2	-5.313	-6.126 to -4.500	Yes	****	<0.0001
									Control vs. DTT	0.2306	0.08270 to 0.3786	Yes	**	0.0083
									H2O2 vs. DTT	5.544	4.742 to 6.345	Yes	****	<0.0001
									10
									Control vs. H2O2	-5.241	-6.096 to -4.387	Yes	****	<0.0001
									Control vs. DTT	0.2313	0.09215 to 0.3705	Yes	**	0.0064
									H2O2 vs. DTT	5.473	4.628 to 6.317	Yes	****	<0.0001
									12
									Control vs. H2O2	-5.265	-6.234 to -4.296	Yes	***	0.0001
									Control vs. DTT	0.2251	0.1022 to 0.3480	Yes	**	0.004
									H2O2 vs. DTT	5.49	4.528 to 6.452	Yes	****	<0.0001
									14
									Control vs. H2O2	-5.213	-6.279 to -4.146	Yes	***	0.0002
									Control vs. DTT	0.2301	0.08792 to 0.3723	Yes	**	0.0073
									H2O2 vs. DTT	5.443	4.385 to 6.501	Yes	***	0.0001
									16
									Control vs. H2O2	-5.154	-6.312 to -3.996	Yes	***	0.0002
									Control vs. DTT	0.249	0.1114 to 0.3867	Yes	**	0.0044
									H2O2 vs. DTT	5.403	4.253 to 6.553	Yes	***	0.0001
									18
									Control vs. H2O2	-5	-6.254 to -3.746	Yes	***	0.0003
									Control vs. DTT	0.2327	0.09773 to 0.3676	Yes	**	0.0054
									H2O2 vs. DTT	5.233	3.986 to 6.480	Yes	***	0.0002
									20
									Control vs. H2O2	-5.051	-6.232 to -3.871	Yes	***	0.0002
									Control vs. DTT	0.2492	0.1034 to 0.3951	Yes	**	0.0054
									H2O2 vs. DTT	5.301	4.129 to 6.473	Yes	***	0.0002
									22
									Control vs. H2O2	-5.051	-6.353 to -3.748	Yes	***	0.0004
									Control vs. DTT	0.2455	0.09913 to 0.3918	Yes	**	0.0061
									H2O2 vs. DTT	5.296	4.002 to 6.591	Yes	***	0.0003
									24
									Control vs. H2O2	-4.795	-6.254 to -3.337	Yes	***	0.0007
									Control vs. DTT	0.2465	0.1072 to 0.3858	Yes	**	0.0049
									H2O2 vs. DTT	5.042	3.589 to 6.494	Yes	***	0.0005
									26
									Control vs. H2O2	-4.853	-6.184 to -3.523	Yes	***	0.0005
									Control vs. DTT	0.2522	0.1117 to 0.3927	Yes	**	0.0046
									H2O2 vs. DTT	5.106	3.783 to 6.429	Yes	***	0.0003
									28
									Control vs. H2O2	-4.819	-6.262 to -3.376	Yes	***	0.0006
									Control vs. DTT	0.2445	0.1135 to 0.3755	Yes	**	0.0039
									H2O2 vs. DTT	5.063	3.626 to 6.501	Yes	***	0.0005
									30
									Control vs. H2O2	-4.965	-6.213 to -3.717	Yes	***	0.0003
									Control vs. DTT	0.2534	0.1102 to 0.3967	Yes	**	0.0049
									H2O2 vs. DTT	5.218	3.978 to 6.458	Yes	***	0.0002
									32
									Control vs. H2O2	-4.922	-6.076 to -3.768	Yes	***	0.0002
									Control vs. DTT	0.2479	0.1199 to 0.3760	Yes	**	0.0032
									H2O2 vs. DTT	5.17	4.023 to 6.317	Yes	***	0.0002
									34
									Control vs. H2O2	-4.916	-6.288 to -3.544	Yes	***	0.0005
									Control vs. DTT	0.2417	0.1056 to 0.3779	Yes	**	0.0046
									H2O2 vs. DTT	5.158	3.792 to 6.523	Yes	***	0.0004
									36
									Control vs. H2O2	-4.85	-6.150 to -3.550	Yes	***	0.0004
									Control vs. DTT	0.2198	0.07204 to 0.3677	Yes	*	0.0105
									H2O2 vs. DTT	5.069	3.777 to 6.361	Yes	***	0.0003
									38
									Control vs. H2O2	-4.806	-6.069 to -3.543	Yes	***	0.0004
									Control vs. DTT	0.2491	0.1275 to 0.3707	Yes	**	0.0022
									H2O2 vs. DTT	5.055	3.798 to 6.313	Yes	***	0.0003
									40
									Control vs. H2O2	-4.803	-6.083 to -3.524	Yes	***	0.0004
									Control vs. DTT	0.2342	0.08098 to 0.3875	Yes	**	0.0093
									H2O2 vs. DTT	5.038	3.767 to 6.309	Yes	***	0.0003
									42
									Control vs. H2O2	-4.641	-5.835 to -3.447	Yes	***	0.0004
									Control vs. DTT	0.2558	0.1115 to 0.4001	Yes	**	0.0047
									H2O2 vs. DTT	4.897	3.711 to 6.083	Yes	***	0.0002
									44
									Control vs. H2O2	-4.612	-5.966 to -3.259	Yes	***	0.0006
									Control vs. DTT	0.26	0.1355 to 0.3846	Yes	**	0.0022
									H2O2 vs. DTT	4.872	3.525 to 6.220	Yes	***	0.0004
									46
									Control vs. H2O2	-4.602	-5.915 to -3.289	Yes	***	0.0005
									Control vs. DTT	0.2635	0.1309 to 0.3962	Yes	**	0.0028
									H2O2 vs. DTT	4.866	3.559 to 6.172	Yes	***	0.0004
									48
									Control vs. H2O2	-4.528	-5.769 to -3.288	Yes	***	0.0004
									Control vs. DTT	0.254	0.1239 to 0.3840	Yes	**	0.0027
									H2O2 vs. DTT	4.782	3.548 to 6.017	Yes	***	0.0003
									50
									Control vs. H2O2	-4.533	-5.668 to -3.398	Yes	***	0.0003
									Control vs. DTT	0.2568	0.1138 to 0.3998	Yes	**	0.0045
									H2O2 vs. DTT	4.789	3.663 to 5.916	Yes	***	0.0002
									52
									Control vs. H2O2	-4.403	-5.531 to -3.274	Yes	***	0.0003
									Control vs. DTT	0.2466	0.1126 to 0.3806	Yes	**	0.0036
									H2O2 vs. DTT	4.649	3.528 to 5.771	Yes	***	0.0002
									54
									Control vs. H2O2	-4.381	-5.565 to -3.197	Yes	***	0.0004
									Control vs. DTT	0.2455	0.1034 to 0.3876	Yes	**	0.0053
									H2O2 vs. DTT	4.627	3.451 to 5.802	Yes	***	0.0003
									56
									Control vs. H2O2	-4.261	-5.446 to -3.076	Yes	***	0.0005
									Control vs. DTT	0.2598	0.1305 to 0.3891	Yes	**	0.0025
									H2O2 vs. DTT	4.521	3.343 to 5.699	Yes	***	0.0003
									58
									Control vs. H2O2	-4.242	-5.445 to -3.039	Yes	***	0.0005
									Control vs. DTT	0.2513	0.1121 to 0.3906	Yes	**	0.0045
									H2O2 vs. DTT	4.493	3.298 to 5.689	Yes	***	0.0004
									60
									Control vs. H2O2	-4.131	-5.426 to -2.836	Yes	***	0.0008
									Control vs. DTT	0.2516	0.1168 to 0.3864	Yes	**	0.0038
									H2O2 vs. DTT	4.382	3.094 to 5.670	Yes	***	0.0005
									Test details	Mean 1	Mean 2	Mean Diff.	SE of diff.	N1	N2	q	DF
									-10
									Control vs. H2O2	0.9974	0.9729	0.02448	0.006748	6	5	5.13	7.243
									Control vs. DTT	0.9974	1.003	-0.005268	0.009035	6	6	0.8246	7.009
									H2O2 vs. DTT	0.9729	1.003	-0.02975	0.009943	5	6	4.231	8.448
									-8
									Control vs. H2O2	1.005	0.9997	0.005287	0.008747	6	5	0.8548	5.318
									Control vs. DTT	1.005	1.006	-0.0009404	0.00816	6	6	0.163	6.879
									H2O2 vs. DTT	0.9997	1.006	-0.006227	0.01102	5	6	0.7994	8.673
									-6
									Control vs. H2O2	0.997	0.9912	0.005792	0.007416	6	5	1.105	8.088
									Control vs. DTT	0.997	0.9971	-6.812e-05	0.01271	6	6	0.007578	6.49
									H2O2 vs. DTT	0.9912	0.9971	-0.005861	0.01319	5	6	0.6286	7.17
									-4
									Control vs. H2O2	1.006	0.9768	0.02898	0.00816	6	5	5.023	4.803
									Control vs. DTT	1.006	1.009	-0.003102	0.017	6	6	0.258	5.214
									H2O2 vs. DTT	0.9768	1.009	-0.03209	0.01853	5	6	2.448	6.969
									-2
									Control vs. H2O2	0.9973	1.02	-0.02308	0.006457	6	5	5.054	6.516
									Control vs. DTT	0.9973	0.9949	0.002406	0.007486	6	6	0.4545	9.258
									H2O2 vs. DTT	1.02	0.9949	0.02548	0.005082	5	6	7.091	7.5
									0
									Control vs. H2O2	0.9976	1.039	-0.04147	0.008235	6	5	7.121	6.055
									Control vs. DTT	0.9976	0.9906	0.006973	0.006452	6	6	1.528	9.076
									H2O2 vs. DTT	1.039	0.9906	0.04844	0.009005	5	6	7.607	7.559
									2
									Control vs. H2O2	1.019	5.268	-4.249	0.3492	6	5	17.21	4.003
									Control vs. DTT	1.019	0.8335	0.1855	0.03832	6	6	6.846	5.33
									H2O2 vs. DTT	5.268	0.8335	4.434	0.3512	5	6	17.86	4.093
									4
									Control vs. H2O2	1.003	5.856	-4.853	0.2614	6	5	26.26	4.003
									Control vs. DTT	1.003	0.7928	0.2099	0.04191	6	6	7.081	5.137
									H2O2 vs. DTT	5.856	0.7928	5.063	0.2646	5	6	27.06	4.203
									6
									Control vs. H2O2	0.995	6.119	-5.124	0.2108	6	5	34.37	4.008
									Control vs. DTT	0.995	0.7872	0.2078	0.04529	6	6	6.49	5.233
									H2O2 vs. DTT	6.119	0.7872	5.331	0.2154	5	6	35	4.362
									8
									Control vs. H2O2	1.001	6.314	-5.313	0.2283	6	5	32.91	4.01
									Control vs. DTT	1.001	0.7705	0.2306	0.04642	6	6	7.026	5.312
									H2O2 vs. DTT	6.314	0.7705	5.544	0.2327	5	6	33.7	4.322
									10
									Control vs. H2O2	0.9924	6.234	-5.241	0.24	6	5	30.89	4.006
									Control vs. DTT	0.9924	0.7611	0.2313	0.04344	6	6	7.531	5.228
									H2O2 vs. DTT	6.234	0.7611	5.473	0.2437	5	6	31.76	4.257
									12
									Control vs. H2O2	0.9873	6.252	-5.265	0.2722	6	5	27.36	4.005
									Control vs. DTT	0.9873	0.7622	0.2251	0.0386	6	6	8.248	5.319
									H2O2 vs. DTT	6.252	0.7622	5.49	0.2747	5	6	28.26	4.156
									14
									Control vs. H2O2	0.9993	6.212	-5.213	0.2994	6	5	24.63	4.003
									Control vs. DTT	0.9993	0.7692	0.2301	0.04415	6	6	7.37	5.152
									H2O2 vs. DTT	6.212	0.7692	5.443	0.3025	5	6	25.45	4.172
									16
									Control vs. H2O2	1.011	6.165	-5.154	0.325	6	5	22.43	4.003
									Control vs. DTT	1.011	0.762	0.249	0.04294	6	6	8.201	5.217
									H2O2 vs. DTT	6.165	0.762	5.403	0.3277	5	6	23.31	4.137
									18
									Control vs. H2O2	0.9718	5.972	-5	0.352	6	5	20.09	4.003
									Control vs. DTT	0.9718	0.7392	0.2327	0.04213	6	6	7.81	5.232
									H2O2 vs. DTT	5.972	0.7392	5.233	0.3544	5	6	20.88	4.112
									20
									Control vs. H2O2	0.9912	6.043	-5.051	0.3314	6	5	21.55	4.006
									Control vs. DTT	0.9912	0.7419	0.2492	0.04597	6	6	7.667	5.388
									H2O2 vs. DTT	6.043	0.7419	5.301	0.3344	5	6	22.42	4.149
									22
									Control vs. H2O2	0.9959	6.047	-5.051	0.3656	6	5	19.54	4.003
									Control vs. DTT	0.9959	0.7505	0.2455	0.04569	6	6	7.597	5.235
									H2O2 vs. DTT	6.047	0.7505	5.296	0.3683	5	6	20.34	4.122
									24
									Control vs. H2O2	0.9892	5.785	-4.795	0.4094	6	5	16.56	4.002
									Control vs. DTT	0.9892	0.7427	0.2465	0.04335	6	6	8.042	5.183
									H2O2 vs. DTT	5.785	0.7427	5.042	0.4116	5	6	17.32	4.088
									26
									Control vs. H2O2	1.007	5.86	-4.853	0.3733	6	5	18.39	4.002
									Control vs. DTT	1.007	0.7547	0.2522	0.04367	6	6	8.167	5.162
									H2O2 vs. DTT	5.86	0.7547	5.106	0.3757	5	6	19.22	4.108
									28
									Control vs. H2O2	0.9887	5.807	-4.819	0.405	6	5	16.83	4.001
									Control vs. DTT	0.9887	0.7443	0.2445	0.04072	6	6	8.49	5.165
									H2O2 vs. DTT	5.807	0.7443	5.063	0.407	5	6	17.59	4.08
									30
									Control vs. H2O2	1.004	5.968	-4.965	0.3503	6	5	20.04	4.002
									Control vs. DTT	1.004	0.7503	0.2534	0.04462	6	6	8.032	5.196
									H2O2 vs. DTT	5.968	0.7503	5.218	0.353	5	6	20.9	4.128
									32
									Control vs. H2O2	0.9973	5.919	-4.922	0.3239	6	5	21.49	4.003
									Control vs. DTT	0.9973	0.7494	0.2479	0.03995	6	6	8.777	5.217
									H2O2 vs. DTT	5.919	0.7494	5.17	0.3263	5	6	22.41	4.119
									34
									Control vs. H2O2	0.9827	5.899	-4.916	0.3851	6	5	18.05	4.003
									Control vs. DTT	0.9827	0.741	0.2417	0.04285	6	6	7.979	5.356
									H2O2 vs. DTT	5.899	0.741	5.158	0.3873	5	6	18.83	4.096
									36
									Control vs. H2O2	0.9883	5.838	-4.85	0.3648	6	5	18.8	4.002
									Control vs. DTT	0.9883	0.7684	0.2198	0.04596	6	6	6.764	5.171
									H2O2 vs. DTT	5.838	0.7684	5.069	0.3676	5	6	19.5	4.125
									38
									Control vs. H2O2	0.9846	5.791	-4.806	0.3545	6	5	19.17	4.004
									Control vs. DTT	0.9846	0.7355	0.2491	0.03854	6	6	9.141	5.48
									H2O2 vs. DTT	5.791	0.7355	5.055	0.3564	5	6	20.06	4.09
									40
									Control vs. H2O2	0.9972	5.801	-4.803	0.3591	6	5	18.91	4.003
									Control vs. DTT	0.9972	0.763	0.2342	0.04772	6	6	6.941	5.193
									H2O2 vs. DTT	5.801	0.763	5.038	0.3622	5	6	19.67	4.139
									42
									Control vs. H2O2	0.9956	5.637	-4.641	0.3352	6	5	19.58	4.004
									Control vs. DTT	0.9956	0.7399	0.2558	0.04514	6	6	8.014	5.261
									H2O2 vs. DTT	5.637	0.7399	4.897	0.3381	5	6	20.48	4.142
									44
									Control vs. H2O2	1.006	5.618	-4.612	0.3798	6	5	17.17	4.002
									Control vs. DTT	1.006	0.7461	0.26	0.03891	6	6	9.452	5.239
									H2O2 vs. DTT	5.618	0.7461	4.872	0.3817	5	6	18.05	4.082
									46
									Control vs. H2O2	0.9945	5.597	-4.602	0.3685	6	5	17.66	4.002
									Control vs. DTT	0.9945	0.7309	0.2635	0.04138	6	6	9.005	5.22
									H2O2 vs. DTT	5.597	0.7309	4.866	0.3707	5	6	18.56	4.099
									48
									Control vs. H2O2	0.9874	5.516	-4.528	0.3484	6	5	18.38	4.007
									Control vs. DTT	0.9874	0.7334	0.254	0.04159	6	6	8.635	5.636
									H2O2 vs. DTT	5.516	0.7334	4.782	0.3505	5	6	19.29	4.107
									50
									Control vs. H2O2	0.9858	5.518	-4.533	0.3186	6	5	20.12	4.004
									Control vs. DTT	0.9858	0.729	0.2568	0.0447	6	6	8.126	5.251
									H2O2 vs. DTT	5.518	0.729	4.789	0.3216	5	6	21.06	4.154
									52
									Control vs. H2O2	0.9946	5.397	-4.403	0.317	6	5	19.64	4.009
									Control vs. DTT	0.9946	0.748	0.2466	0.04281	6	6	8.145	5.622
									H2O2 vs. DTT	5.397	0.748	4.649	0.3195	5	6	20.58	4.138
									54
									Control vs. H2O2	0.9913	5.372	-4.381	0.3323	6	5	18.64	4.004
									Control vs. DTT	0.9913	0.7458	0.2455	0.04447	6	6	7.807	5.267
									H2O2 vs. DTT	5.372	0.7458	4.627	0.3351	5	6	19.52	4.14
									56
									Control vs. H2O2	0.9873	5.248	-4.261	0.3326	6	5	18.12	4.004
									Control vs. DTT	0.9873	0.7275	0.2598	0.04075	6	6	9.018	5.381
									H2O2 vs. DTT	5.248	0.7275	4.521	0.3349	5	6	19.09	4.116
									58
									Control vs. H2O2	0.9875	5.23	-4.242	0.3375	6	5	17.77	4.002
									Control vs. DTT	0.9875	0.7361	0.2513	0.04316	6	6	8.235	5.126
									H2O2 vs. DTT	5.23	0.7361	4.493	0.3402	5	6	18.68	4.129
									60
									Control vs. H2O2	0.9818	5.112	-4.131	0.3634	6	5	16.07	4.002
									Control vs. DTT	0.9818	0.7302	0.2516	0.04197	6	6	8.478	5.186
									H2O2 vs. DTT	5.112	0.7302	4.382	0.3657	5	6	16.94	4.105

## Sheet: Fig 1E
Table Analyzed	NLS roGFP2-Orp1
									Within each row, compare columns (simple effects within rows)
Two-way RM ANOVA	Matching: Stacked
Assume sphericity?	No								Number of families	16
Alpha	0.05								Number of comparisons per family	3
									Alpha	0.05
Source of Variation	% of total variation	P value	P value summary	Significant?	Geisser-Greenhouse's epsilon
Time x Treatment	19.43	<0.0001	****	Yes					Tukey's multiple comparisons test	Mean Diff.	95.00% CI of diff.	Below threshold?	Summary	Adjusted P Value
Time	10.29	<0.0001	****	Yes	0.1351
Treatment	72.74	<0.0001	****	Yes					-10
Subject	1.177	<0.0001	****	Yes					Control vs. H2O2	-0.01196	-0.04952 to 0.02559	No	ns	0.6152
									Control vs. DTT	-0.01459	-0.03951 to 0.01032	No	ns	0.2835
ANOVA table	SS	DF	MS	F (DFn, DFd)	P value				H2O2 vs. DTT	-0.002632	-0.03992 to 0.03466	No	ns	0.9708
Time x Treatment	126.7	30	4.222	F (30, 195) = 157.1	P<0.0001
Time	67.03	15	4.469	F (2.027, 26.35) = 166.3	P<0.0001				-5
Treatment	474	2	237	F (2, 13) = 401.8	P<0.0001				Control vs. H2O2	-0.005219	-0.02390 to 0.01347	No	ns	0.7145
Subject	7.669	13	0.5899	F (13, 195) = 21.95	P<0.0001				Control vs. DTT	0.007344	-0.03547 to 0.05016	No	ns	0.8666
Residual	5.24	195	0.02687						H2O2 vs. DTT	0.01256	-0.03029 to 0.05542	No	ns	0.6577
Data summary									0
Number of columns (Treatment)	3								Control vs. H2O2	0.01718	-0.02785 to 0.06221	No	ns	0.4395
Number of rows (Time)	16								Control vs. DTT	0.00725	-0.02706 to 0.04156	No	ns	0.812
Number of subjects (Subject)	16								H2O2 vs. DTT	-0.009931	-0.05632 to 0.03646	No	ns	0.8096
Number of missing values	0
									5
									Control vs. H2O2	-2.093	-3.594 to -0.5919	Yes	*	0.0203
									Control vs. DTT	0.03195	-0.05121 to 0.1151	No	ns	0.5537
									H2O2 vs. DTT	2.125	0.6212 to 3.629	Yes	*	0.0196
									10
									Control vs. H2O2	-3.666	-4.740 to -2.592	Yes	**	0.0015
									Control vs. DTT	0.01822	-0.03473 to 0.07116	No	ns	0.6268
									H2O2 vs. DTT	3.684	2.611 to 4.758	Yes	**	0.0015
									15
									Control vs. H2O2	-4.14	-5.081 to -3.199	Yes	***	0.0007
									Control vs. DTT	0.09033	-0.01858 to 0.1992	No	ns	0.1007
									H2O2 vs. DTT	4.23	3.300 to 5.160	Yes	***	0.0006
									20
									Control vs. H2O2	-4.465	-5.316 to -3.614	Yes	***	0.0005
									Control vs. DTT	0.06344	-0.02680 to 0.1537	No	ns	0.1654
									H2O2 vs. DTT	4.528	3.687 to 5.370	Yes	***	0.0004
									25
									Control vs. H2O2	-4.502	-5.744 to -3.260	Yes	**	0.0013
									Control vs. DTT	0.05444	-0.003048 to 0.1119	No	ns	0.0634
									H2O2 vs. DTT	4.556	3.314 to 5.799	Yes	**	0.0013
									30
									Control vs. H2O2	-4.684	-5.451 to -3.918	Yes	***	0.0002
									Control vs. DTT	0.1059	0.03739 to 0.1744	Yes	**	0.0046
									H2O2 vs. DTT	4.79	4.025 to 5.555	Yes	***	0.0002
									35
									Control vs. H2O2	-4.443	-5.081 to -3.805	Yes	***	0.0001
									Control vs. DTT	0.08975	0.01861 to 0.1609	Yes	*	0.0156
									H2O2 vs. DTT	4.533	3.897 to 5.169	Yes	***	0.0001
									40
									Control vs. H2O2	-4.142	-5.043 to -3.241	Yes	***	0.0007
									Control vs. DTT	0.04892	-0.006951 to 0.1048	No	ns	0.0869
									H2O2 vs. DTT	4.191	3.291 to 5.092	Yes	***	0.0006
									45
									Control vs. H2O2	-3.605	-5.290 to -1.919	Yes	**	0.006
									Control vs. DTT	0.09294	0.02298 to 0.1629	Yes	*	0.0126
									H2O2 vs. DTT	3.698	2.010 to 5.385	Yes	**	0.0056
									50
									Control vs. H2O2	-3.578	-5.177 to -1.980	Yes	**	0.0053
									Control vs. DTT	0.0734	0.009780 to 0.1370	Yes	*	0.025
									H2O2 vs. DTT	3.652	2.054 to 5.250	Yes	**	0.005
									55
									Control vs. H2O2	-3.616	-4.538 to -2.694	Yes	**	0.001
									Control vs. DTT	0.07029	0.01606 to 0.1245	Yes	*	0.0136
									H2O2 vs. DTT	3.686	2.763 to 4.610	Yes	***	0.001
									60
									Control vs. H2O2	-3.431	-4.732 to -2.129	Yes	**	0.0033
									Control vs. DTT	0.06545	0.01175 to 0.1191	Yes	*	0.0188
									H2O2 vs. DTT	3.496	2.195 to 4.797	Yes	**	0.0031
									65
									Control vs. H2O2	-3.473	-4.891 to -2.055	Yes	**	0.0041
									Control vs. DTT	0.06451	0.01099 to 0.1180	Yes	*	0.0198
									H2O2 vs. DTT	3.537	2.119 to 4.955	Yes	**	0.0039
									Test details	Mean 1	Mean 2	Mean Diff.	SE of diff.	N1	N2	q	DF
									-10
									Control vs. H2O2	0.9888	1.001	-0.01196	0.01221	6	4	1.385	5.955
									Control vs. DTT	0.9888	1.003	-0.01459	0.008987	6	6	2.297	9.365
									H2O2 vs. DTT	1.001	1.003	-0.002632	0.01132	4	6	0.3288	4.833
									-5
									Control vs. H2O2	1.006	1.012	-0.005219	0.006539	6	4	1.129	7.998
									Control vs. DTT	1.006	0.9989	0.007344	0.01425	6	6	0.729	6.464
									H2O2 vs. DTT	1.012	0.9989	0.01256	0.01389	4	6	1.279	5.884
									0
									Control vs. H2O2	1.005	0.9878	0.01718	0.01263	6	4	1.925	3.994
									Control vs. DTT	1.005	0.9977	0.00725	0.01161	6	6	0.883	6.91
									H2O2 vs. DTT	0.9878	0.9977	-0.009931	0.0158	4	6	0.8891	7.083
									5
									Control vs. H2O2	0.9942	3.087	-2.093	0.3614	6	4	8.192	3.027
									Control vs. DTT	0.9942	0.9623	0.03195	0.02981	6	6	1.516	9.043
									H2O2 vs. DTT	3.087	0.9623	2.125	0.361	4	6	8.326	3.014
									10
									Control vs. H2O2	0.9886	4.655	-3.666	0.2578	6	4	20.11	3.016
									Control vs. DTT	0.9886	0.9704	0.01822	0.01931	6	6	1.334	9.988
									H2O2 vs. DTT	4.655	0.9704	3.684	0.2579	4	6	20.2	3.017
									15
									Control vs. H2O2	1.002	5.141	-4.14	0.2269	6	4	25.81	3.033
									Control vs. DTT	1.002	0.9113	0.09033	0.0374	6	6	3.415	7.344
									H2O2 vs. DTT	5.141	0.9113	4.23	0.2287	4	6	26.16	3.132
									20
									Control vs. H2O2	0.9751	5.44	-4.465	0.2047	6	4	30.85	3.023
									Control vs. DTT	0.9751	0.9116	0.06344	0.03057	6	6	2.935	6.937
									H2O2 vs. DTT	5.44	0.9116	4.528	0.2062	4	6	31.06	3.112
									25
									Control vs. H2O2	0.9931	5.495	-4.502	0.2982	6	4	21.35	3.014
									Control vs. DTT	0.9931	0.9387	0.05444	0.02097	6	6	3.672	9.992
									H2O2 vs. DTT	5.495	0.9387	4.556	0.2982	4	6	21.61	3.015
									30
									Control vs. H2O2	0.9817	5.666	-4.684	0.1852	6	4	35.76	3.045
									Control vs. DTT	0.9817	0.8758	0.1059	0.02486	6	6	6.025	9.678
									H2O2 vs. DTT	5.666	0.8758	4.79	0.1855	4	6	36.51	3.065
									35
									Control vs. H2O2	0.9814	5.425	-4.443	0.155	6	4	40.53	3.072
									Control vs. DTT	0.9814	0.8916	0.08975	0.02585	6	6	4.909	9.777
									H2O2 vs. DTT	5.425	0.8916	4.533	0.1554	4	6	41.26	3.097
									40
									Control vs. H2O2	0.9781	5.12	-4.142	0.2168	6	4	27.02	3.025
									Control vs. DTT	0.9781	0.9292	0.04892	0.02036	6	6	3.398	9.939
									H2O2 vs. DTT	5.12	0.9292	4.191	0.2168	4	6	27.33	3.029
									45
									Control vs. H2O2	0.9891	4.594	-3.605	0.4047	6	4	12.59	3.016
									Control vs. DTT	0.9891	0.8962	0.09294	0.02471	6	6	5.318	8.374
									H2O2 vs. DTT	4.594	0.8962	3.698	0.4044	4	6	12.93	3.006
									50
									Control vs. H2O2	0.9823	4.561	-3.578	0.3834	6	4	13.2	3.011
									Control vs. DTT	0.9823	0.9089	0.0734	0.02321	6	6	4.473	9.999
									H2O2 vs. DTT	4.561	0.9089	3.652	0.3834	4	6	13.47	3.011
									55
									Control vs. H2O2	0.984	4.6	-3.616	0.222	6	4	23.04	3.029
									Control vs. DTT	0.984	0.9138	0.07029	0.01958	6	6	5.078	9.405
									H2O2 vs. DTT	4.6	0.9138	3.686	0.2218	4	6	23.51	3.018
									60
									Control vs. H2O2	0.9696	4.4	-3.431	0.3121	6	4	15.55	3.01
									Control vs. DTT	0.9696	0.9042	0.06545	0.0195	6	6	4.746	9.746
									H2O2 vs. DTT	4.4	0.9042	3.496	0.3122	4	6	15.84	3.014
									65
									Control vs. H2O2	0.964	4.437	-3.473	0.3401	6	4	14.44	3.01
									Control vs. DTT	0.964	0.8995	0.06451	0.01952	6	6	4.673	9.999
									H2O2 vs. DTT	4.437	0.8995	3.537	0.3401	4	6	14.71	3.01

## Sheet: Fig 1F
Table Analyzed	Mitochondria roGFP2-Orp1								Within each row, compare columns (simple effects within rows)
Two-way RM ANOVA	Matching: Stacked								Number of families	16
Assume sphericity?	No								Number of comparisons per family	3
Alpha	0.05								Alpha	0.05
Source of Variation	% of total variation	P value	P value summary	Significant?	Geisser-Greenhouse's epsilon				Tukey's multiple comparisons test	Mean Diff.	95.00% CI of diff.	Below threshold?	Summary	Adjusted P Value
Time x Treatment	17.63	<0.0001	****	Yes
Time	5.043	<0.0001	****	Yes	0.09627				-10
Treatment	68.97	<0.0001	****	Yes					Control vs. H2O2	-0.004527	-0.01458 to 0.005523	No	ns	0.4456
Subject	6.482	<0.0001	****	Yes					Control vs. DTT	-0.008618	-0.02843 to 0.01119	No	ns	0.4274
									H2O2 vs. DTT	-0.004092	-0.02409 to 0.01590	No	ns	0.8258
ANOVA table	SS	DF	MS	F (DFn, DFd)	P value
Time x Treatment	57.36	30	1.912	F (30, 225) = 70.28	P<0.0001				-5
Time	16.41	15	1.094	F (1.444, 21.66) = 40.22	P<0.0001				Control vs. H2O2	-0.009641	-0.02177 to 0.002492	No	ns	0.1129
Treatment	224.5	2	112.2	F (2, 15) = 79.79	P<0.0001				Control vs. DTT	-0.002252	-0.03174 to 0.02723	No	ns	0.9679
Subject	21.1	15	1.406	F (15, 225) = 51.69	P<0.0001				H2O2 vs. DTT	0.007389	-0.02199 to 0.03677	No	ns	0.7437
Residual	6.121	225	0.02721
									0
Data summary									Control vs. H2O2	0.01417	0.003481 to 0.02485	Yes	*	0.0142
Number of columns (Treatment)	3								Control vs. DTT	0.01087	-0.01717 to 0.03891	No	ns	0.4821
Number of rows (Time)	16								H2O2 vs. DTT	-0.003298	-0.03121 to 0.02462	No	ns	0.9334
Number of subjects (Subject)	18
Number of missing values	0								5
									Control vs. H2O2	-1.329	-2.257 to -0.4006	Yes	*	0.0126
									Control vs. DTT	0.1213	0.007713 to 0.2350	Yes	*	0.0384
									H2O2 vs. DTT	1.45	0.5243 to 2.376	Yes	**	0.0084
									10
									Control vs. H2O2	-1.75	-2.676 to -0.8233	Yes	**	0.0038
									Control vs. DTT	0.2355	0.1087 to 0.3623	Yes	**	0.0029
									H2O2 vs. DTT	1.985	1.062 to 2.908	Yes	**	0.002
									15
									Control vs. H2O2	-1.904	-2.745 to -1.064	Yes	**	0.0017
									Control vs. DTT	0.2871	0.1367 to 0.4375	Yes	**	0.0027
									H2O2 vs. DTT	2.192	1.355 to 3.028	Yes	***	0.0007
									20
									Control vs. H2O2	-2.102	-3.031 to -1.174	Yes	**	0.0017
									Control vs. DTT	0.3081	0.1727 to 0.4435	Yes	**	0.0013
									H2O2 vs. DTT	2.411	1.486 to 3.336	Yes	***	0.0008
									25
									Control vs. H2O2	-2.227	-3.057 to -1.397	Yes	***	0.0008
									Control vs. DTT	0.3293	0.1954 to 0.4633	Yes	***	0.0008
									H2O2 vs. DTT	2.557	1.730 to 3.383	Yes	***	0.0003
									30
									Control vs. H2O2	-2.266	-3.178 to -1.354	Yes	**	0.0011
									Control vs. DTT	0.3353	0.1942 to 0.4764	Yes	***	0.001
									H2O2 vs. DTT	2.601	1.693 to 3.509	Yes	***	0.0005
									35
									Control vs. H2O2	-2.311	-3.054 to -1.568	Yes	***	0.0004
									Control vs. DTT	0.3627	0.2445 to 0.4810	Yes	***	0.0003
									H2O2 vs. DTT	2.674	1.934 to 3.414	Yes	***	0.0001
									40
									Control vs. H2O2	-2.325	-3.169 to -1.481	Yes	***	0.0007
									Control vs. DTT	0.3637	0.2560 to 0.4714	Yes	***	0.0001
									H2O2 vs. DTT	2.689	1.847 to 3.531	Yes	***	0.0003
									45
									Control vs. H2O2	-2.312	-3.147 to -1.477	Yes	***	0.0007
									Control vs. DTT	0.3716	0.2629 to 0.4803	Yes	***	0.0001
									H2O2 vs. DTT	2.683	1.851 to 3.516	Yes	***	0.0003
									50
									Control vs. H2O2	-2.356	-3.077 to -1.635	Yes	***	0.0003
									Control vs. DTT	0.3669	0.2655 to 0.4684	Yes	****	<0.0001
									H2O2 vs. DTT	2.723	2.005 to 3.442	Yes	***	0.0001
									55
									Control vs. H2O2	-2.241	-3.127 to -1.356	Yes	**	0.001
									Control vs. DTT	0.3797	0.2854 to 0.4740	Yes	****	<0.0001
									H2O2 vs. DTT	2.621	1.737 to 3.505	Yes	***	0.0004
									60
									Control vs. H2O2	-2.28	-3.069 to -1.490	Yes	***	0.0005
									Control vs. DTT	0.3765	0.2810 to 0.4719	Yes	****	<0.0001
									H2O2 vs. DTT	2.656	1.869 to 3.443	Yes	***	0.0002
									65
									Control vs. H2O2	-2.227	-3.060 to -1.393	Yes	***	0.0008
									Control vs. DTT	0.3817	0.2853 to 0.4781	Yes	****	<0.0001
									H2O2 vs. DTT	2.608	1.776 to 3.440	Yes	***	0.0003
									Test details	Mean 1	Mean 2	Mean Diff.	SE of diff.	N1	N2	q	DF
									-10
									Control vs. H2O2	1.007	1.011	-0.004527	0.003554	6	6	1.801	8.425
									Control vs. DTT	1.007	1.015	-0.008618	0.006438	6	6	1.893	5.939
									H2O2 vs. DTT	1.011	1.015	-0.004092	0.006849	6	6	0.8448	7.261
									-5
									Control vs. H2O2	0.9905	1	-0.009641	0.00405	6	6	3.366	6.544
									Control vs. DTT	0.9905	0.9927	-0.002252	0.009228	6	6	0.3451	5.27
									H2O2 vs. DTT	1	0.9927	0.007389	0.009853	6	6	1.061	6.659
									0
									Control vs. H2O2	1.003	0.9887	0.01417	0.003623	6	6	5.53	6.96
									Control vs. DTT	1.003	0.992	0.01087	0.008792	6	6	1.749	5.296
									H2O2 vs. DTT	0.9887	0.992	-0.003298	0.009272	6	6	0.503	6.423
									5
									Control vs. H2O2	1.001	2.33	-1.329	0.2858	6	6	6.577	5.024
									Control vs. DTT	1.001	0.8793	0.1213	0.0379	6	6	4.528	6.525
									H2O2 vs. DTT	2.33	0.8793	1.45	0.2876	6	6	7.132	5.152
									10
									Control vs. H2O2	1.003	2.752	-1.75	0.2851	6	6	8.678	5.022
									Control vs. DTT	1.003	0.7671	0.2355	0.04162	6	6	8.002	6.149
									H2O2 vs. DTT	2.752	0.7671	1.985	0.2875	6	6	9.764	5.191
									15
									Control vs. H2O2	1.007	2.911	-1.904	0.2589	6	6	10.4	5.029
									Control vs. DTT	1.007	0.7195	0.2871	0.04874	6	6	8.331	5.88
									H2O2 vs. DTT	2.911	0.7195	2.192	0.2627	6	6	11.8	5.326
									20
									Control vs. H2O2	0.9953	3.098	-2.102	0.2856	6	6	10.41	5.011
									Control vs. DTT	0.9953	0.6872	0.3081	0.04298	6	6	10.14	5.501
									H2O2 vs. DTT	3.098	0.6872	2.411	0.2885	6	6	11.82	5.216
									25
									Control vs. H2O2	0.9949	3.222	-2.227	0.2554	6	6	12.33	5.016
									Control vs. DTT	0.9949	0.6655	0.3293	0.04279	6	6	10.88	5.614
									H2O2 vs. DTT	3.222	0.6655	2.557	0.2586	6	6	13.98	5.265
									30
									Control vs. H2O2	0.9856	3.252	-2.266	0.2805	6	6	11.42	5.017
									Control vs. DTT	0.9856	0.6503	0.3353	0.04522	6	6	10.49	5.674
									H2O2 vs. DTT	3.252	0.6503	2.601	0.2837	6	6	12.97	5.244
									35
									Control vs. H2O2	0.996	3.307	-2.311	0.2286	6	6	14.3	5.011
									Control vs. DTT	0.996	0.6333	0.3627	0.03735	6	6	13.73	5.419
									H2O2 vs. DTT	3.307	0.6333	2.674	0.2313	6	6	16.35	5.256
									40
									Control vs. H2O2	0.9909	3.316	-2.325	0.2597	6	6	12.66	5.014
									Control vs. DTT	0.9909	0.6272	0.3637	0.03484	6	6	14.76	5.852
									H2O2 vs. DTT	3.316	0.6272	2.689	0.2617	6	6	14.53	5.166
									45
									Control vs. H2O2	0.9844	3.296	-2.312	0.2569	6	6	12.73	5.015
									Control vs. DTT	0.9844	0.6129	0.3716	0.0352	6	6	14.93	5.868
									H2O2 vs. DTT	3.296	0.6129	2.683	0.2589	6	6	14.66	5.173
									50
									Control vs. H2O2	0.9818	3.338	-2.356	0.2219	6	6	15.02	5.023
									Control vs. DTT	0.9818	0.6149	0.3669	0.03327	6	6	15.6	6.133
									H2O2 vs. DTT	3.338	0.6149	2.723	0.2239	6	6	17.2	5.202
									55
									Control vs. H2O2	0.9863	3.227	-2.241	0.2724	6	6	11.64	5.012
									Control vs. DTT	0.9863	0.6066	0.3797	0.03075	6	6	17.46	6.017
									H2O2 vs. DTT	3.227	0.6066	2.621	0.2738	6	6	13.54	5.116
									60
									Control vs. H2O2	0.9795	3.259	-2.28	0.2429	6	6	13.27	5.023
									Control vs. DTT	0.9795	0.603	0.3765	0.03182	6	6	16.73	6.505
									H2O2 vs. DTT	3.259	0.603	2.656	0.2444	6	6	15.37	5.149
									65
									Control vs. H2O2	0.9836	3.21	-2.227	0.2566	6	6	12.27	5.021
									Control vs. DTT	0.9836	0.6019	0.3817	0.03215	6	6	16.79	6.521
									H2O2 vs. DTT	3.21	0.6019	2.608	0.2581	6	6	14.29	5.136

## Sheet: Fig 1G
Table Analyzed	Chloroplasts roGFP2-Orp1								Within each row, compare columns (simple effects within rows)
Two-way RM ANOVA	Matching: Stacked								Number of families	16
Assume sphericity?	No								Number of comparisons per family	3
Alpha	0.05								Alpha	0.05
Source of Variation	% of total variation	P value	P value summary	Significant?	Geisser-Greenhouse's epsilon				Tukey's multiple comparisons test	Mean Diff.	95.00% CI of diff.	Below threshold?	Summary	Adjusted P Value
Time x Treatment	19.23	<0.0001	****	Yes
Time	4.885	<0.0001	****	Yes	0.1628				-10
Treatment	73.31	<0.0001	****	Yes					Control vs. H2O2	0.06356	0.01714 to 0.1100	Yes	**	0.0098
Subject	1.758	<0.0001	****	Yes					Control vs. DTT	0.01905	-0.01946 to 0.05757	No	ns	0.3966
									H2O2 vs. DTT	-0.04451	-0.08890 to -0.0001110	Yes	*	0.0495
ANOVA table	SS	DF	MS	F (DFn, DFd)	P value
Time x Treatment	35.59	30	1.186	F (30, 225) = 175.6	P<0.0001				-5
Time	9.04	15	0.6026	F (2.442, 36.63) = 89.21	P<0.0001				Control vs. H2O2	-0.0284	-0.07040 to 0.01360	No	ns	0.2021
Treatment	135.7	2	67.83	F (2, 15) = 312.8	P<0.0001				Control vs. DTT	-0.01389	-0.04794 to 0.02016	No	ns	0.4947
Subject	3.253	15	0.2169	F (15, 225) = 32.10	P<0.0001				H2O2 vs. DTT	0.01451	-0.02170 to 0.05072	No	ns	0.5018
Residual	1.52	225	0.006755
									0
Data summary									Control vs. H2O2	-0.03516	-0.09136 to 0.02104	No	ns	0.2122
Number of columns (Treatment)	3								Control vs. DTT	-0.005163	-0.04062 to 0.03030	No	ns	0.9061
Number of rows (Time)	16								H2O2 vs. DTT	0.03	-0.02826 to 0.08825	No	ns	0.3575
Number of subjects (Subject)	18
Number of missing values	0								5
									Control vs. H2O2	-0.9149	-1.197 to -0.6325	Yes	***	0.0002
									Control vs. DTT	0.1518	0.07259 to 0.2310	Yes	**	0.0011
									H2O2 vs. DTT	1.067	0.7849 to 1.349	Yes	****	<0.0001
									10
									Control vs. H2O2	-1.413	-1.686 to -1.140	Yes	****	<0.0001
									Control vs. DTT	0.194	0.08204 to 0.3059	Yes	**	0.0038
									H2O2 vs. DTT	1.607	1.335 to 1.879	Yes	****	<0.0001
									15
									Control vs. H2O2	-1.524	-1.816 to -1.231	Yes	****	<0.0001
									Control vs. DTT	0.228	0.1126 to 0.3435	Yes	**	0.001
									H2O2 vs. DTT	1.752	1.460 to 2.044	Yes	****	<0.0001
									20
									Control vs. H2O2	-1.658	-2.004 to -1.312	Yes	****	<0.0001
									Control vs. DTT	0.2982	0.2048 to 0.3916	Yes	****	<0.0001
									H2O2 vs. DTT	1.956	1.611 to 2.301	Yes	****	<0.0001
									25
									Control vs. H2O2	-1.783	-2.107 to -1.460	Yes	****	<0.0001
									Control vs. DTT	0.3205	0.2342 to 0.4067	Yes	****	<0.0001
									H2O2 vs. DTT	2.104	1.782 to 2.426	Yes	****	<0.0001
									30
									Control vs. H2O2	-1.848	-2.198 to -1.498	Yes	****	<0.0001
									Control vs. DTT	0.3495	0.2773 to 0.4218	Yes	****	<0.0001
									H2O2 vs. DTT	2.198	1.849 to 2.546	Yes	****	<0.0001
									35
									Control vs. H2O2	-1.85	-2.223 to -1.476	Yes	****	<0.0001
									Control vs. DTT	0.3798	0.3074 to 0.4522	Yes	****	<0.0001
									H2O2 vs. DTT	2.229	1.856 to 2.603	Yes	****	<0.0001
									40
									Control vs. H2O2	-1.843	-2.264 to -1.422	Yes	****	<0.0001
									Control vs. DTT	0.3815	0.3172 to 0.4458	Yes	****	<0.0001
									H2O2 vs. DTT	2.225	1.805 to 2.644	Yes	****	<0.0001
									45
									Control vs. H2O2	-1.792	-2.183 to -1.400	Yes	****	<0.0001
									Control vs. DTT	0.3836	0.3274 to 0.4398	Yes	****	<0.0001
									H2O2 vs. DTT	2.175	1.785 to 2.565	Yes	****	<0.0001
									50
									Control vs. H2O2	-1.698	-2.073 to -1.323	Yes	****	<0.0001
									Control vs. DTT	0.3799	0.3290 to 0.4309	Yes	****	<0.0001
									H2O2 vs. DTT	2.078	1.704 to 2.452	Yes	****	<0.0001
									55
									Control vs. H2O2	-1.609	-1.981 to -1.237	Yes	****	<0.0001
									Control vs. DTT	0.3767	0.3291 to 0.4243	Yes	****	<0.0001
									H2O2 vs. DTT	1.986	1.615 to 2.357	Yes	****	<0.0001
									60
									Control vs. H2O2	-1.526	-1.879 to -1.174	Yes	****	<0.0001
									Control vs. DTT	0.3681	0.3165 to 0.4197	Yes	****	<0.0001
									H2O2 vs. DTT	1.894	1.542 to 2.246	Yes	****	<0.0001
									65
									Control vs. H2O2	-1.466	-1.789 to -1.142	Yes	****	<0.0001
									Control vs. DTT	0.3637	0.3164 to 0.4111	Yes	****	<0.0001
									H2O2 vs. DTT	1.83	1.506 to 2.153	Yes	****	<0.0001
									Test details	Mean 1	Mean 2	Mean Diff.	SE of diff.	N1	N2	q	DF
									-10
									Control vs. H2O2	0.9874	0.9238	0.06356	0.01682	6	6	5.342	9.619
									Control vs. DTT	0.9874	0.9683	0.01905	0.01399	6	6	1.926	9.756
									H2O2 vs. DTT	0.9238	0.9683	-0.04451	0.01588	6	6	3.964	8.929
									-5
									Control vs. H2O2	1.004	1.033	-0.0284	0.01531	6	6	2.623	9.958
									Control vs. DTT	1.004	1.018	-0.01389	0.01169	6	6	1.68	7.332
									H2O2 vs. DTT	1.033	1.018	0.01451	0.01233	6	6	1.664	7.075
									0
									Control vs. H2O2	1.008	1.043	-0.03516	0.01823	6	6	2.728	5.899
									Control vs. DTT	1.008	1.013	-0.005163	0.01212	6	6	0.6024	7.195
									H2O2 vs. DTT	1.043	1.013	0.03	0.02059	6	6	2.061	8.396
									5
									Control vs. H2O2	1.192	2.107	-0.9149	0.08928	6	6	14.49	5.431
									Control vs. DTT	1.192	1.04	0.1518	0.02871	6	6	7.478	9.616
									H2O2 vs. DTT	2.107	1.04	1.067	0.09019	6	6	16.73	5.644
									10
									Control vs. H2O2	1.087	2.5	-1.413	0.08546	6	6	23.38	5.282
									Control vs. DTT	1.087	0.8927	0.194	0.03748	6	6	7.319	6.62
									H2O2 vs. DTT	2.5	0.8927	1.607	0.09115	6	6	24.94	6.648
									15
									Control vs. H2O2	1.031	2.555	-1.524	0.09358	6	6	23.03	5.652
									Control vs. DTT	1.031	0.8031	0.228	0.0412	6	6	7.828	8.822
									H2O2 vs. DTT	2.555	0.8031	1.752	0.09684	6	6	25.58	6.382
									20
									Control vs. H2O2	1.014	2.671	-1.658	0.109	6	6	21.51	5.372
									Control vs. DTT	1.014	0.7158	0.2982	0.03373	6	6	12.5	9.409
									H2O2 vs. DTT	2.671	0.7158	1.956	0.1103	6	6	25.08	5.619
									25
									Control vs. H2O2	0.9944	2.778	-1.783	0.1007	6	6	25.05	5.169
									Control vs. DTT	0.9944	0.6739	0.3205	0.02953	6	6	15.35	7.266
									H2O2 vs. DTT	2.778	0.6739	2.104	0.1033	6	6	28.8	5.702
									30
									Control vs. H2O2	0.984	2.832	-1.848	0.1085	6	6	24.08	5.137
									Control vs. DTT	0.984	0.6345	0.3495	0.02528	6	6	19.55	7.986
									H2O2 vs. DTT	2.832	0.6345	2.198	0.11	6	6	28.25	5.412
									35
									Control vs. H2O2	0.9849	2.835	-1.85	0.1167	6	6	22.41	5.234
									Control vs. DTT	0.9849	0.6051	0.3798	0.02636	6	6	20.38	9.895
									H2O2 vs. DTT	2.835	0.6051	2.229	0.117	6	6	26.95	5.288
									40
									Control vs. H2O2	0.9683	2.811	-1.843	0.1299	6	6	20.06	5.064
									Control vs. DTT	0.9683	0.5868	0.3815	0.02224	6	6	24.26	7.585
									H2O2 vs. DTT	2.811	0.5868	2.225	0.131	6	6	24.01	5.231
									45
									Control vs. H2O2	0.9588	2.75	-1.792	0.1205	6	6	21.02	5.028
									Control vs. DTT	0.9588	0.5752	0.3836	0.01856	6	6	29.22	6.294
									H2O2 vs. DTT	2.75	0.5752	2.175	0.1216	6	6	25.29	5.21
									50
									Control vs. H2O2	0.9467	2.645	-1.698	0.1158	6	6	20.74	5.063
									Control vs. DTT	0.9467	0.5668	0.3799	0.01789	6	6	30.03	8.154
									H2O2 vs. DTT	2.645	0.5668	2.078	0.1165	6	6	25.24	5.177
									55
									Control vs. H2O2	0.932	2.541	-1.609	0.1146	6	6	19.85	5.044
									Control vs. DTT	0.932	0.5553	0.3767	0.01644	6	6	32.4	7.518
									H2O2 vs. DTT	2.541	0.5553	1.986	0.1153	6	6	24.36	5.163
									60
									Control vs. H2O2	0.9202	2.446	-1.526	0.109	6	6	19.8	5.088
									Control vs. DTT	0.9202	0.5521	0.3681	0.01836	6	6	28.35	8.696
									H2O2 vs. DTT	2.446	0.5521	1.894	0.1096	6	6	24.44	5.199
									65
									Control vs. H2O2	0.9101	2.376	-1.466	0.1003	6	6	20.67	5.131
									Control vs. DTT	0.9101	0.5463	0.3637	0.01723	6	6	29.85	9.843
									H2O2 vs. DTT	2.376	0.5463	1.83	0.1005	6	6	25.75	5.168

## Sheet: Fig 1H
Table Analyzed	Peroxisomes roGFP2-Orp1								Within each row, compare columns (simple effects within rows)
Two-way RM ANOVA	Matching: Stacked								Number of families	30
Assume sphericity?	No								Number of comparisons per family	3
Alpha	0.05								Alpha	0.05
Source of Variation	% of total variation	P value	P value summary	Significant?	Geisser-Greenhouse's epsilon				Tukey's multiple comparisons test	Mean Diff.	95.00% CI of diff.	Below threshold?	Summary	Adjusted P Value
Time x Treatment	18.63	<0.0001	****	Yes
Time	1.001	<0.0001	****	Yes	0.0772				-10
Treatment	76.8	<0.0001	****	Yes					Control vs. H2O2	-0.01137	-0.02642 to 0.003682	No	ns	0.1459
Subject	2.306	<0.0001	****	Yes					Control vs. DTT	-0.001566	-0.01809 to 0.01496	No	ns	0.9634
									H2O2 vs. DTT	0.009805	-0.006407 to 0.02602	No	ns	0.266
ANOVA table	SS	DF	MS	F (DFn, DFd)	P value
Time x Treatment	18.42	58	0.3176	F (58, 435) = 110.5	P<0.0001				-7.5
Time	0.9895	29	0.03412	F (2.239, 33.58) = 11.88	P<0.0001				Control vs. H2O2	0.006575	-0.01350 to 0.02665	No	ns	0.6537
Treatment	75.92	2	37.96	F (2, 15) = 249.8	P<0.0001				Control vs. DTT	0.003672	-0.01321 to 0.02055	No	ns	0.8126
Subject	2.28	15	0.152	F (15, 435) = 52.90	P<0.0001				H2O2 vs. DTT	-0.002903	-0.02013 to 0.01432	No	ns	0.8811
Residual	1.25	435	0.002873
									-5
Data summary									Control vs. H2O2	0.004797	-0.004164 to 0.01376	No	ns	0.3193
Number of columns (Treatment)	3								Control vs. DTT	0.006342	-0.006625 to 0.01931	No	ns	0.3991
Number of rows (Time)	30								H2O2 vs. DTT	0.001545	-0.01055 to 0.01364	No	ns	0.9216
Number of subjects (Subject)	18
Number of missing values	0								-2.5
									Control vs. H2O2	-0.000137	-0.009237 to 0.008963	No	ns	0.9991
									Control vs. DTT	-0.00134	-0.009065 to 0.006385	No	ns	0.8712
									H2O2 vs. DTT	-0.001203	-0.008766 to 0.006360	No	ns	0.8908
									0
									Control vs. H2O2	0.0001353	-0.01366 to 0.01393	No	ns	0.9996
									Control vs. DTT	-0.007108	-0.02109 to 0.006877	No	ns	0.3778
									H2O2 vs. DTT	-0.007244	-0.01953 to 0.005042	No	ns	0.2835
									2.5
									Control vs. H2O2	-0.4129	-0.6699 to -0.1559	Yes	**	0.0077
									Control vs. DTT	0.06252	0.01703 to 0.1080	Yes	*	0.0127
									H2O2 vs. DTT	0.4754	0.2196 to 0.7313	Yes	**	0.0037
									5
									Control vs. H2O2	-0.5496	-0.7339 to -0.3652	Yes	***	0.0004
									Control vs. DTT	0.135	0.05513 to 0.2148	Yes	**	0.0055
									H2O2 vs. DTT	0.6845	0.5011 to 0.8680	Yes	****	<0.0001
									7.5
									Control vs. H2O2	-0.5958	-0.7258 to -0.4657	Yes	****	<0.0001
									Control vs. DTT	0.1865	0.08361 to 0.2894	Yes	**	0.0044
									H2O2 vs. DTT	0.7823	0.6410 to 0.9235	Yes	****	<0.0001
									10
									Control vs. H2O2	-0.6459	-0.7709 to -0.5210	Yes	****	<0.0001
									Control vs. DTT	0.2168	0.09489 to 0.3388	Yes	**	0.0045
									H2O2 vs. DTT	0.8628	0.7147 to 1.011	Yes	****	<0.0001
									12.5
									Control vs. H2O2	-0.6583	-0.7431 to -0.5734	Yes	****	<0.0001
									Control vs. DTT	0.2594	0.1302 to 0.3885	Yes	**	0.0028
									H2O2 vs. DTT	0.9176	0.7836 to 1.052	Yes	****	<0.0001
									15
									Control vs. H2O2	-0.7019	-0.8000 to -0.6039	Yes	****	<0.0001
									Control vs. DTT	0.2837	0.1535 to 0.4139	Yes	**	0.0019
									H2O2 vs. DTT	0.9857	0.8461 to 1.125	Yes	****	<0.0001
									17.5
									Control vs. H2O2	-0.7187	-0.8116 to -0.6258	Yes	****	<0.0001
									Control vs. DTT	0.3144	0.1814 to 0.4473	Yes	**	0.0012
									H2O2 vs. DTT	1.033	0.8928 to 1.173	Yes	****	<0.0001
									20
									Control vs. H2O2	-0.7642	-0.8797 to -0.6487	Yes	****	<0.0001
									Control vs. DTT	0.3355	0.2015 to 0.4696	Yes	***	0.0009
									H2O2 vs. DTT	1.1	0.9494 to 1.250	Yes	****	<0.0001
									22.5
									Control vs. H2O2	-0.7745	-0.8890 to -0.6601	Yes	****	<0.0001
									Control vs. DTT	0.3636	0.2370 to 0.4901	Yes	***	0.0005
									H2O2 vs. DTT	1.138	0.9933 to 1.283	Yes	****	<0.0001
									25
									Control vs. H2O2	-0.8086	-0.9005 to -0.7166	Yes	****	<0.0001
									Control vs. DTT	0.3879	0.2594 to 0.5165	Yes	***	0.0003
									H2O2 vs. DTT	1.197	1.060 to 1.333	Yes	****	<0.0001
									27.5
									Control vs. H2O2	-0.7362	-0.9053 to -0.5671	Yes	****	<0.0001
									Control vs. DTT	0.4082	0.2810 to 0.5354	Yes	***	0.0003
									H2O2 vs. DTT	1.144	0.9632 to 1.326	Yes	****	<0.0001
									30
									Control vs. H2O2	-0.6936	-0.8750 to -0.5122	Yes	***	0.0001
									Control vs. DTT	0.4229	0.3016 to 0.5442	Yes	***	0.0002
									H2O2 vs. DTT	1.116	0.9278 to 1.305	Yes	****	<0.0001
									32.5
									Control vs. H2O2	-0.7441	-0.8952 to -0.5930	Yes	****	<0.0001
									Control vs. DTT	0.4484	0.3291 to 0.5677	Yes	***	0.0001
									H2O2 vs. DTT	1.193	1.029 to 1.356	Yes	****	<0.0001
									35
									Control vs. H2O2	-0.7387	-0.9369 to -0.5405	Yes	***	0.0001
									Control vs. DTT	0.4575	0.3418 to 0.5732	Yes	****	<0.0001
									H2O2 vs. DTT	1.196	0.9942 to 1.398	Yes	****	<0.0001
									37.5
									Control vs. H2O2	-0.7168	-0.9138 to -0.5199	Yes	***	0.0002
									Control vs. DTT	0.4741	0.3602 to 0.5880	Yes	****	<0.0001
									H2O2 vs. DTT	1.191	0.9909 to 1.391	Yes	****	<0.0001
									40
									Control vs. H2O2	-0.7478	-0.9022 to -0.5933	Yes	****	<0.0001
									Control vs. DTT	0.4892	0.3811 to 0.5973	Yes	****	<0.0001
									H2O2 vs. DTT	1.237	1.075 to 1.399	Yes	****	<0.0001
									42.5
									Control vs. H2O2	-0.7632	-0.8432 to -0.6832	Yes	****	<0.0001
									Control vs. DTT	0.4963	0.3934 to 0.5992	Yes	****	<0.0001
									H2O2 vs. DTT	1.259	1.147 to 1.371	Yes	****	<0.0001
									45
									Control vs. H2O2	-0.7164	-0.9141 to -0.5186	Yes	***	0.0002
									Control vs. DTT	0.5078	0.3993 to 0.6163	Yes	****	<0.0001
									H2O2 vs. DTT	1.224	1.025 to 1.424	Yes	****	<0.0001
									47.5
									Control vs. H2O2	-0.6804	-1.035 to -0.3257	Yes	**	0.0036
									Control vs. DTT	0.5164	0.4153 to 0.6174	Yes	****	<0.0001
									H2O2 vs. DTT	1.197	0.8455 to 1.548	Yes	***	0.0001
									50
									Control vs. H2O2	-0.6964	-0.9664 to -0.4265	Yes	***	0.0009
									Control vs. DTT	0.519	0.4211 to 0.6170	Yes	****	<0.0001
									H2O2 vs. DTT	1.215	0.9481 to 1.483	Yes	****	<0.0001
									52.5
									Control vs. H2O2	-0.6812	-0.9302 to -0.4322	Yes	***	0.0007
									Control vs. DTT	0.5381	0.4460 to 0.6301	Yes	****	<0.0001
									H2O2 vs. DTT	1.219	0.9727 to 1.466	Yes	****	<0.0001
									55
									Control vs. H2O2	-0.6662	-0.9281 to -0.4044	Yes	***	0.001
									Control vs. DTT	0.55	0.4543 to 0.6456	Yes	****	<0.0001
									H2O2 vs. DTT	1.216	0.9570 to 1.475	Yes	****	<0.0001
									57.5
									Control vs. H2O2	-0.6572	-0.9279 to -0.3865	Yes	**	0.0012
									Control vs. DTT	0.5543	0.4645 to 0.6441	Yes	****	<0.0001
									H2O2 vs. DTT	1.212	0.9437 to 1.479	Yes	****	<0.0001
									60
									Control vs. H2O2	-0.6613	-0.8875 to -0.4351	Yes	***	0.0005
									Control vs. DTT	0.5584	0.4724 to 0.6443	Yes	****	<0.0001
									H2O2 vs. DTT	1.22	0.9951 to 1.444	Yes	****	<0.0001
									62.5
									Control vs. H2O2	-0.6567	-0.8779 to -0.4355	Yes	***	0.0004
									Control vs. DTT	0.573	0.4872 to 0.6589	Yes	****	<0.0001
									H2O2 vs. DTT	1.23	1.010 to 1.449	Yes	****	<0.0001
									Test details	Mean 1	Mean 2	Mean Diff.	SE of diff.	N1	N2	q	DF
									-10
									Control vs. H2O2	1.033	1.045	-0.01137	0.005489	6	6	2.93	9.975
									Control vs. DTT	1.033	1.035	-0.001566	0.006011	6	6	0.3684	9.847
									H2O2 vs. DTT	1.045	1.035	0.009805	0.005885	6	6	2.356	9.708
									-7.5
									Control vs. H2O2	1.017	1.011	0.006575	0.007322	6	6	1.27	9.995
									Control vs. DTT	1.017	1.014	0.003672	0.005904	6	6	0.8795	7.984
									H2O2 vs. DTT	1.011	1.014	-0.002903	0.006009	6	6	0.6834	7.874
									-5
									Control vs. H2O2	1.002	0.9972	0.004797	0.003067	6	6	2.212	7.239
									Control vs. DTT	1.002	0.9957	0.006342	0.004661	6	6	1.924	9.177
									H2O2 vs. DTT	0.9972	0.9957	0.001545	0.003989	6	6	0.5478	6.254
									-2.5
									Control vs. H2O2	0.9822	0.9824	-0.000137	0.003319	6	6	0.05838	9.995
									Control vs. DTT	0.9822	0.9836	-0.00134	0.002653	6	6	0.7142	7.347
									H2O2 vs. DTT	0.9824	0.9836	-0.001203	0.002605	6	6	0.653	7.443
									0
									Control vs. H2O2	0.9653	0.9652	0.0001353	0.004989	6	6	0.03834	9.509
									Control vs. DTT	0.9653	0.9724	-0.007108	0.005072	6	6	1.982	9.661
									H2O2 vs. DTT	0.9652	0.9724	-0.007244	0.00448	6	6	2.286	9.983
									2.5
									Control vs. H2O2	0.994	1.407	-0.4129	0.07924	6	6	7.369	5.044
									Control vs. DTT	0.994	0.9315	0.06252	0.01507	6	6	5.868	6.353
									H2O2 vs. DTT	1.407	0.9315	0.4754	0.08032	6	6	8.371	5.319
									5
									Control vs. H2O2	0.9969	1.547	-0.5496	0.05704	6	6	13.63	5.094
									Control vs. DTT	0.9969	0.862	0.135	0.02533	6	6	7.536	5.493
									H2O2 vs. DTT	1.547	0.862	0.6845	0.06192	6	6	15.63	6.831
									7.5
									Control vs. H2O2	0.9847	1.581	-0.5958	0.04024	6	6	20.94	5.096
									Control vs. DTT	0.9847	0.7982	0.1865	0.03195	6	6	8.254	5.153
									H2O2 vs. DTT	1.581	0.7982	0.7823	0.05108	6	6	21.66	9.501
									10
									Control vs. H2O2	0.9726	1.619	-0.6459	0.0394	6	6	23.18	5.386
									Control vs. DTT	0.9726	0.7557	0.2168	0.03849	6	6	7.967	5.405
									H2O2 vs. DTT	1.619	0.7557	0.8628	0.05402	6	6	22.59	9.994
									12.5
									Control vs. H2O2	0.9688	1.627	-0.6583	0.02664	6	6	34.95	5.321
									Control vs. DTT	0.9688	0.7095	0.2594	0.04009	6	6	9.151	5.14
									H2O2 vs. DTT	1.627	0.7095	0.9176	0.04767	6	6	27.23	8.651
									15
									Control vs. H2O2	0.9629	1.665	-0.7019	0.03066	6	6	32.38	5.257
									Control vs. DTT	0.9629	0.6792	0.2837	0.04043	6	6	9.924	5.146
									H2O2 vs. DTT	1.665	0.6792	0.9857	0.05027	6	6	27.73	9.298
									17.5
									Control vs. H2O2	0.965	1.684	-0.7187	0.02978	6	6	34.13	5.683
									Control vs. DTT	0.965	0.6506	0.3144	0.04178	6	6	10.64	5.337
									H2O2 vs. DTT	1.684	0.6506	1.033	0.05018	6	6	29.11	8.959
									20
									Control vs. H2O2	0.9634	1.728	-0.7642	0.03625	6	6	29.81	5.316
									Control vs. DTT	0.9634	0.6279	0.3355	0.04185	6	6	11.34	5.235
									H2O2 vs. DTT	1.728	0.6279	1.1	0.05464	6	6	28.47	9.789
									22.5
									Control vs. H2O2	0.9652	1.74	-0.7745	0.03593	6	6	30.49	5.32
									Control vs. DTT	0.9652	0.6017	0.3636	0.0396	6	6	12.98	5.262
									H2O2 vs. DTT	1.74	0.6017	1.138	0.05272	6	6	30.53	9.901
									25
									Control vs. H2O2	0.9657	1.774	-0.8086	0.02975	6	6	38.44	5.86
									Control vs. DTT	0.9657	0.5777	0.3879	0.04068	6	6	13.49	5.445
									H2O2 vs. DTT	1.774	0.5777	1.197	0.04897	6	6	34.55	9.066
									27.5
									Control vs. H2O2	0.9711	1.707	-0.7362	0.05247	6	6	19.84	5.137
									Control vs. DTT	0.9711	0.5629	0.4082	0.03974	6	6	14.53	5.241
									H2O2 vs. DTT	1.707	0.5629	1.144	0.06525	6	6	24.8	9.294
									30
									Control vs. H2O2	0.9711	1.665	-0.6936	0.05606	6	6	17.5	5.078
									Control vs. DTT	0.9711	0.5482	0.4229	0.03772	6	6	15.85	5.173
									H2O2 vs. DTT	1.665	0.5482	1.116	0.06721	6	6	23.49	8.734
									32.5
									Control vs. H2O2	0.9788	1.723	-0.7441	0.04656	6	6	22.6	5.037
									Control vs. DTT	0.9788	0.5304	0.4484	0.03682	6	6	17.22	5.06
									H2O2 vs. DTT	1.723	0.5304	1.193	0.05922	6	6	28.48	9.491
									35
									Control vs. H2O2	0.9789	1.718	-0.7387	0.06161	6	6	16.95	5.165
									Control vs. DTT	0.9789	0.5214	0.4575	0.03667	6	6	17.64	5.478
									H2O2 vs. DTT	1.718	0.5214	1.196	0.07084	6	6	23.88	8.073
									37.5
									Control vs. H2O2	0.9822	1.699	-0.7168	0.06078	6	6	16.68	5.06
									Control vs. DTT	0.9822	0.5081	0.4741	0.03544	6	6	18.92	5.177
									H2O2 vs. DTT	1.699	0.5081	1.191	0.07004	6	6	24.05	8.02
									40
									Control vs. H2O2	0.9823	1.73	-0.7478	0.04789	6	6	22.08	5.126
									Control vs. DTT	0.9823	0.4931	0.4892	0.03381	6	6	20.46	5.257
									H2O2 vs. DTT	1.73	0.4931	1.237	0.05813	6	6	30.09	8.962
									42.5
									Control vs. H2O2	0.9807	1.744	-0.7632	0.02631	6	6	41.02	6.198
									Control vs. DTT	0.9807	0.4845	0.4963	0.03309	6	6	21.21	5.732
									H2O2 vs. DTT	1.744	0.4845	1.259	0.04046	6	6	44.02	9.43
									45
									Control vs. H2O2	0.9861	1.702	-0.7164	0.06092	6	6	16.63	5.032
									Control vs. DTT	0.9861	0.4783	0.5078	0.0336	6	6	21.37	5.106
									H2O2 vs. DTT	1.702	0.4783	1.224	0.0694	6	6	24.95	7.767
									47.5
									Control vs. H2O2	0.9855	1.666	-0.6804	0.1091	6	6	8.822	5.006
									Control vs. DTT	0.9855	0.4692	0.5164	0.03121	6	6	23.4	5.07
									H2O2 vs. DTT	1.666	0.4692	1.197	0.1134	6	6	14.93	5.808
									50
									Control vs. H2O2	0.9808	1.677	-0.6964	0.08316	6	6	11.84	5.032
									Control vs. DTT	0.9808	0.4617	0.519	0.0306	6	6	23.99	5.242
									H2O2 vs. DTT	1.677	0.4617	1.215	0.08836	6	6	19.45	6.303
									52.5
									Control vs. H2O2	0.9873	1.668	-0.6812	0.07662	6	6	12.57	5.016
									Control vs. DTT	0.9873	0.4492	0.5381	0.0285	6	6	26.69	5.116
									H2O2 vs. DTT	1.668	0.4492	1.219	0.08164	6	6	21.12	6.345
									55
									Control vs. H2O2	0.9928	1.659	-0.6662	0.08056	6	6	11.7	5.016
									Control vs. DTT	0.9928	0.4428	0.55	0.02965	6	6	26.23	5.121
									H2O2 vs. DTT	1.659	0.4428	1.216	0.08572	6	6	20.06	6.317
									57.5
									Control vs. H2O2	0.9882	1.645	-0.6572	0.08323	6	6	11.17	5.006
									Control vs. DTT	0.9882	0.4338	0.5543	0.02771	6	6	28.29	5.058
									H2O2 vs. DTT	1.645	0.4338	1.212	0.08767	6	6	19.54	6.09
									60
									Control vs. H2O2	0.9867	1.648	-0.6613	0.07019	6	6	13.32	5.141
									Control vs. DTT	0.9867	0.4283	0.5584	0.02796	6	6	28.24	5.955
									H2O2 vs. DTT	1.648	0.4283	1.22	0.07464	6	6	23.11	6.437
									62.5
									Control vs. H2O2	0.9909	1.648	-0.6567	0.06868	6	6	13.52	5.149
									Control vs. DTT	0.9909	0.4179	0.573	0.02794	6	6	29.01	5.967
									H2O2 vs. DTT	1.648	0.4179	1.23	0.0732	6	6	23.76	6.495

## Sheet: Fig 1I
Table Analyzed	Apoplast roGFP2-Orp1								Within each row, compare columns (simple effects within rows)
Two-way RM ANOVA	Matching: Stacked								Number of families	16
Assume sphericity?	No								Number of comparisons per family	3
Alpha	0.05								Alpha	0.05
Source of Variation	% of total variation	P value	P value summary	Significant?	Geisser-Greenhouse's epsilon				Tukey's multiple comparisons test	Mean Diff.	95.00% CI of diff.	Below threshold?	Summary	Adjusted P Value
Time x Treatment	25.2	<0.0001	****	Yes
Time	11.64	<0.0001	****	Yes	0.2439				-10
Treatment	60.93	<0.0001	****	Yes					Control vs. H2O2	-0.0144	-0.03864 to 0.009837	No	ns	0.2763
Subject	1.382	<0.0001	****	Yes					Control vs. DTT	-0.01096	-0.04004 to 0.01812	No	ns	0.5717
									H2O2 vs. DTT	0.003439	-0.02396 to 0.03084	No	ns	0.9346
ANOVA table	SS	DF	MS	F (DFn, DFd)	P value
Time x Treatment	3.828	30	0.1276	F (30, 225) = 222.1	P<0.0001				-5
Time	1.768	15	0.1178	F (3.659, 54.89) = 205.1	P<0.0001				Control vs. H2O2	0.005758	-0.02439 to 0.03591	No	ns	0.8614
Treatment	9.255	2	4.627	F (2, 15) = 330.8	P<0.0001				Control vs. DTT	0.009552	-0.02019 to 0.03930	No	ns	0.6629
Subject	0.2098	15	0.01399	F (15, 225) = 24.35	P<0.0001				H2O2 vs. DTT	0.003795	-0.02432 to 0.03191	No	ns	0.9278
Residual	0.1293	225	0.0005745
									0
Data summary									Control vs. H2O2	0.008641	-0.02580 to 0.04308	No	ns	0.7675
Number of columns (Treatment)	3								Control vs. DTT	0.001407	-0.03158 to 0.03439	No	ns	0.9914
Number of rows (Time)	16								H2O2 vs. DTT	-0.007234	-0.03062 to 0.01616	No	ns	0.6744
Number of subjects (Subject)	18
Number of missing values	0								5
									Control vs. H2O2	0.001747	-0.04654 to 0.05003	No	ns	0.9946
									Control vs. DTT	0.1158	0.04390 to 0.1876	Yes	**	0.0046
									H2O2 vs. DTT	0.114	0.04131 to 0.1867	Yes	**	0.0051
									10
									Control vs. H2O2	-0.007125	-0.05284 to 0.03859	No	ns	0.9035
									Control vs. DTT	0.2013	0.1502 to 0.2524	Yes	****	<0.0001
									H2O2 vs. DTT	0.2084	0.1535 to 0.2634	Yes	****	<0.0001
									15
									Control vs. H2O2	-0.01598	-0.06952 to 0.03755	No	ns	0.6975
									Control vs. DTT	0.2676	0.2015 to 0.3337	Yes	****	<0.0001
									H2O2 vs. DTT	0.2836	0.2144 to 0.3528	Yes	****	<0.0001
									20
									Control vs. H2O2	-0.0267	-0.07936 to 0.02597	No	ns	0.3766
									Control vs. DTT	0.345	0.2789 to 0.4110	Yes	****	<0.0001
									H2O2 vs. DTT	0.3717	0.3020 to 0.4414	Yes	****	<0.0001
									25
									Control vs. H2O2	-0.006749	-0.05215 to 0.03865	No	ns	0.8965
									Control vs. DTT	0.4048	0.3333 to 0.4763	Yes	****	<0.0001
									H2O2 vs. DTT	0.4116	0.3374 to 0.4857	Yes	****	<0.0001
									30
									Control vs. H2O2	-0.02991	-0.08359 to 0.02377	No	ns	0.304
									Control vs. DTT	0.4524	0.3786 to 0.5262	Yes	****	<0.0001
									H2O2 vs. DTT	0.4823	0.4041 to 0.5606	Yes	****	<0.0001
									35
									Control vs. H2O2	-0.01526	-0.05664 to 0.02612	No	ns	0.5835
									Control vs. DTT	0.4937	0.4081 to 0.5793	Yes	****	<0.0001
									H2O2 vs. DTT	0.5089	0.4230 to 0.5949	Yes	****	<0.0001
									40
									Control vs. H2O2	-0.001866	-0.04388 to 0.04015	No	ns	0.9919
									Control vs. DTT	0.5216	0.4351 to 0.6081	Yes	****	<0.0001
									H2O2 vs. DTT	0.5235	0.4371 to 0.6098	Yes	****	<0.0001
									45
									Control vs. H2O2	-0.002179	-0.04334 to 0.03898	No	ns	0.9875
									Control vs. DTT	0.5657	0.4855 to 0.6460	Yes	****	<0.0001
									H2O2 vs. DTT	0.5679	0.4869 to 0.6490	Yes	****	<0.0001
									50
									Control vs. H2O2	0.002953	-0.06352 to 0.06942	No	ns	0.9919
									Control vs. DTT	0.6197	0.5347 to 0.7047	Yes	****	<0.0001
									H2O2 vs. DTT	0.6167	0.5315 to 0.7019	Yes	****	<0.0001
									55
									Control vs. H2O2	0.002525	-0.05432 to 0.05937	No	ns	0.9917
									Control vs. DTT	0.6589	0.5807 to 0.7371	Yes	****	<0.0001
									H2O2 vs. DTT	0.6564	0.5751 to 0.7377	Yes	****	<0.0001
									60
									Control vs. H2O2	0.01382	-0.03275 to 0.06040	No	ns	0.7023
									Control vs. DTT	0.6903	0.6166 to 0.7641	Yes	****	<0.0001
									H2O2 vs. DTT	0.6765	0.6037 to 0.7494	Yes	****	<0.0001
									65
									Control vs. H2O2	-0.003347	-0.04574 to 0.03905	No	ns	0.974
									Control vs. DTT	0.7029	0.6339 to 0.7718	Yes	****	<0.0001
									H2O2 vs. DTT	0.7062	0.6360 to 0.7765	Yes	****	<0.0001
									Test details	Mean 1	Mean 2	Mean Diff.	SE of diff.	N1	N2	q	DF
									-10
									Control vs. H2O2	0.9923	1.007	-0.0144	0.00878	6	6	2.319	9.597
									Control vs. DTT	0.9923	1.003	-0.01096	0.01056	6	6	1.468	9.729
									H2O2 vs. DTT	1.007	1.003	0.003439	0.009783	6	6	0.4971	8.855
									-5
									Control vs. H2O2	1.01	1.004	0.005758	0.01098	6	6	0.7415	9.903
									Control vs. DTT	1.01	1.001	0.009552	0.01082	6	6	1.248	9.829
									H2O2 vs. DTT	1.004	1.001	0.003795	0.01025	6	6	0.5233	9.989
									0
									Control vs. H2O2	0.9975	0.9889	0.008641	0.01228	6	6	0.9954	8.775
									Control vs. DTT	0.9975	0.9961	0.001407	0.01124	6	6	0.1771	7.094
									H2O2 vs. DTT	0.9889	0.9961	-0.007234	0.008362	6	6	1.223	8.908
									5
									Control vs. H2O2	1.011	1.009	0.001747	0.01758	6	6	0.1405	9.899
									Control vs. DTT	1.011	0.8949	0.1158	0.02491	6	6	6.571	7.663
									H2O2 vs. DTT	1.009	0.8949	0.114	0.02553	6	6	6.314	8.141
									10
									Control vs. H2O2	1.009	1.017	-0.007125	0.01651	6	6	0.6103	9.418
									Control vs. DTT	1.009	0.8081	0.2013	0.0182	6	6	15.64	8.729
									H2O2 vs. DTT	1.017	0.8081	0.2084	0.01997	6	6	14.76	9.788
									15
									Control vs. H2O2	1.007	1.023	-0.01598	0.01939	6	6	1.166	9.578
									Control vs. DTT	1.007	0.7391	0.2676	0.02331	6	6	16.24	8.296
									H2O2 vs. DTT	1.023	0.7391	0.2836	0.02494	6	6	16.08	9.325
									20
									Control vs. H2O2	1.004	1.031	-0.0267	0.01898	6	6	1.989	9.31
									Control vs. DTT	1.004	0.6595	0.345	0.02308	6	6	21.14	7.95
									H2O2 vs. DTT	1.031	0.6595	0.3717	0.02511	6	6	20.93	9.304
									25
									Control vs. H2O2	1.014	1.021	-0.006749	0.01502	6	6	0.6352	6.334
									Control vs. DTT	1.014	0.6097	0.4048	0.02275	6	6	25.16	5.549
									H2O2 vs. DTT	1.021	0.6097	0.4116	0.02626	6	6	22.17	8.48
									30
									Control vs. H2O2	1.004	1.034	-0.02991	0.01883	6	6	2.247	8.082
									Control vs. DTT	1.004	0.5519	0.4524	0.02477	6	6	25.83	6.688
									H2O2 vs. DTT	1.034	0.5519	0.4823	0.02804	6	6	24.33	9.02
									35
									Control vs. H2O2	1.01	1.025	-0.01526	0.01498	6	6	1.44	9.573
									Control vs. DTT	1.01	0.5161	0.4937	0.0282	6	6	24.76	6.234
									H2O2 vs. DTT	1.025	0.5161	0.5089	0.02903	6	6	24.79	6.855
									40
									Control vs. H2O2	1.002	1.003	-0.001866	0.01531	6	6	0.1724	9.931
									Control vs. DTT	1.002	0.48	0.5216	0.02907	6	6	25.38	6.714
									H2O2 vs. DTT	1.003	0.48	0.5235	0.02873	6	6	25.77	6.463
									45
									Control vs. H2O2	1.001	1.003	-0.002179	0.0144	6	6	0.214	8.001
									Control vs. DTT	1.001	0.4348	0.5657	0.02592	6	6	30.86	5.831
									H2O2 vs. DTT	1.003	0.4348	0.5679	0.02785	6	6	28.84	7.361
									50
									Control vs. H2O2	1.015	1.012	0.002953	0.02425	6	6	0.1722	9.999
									Control vs. DTT	1.015	0.3955	0.6197	0.03034	6	6	28.89	8.814
									H2O2 vs. DTT	1.012	0.3955	0.6167	0.03042	6	6	28.67	8.858
									55
									Control vs. H2O2	1.016	1.014	0.002525	0.02048	6	6	0.1744	9.288
									Control vs. DTT	1.016	0.3573	0.6589	0.02694	6	6	34.58	7.467
									H2O2 vs. DTT	1.014	0.3573	0.6564	0.02902	6	6	31.99	8.829
									60
									Control vs. H2O2	1.021	1.007	0.01382	0.01694	6	6	1.154	9.831
									Control vs. DTT	1.021	0.3302	0.6903	0.02576	6	6	37.9	7.932
									H2O2 vs. DTT	1.007	0.3302	0.6765	0.02502	6	6	38.25	7.344
									65
									Control vs. H2O2	1.009	1.012	-0.003347	0.0153	6	6	0.3094	9.376
									Control vs. DTT	1.009	0.306	0.7029	0.02327	6	6	42.71	6.842
									H2O2 vs. DTT	1.012	0.306	0.7062	0.02453	6	6	40.71	7.93

## Sheet: Fig 2 A&B
Table Analyzed	Fig S2A left flg22 dose response both probes								Within each row, compare columns (simple effects within rows)
Two-way RM ANOVA	Matching: Stacked								Number of families	37
Assume sphericity?	No								Number of comparisons per family	45
Alpha	0.05								Alpha	0.05
Source of Variation	% of total variation	P value	P value summary	Significant?	Geisser-Greenhouse's epsilon				Tukey's multiple comparisons test	Mean Diff.	95.00% CI of diff.	Below threshold?	Summary	Adjusted P Value
Time x Treatment	10.45	<0.0001	****	Yes
Time	5.507	<0.0001	****	Yes	0.04711				0
Treatment	43.77	<0.0001	****	Yes					control Orp1 vs. flg22-100nM Orp1	-0.001632	-0.02647 to 0.02321	No	ns	>0.9999
Subject	27.96	<0.0001	****	Yes					control Orp1 vs. flg22-10nM Orp1	-4.74e-06	-0.01434 to 0.01433	No	ns	>0.9999
									control Orp1 vs. flg22-10uM Orp1	0.002661	-0.01543 to 0.02075	No	ns	0.9988
ANOVA table	SS	DF	MS	F (DFn, DFd)	P value				control Orp1 vs. flg22-1uM Orp1	-0.001243	-0.01514 to 0.01265	No	ns	>0.9999
Time x Treatment	5.929	324	0.0183	F (324, 1872) = 6.107	P<0.0001				control Orp1 vs. control GRX1	-0.002207	-0.01524 to 0.01082	No	ns	0.9985
Time	3.123	36	0.08675	F (1.696, 88.18) = 28.95	P<0.0001				control Orp1 vs. flg22-100nM GRX1	-0.007498	-0.02862 to 0.01362	No	ns	0.7877
Treatment	24.82	9	2.758	F (9, 52) = 9.045	P<0.0001				control Orp1 vs. flg22-10nM GRX1	0.0003672	-0.009806 to 0.01054	No	ns	>0.9999
Subject	15.86	52	0.3049	F (52, 1872) = 101.8	P<0.0001				control Orp1 vs. flg22-10uM GRX1	-0.007866	-0.02439 to 0.008660	No	ns	0.6204
Residual	5.609	1872	0.002996						control Orp1 vs. flg22-1uMGRX1	-0.0009938	-0.01196 to 0.009970	No	ns	>0.9999
									flg22-100nM Orp1 vs. flg22-10nM Orp1	0.001627	-0.02339 to 0.02665	No	ns	>0.9999
Data summary									flg22-100nM Orp1 vs. flg22-10uM Orp1	0.004292	-0.02153 to 0.03012	No	ns	0.9988
Number of columns (Treatment)	10								flg22-100nM Orp1 vs. flg22-1uM Orp1	0.0003885	-0.02453 to 0.02530	No	ns	>0.9999
Number of rows (Time)	37								flg22-100nM Orp1 vs. control GRX1	-0.0005749	-0.02546 to 0.02431	No	ns	>0.9999
Number of subjects (Subject)	62								flg22-100nM Orp1 vs. flg22-100nM GRX1	-0.005867	-0.03275 to 0.02101	No	ns	0.9928
Number of missing values	0								flg22-100nM Orp1 vs. flg22-10nM GRX1	0.001999	-0.02293 to 0.02693	No	ns	>0.9999
									flg22-100nM Orp1 vs. flg22-10uM GRX1	-0.006235	-0.03166 to 0.01920	No	ns	0.9838
									flg22-100nM Orp1 vs. flg22-1uMGRX1	0.0006378	-0.02399 to 0.02527	No	ns	>0.9999
									flg22-10nM Orp1 vs. flg22-10uM Orp1	0.002665	-0.01633 to 0.02166	No	ns	0.9996
									flg22-10nM Orp1 vs. flg22-1uM Orp1	-0.001238	-0.01723 to 0.01475	No	ns	>0.9999
									flg22-10nM Orp1 vs. control GRX1	-0.002202	-0.01766 to 0.01326	No	ns	0.9996
									flg22-10nM Orp1 vs. flg22-100nM GRX1	-0.007493	-0.02897 to 0.01398	No	ns	0.8498
									flg22-10nM Orp1 vs. flg22-10nM GRX1	0.000372	-0.01379 to 0.01454	No	ns	>0.9999
									flg22-10nM Orp1 vs. flg22-10uM GRX1	-0.007862	-0.02574 to 0.01001	No	ns	0.729
									flg22-10nM Orp1 vs. flg22-1uMGRX1	-0.000989	-0.01522 to 0.01324	No	ns	>0.9999
									flg22-10uM Orp1 vs. flg22-1uM Orp1	-0.003904	-0.02269 to 0.01488	No	ns	0.9935
									flg22-10uM Orp1 vs. control GRX1	-0.004867	-0.02342 to 0.01368	No	ns	0.9633
									flg22-10uM Orp1 vs. flg22-100nM GRX1	-0.01016	-0.03289 to 0.01257	No	ns	0.6814
									flg22-10uM Orp1 vs. flg22-10nM GRX1	-0.002293	-0.02044 to 0.01585	No	ns	0.9995
									flg22-10uM Orp1 vs. flg22-10uM GRX1	-0.01053	-0.03055 to 0.009496	No	ns	0.5433
									flg22-10uM Orp1 vs. flg22-1uMGRX1	-0.003654	-0.02147 to 0.01417	No	ns	0.993
									flg22-1uM Orp1 vs. control GRX1	-0.0009634	-0.01609 to 0.01417	No	ns	>0.9999
									flg22-1uM Orp1 vs. flg22-100nM GRX1	-0.006255	-0.02755 to 0.01504	No	ns	0.9372
									flg22-1uM Orp1 vs. flg22-10nM GRX1	0.00161	-0.01202 to 0.01524	No	ns	>0.9999
									flg22-1uM Orp1 vs. flg22-10uM GRX1	-0.006623	-0.02432 to 0.01107	No	ns	0.867
									flg22-1uM Orp1 vs. flg22-1uMGRX1	0.0002493	-0.01368 to 0.01418	No	ns	>0.9999
									control GRX1 vs. flg22-100nM GRX1	-0.005292	-0.02653 to 0.01595	No	ns	0.9665
									control GRX1 vs. flg22-10nM GRX1	0.002574	-0.01016 to 0.01531	No	ns	0.9931
									control GRX1 vs. flg22-10uM GRX1	-0.00566	-0.02294 to 0.01162	No	ns	0.9169
									control GRX1 vs. flg22-1uMGRX1	0.001213	-0.01178 to 0.01420	No	ns	>0.9999
									flg22-100nM GRX1 vs. flg22-10nM GRX1	0.007865	-0.01341 to 0.02914	No	ns	0.7323
									flg22-100nM GRX1 vs. flg22-10uM GRX1	-0.0003683	-0.02248 to 0.02174	No	ns	>0.9999
									flg22-100nM GRX1 vs. flg22-1uMGRX1	0.006504	-0.01426 to 0.02727	No	ns	0.8972
									flg22-10nM GRX1 vs. flg22-10uM GRX1	-0.008234	-0.02465 to 0.008187	No	ns	0.5435
									flg22-10nM GRX1 vs. flg22-1uMGRX1	-0.001361	-0.01169 to 0.008969	No	ns	>0.9999
									flg22-10uM GRX1 vs. flg22-1uMGRX1	0.006873	-0.009592 to 0.02334	No	ns	0.7898
									5
									control Orp1 vs. flg22-100nM Orp1	0.01809	-0.01193 to 0.04810	No	ns	0.3645
									control Orp1 vs. flg22-10nM Orp1	0.01128	-0.01188 to 0.03444	No	ns	0.5969
									control Orp1 vs. flg22-10uM Orp1	0.003366	-0.04705 to 0.05378	No	ns	>0.9999
									control Orp1 vs. flg22-1uM Orp1	-0.005152	-0.02233 to 0.01202	No	ns	0.9553
									control Orp1 vs. control GRX1	0.006977	-0.01197 to 0.02593	No	ns	0.8646
									control Orp1 vs. flg22-100nM GRX1	-0.01167	-0.04393 to 0.02060	No	ns	0.7965
									control Orp1 vs. flg22-10nM GRX1	0.02231	-0.003979 to 0.04860	No	ns	0.1111
									control Orp1 vs. flg22-10uM GRX1	-0.01798	-0.04578 to 0.009823	No	ns	0.305
									control Orp1 vs. flg22-1uMGRX1	0.01428	-0.004864 to 0.03342	No	ns	0.2416
									flg22-100nM Orp1 vs. flg22-10nM Orp1	-0.006805	-0.03815 to 0.02454	No	ns	0.9924
									flg22-100nM Orp1 vs. flg22-10uM Orp1	-0.01472	-0.06441 to 0.03497	No	ns	0.9296
									flg22-100nM Orp1 vs. flg22-1uM Orp1	-0.02324	-0.05312 to 0.006640	No	ns	0.1464
									flg22-100nM Orp1 vs. control GRX1	-0.01111	-0.04122 to 0.01901	No	ns	0.8259
									flg22-100nM Orp1 vs. flg22-100nM GRX1	-0.02975	-0.06579 to 0.006279	No	ns	0.1281
									flg22-100nM Orp1 vs. flg22-10nM GRX1	0.004222	-0.02860 to 0.03704	No	ns	0.9999
									flg22-100nM Orp1 vs. flg22-10uM GRX1	-0.03606	-0.06970 to -0.002425	Yes	*	0.0333
									flg22-100nM Orp1 vs. flg22-1uMGRX1	-0.003806	-0.03369 to 0.02608	No	ns	0.9999
									flg22-10nM Orp1 vs. flg22-10uM Orp1	-0.007916	-0.05770 to 0.04186	No	ns	0.9968
									flg22-10nM Orp1 vs. flg22-1uM Orp1	-0.01643	-0.03899 to 0.006124	No	ns	0.1865
									flg22-10nM Orp1 vs. control GRX1	-0.004305	-0.02764 to 0.01903	No	ns	0.9963
									flg22-10nM Orp1 vs. flg22-100nM GRX1	-0.02295	-0.05604 to 0.01014	No	ns	0.2276
									flg22-10nM Orp1 vs. flg22-10nM GRX1	0.01103	-0.01724 to 0.03930	No	ns	0.8268
									flg22-10nM Orp1 vs. flg22-10uM GRX1	-0.02926	-0.05875 to 0.0002315	No	ns	0.0522
									flg22-10nM Orp1 vs. flg22-1uMGRX1	0.002998	-0.02012 to 0.02612	No	ns	>0.9999
									flg22-10uM Orp1 vs. flg22-1uM Orp1	-0.008519	-0.05966 to 0.04262	No	ns	0.9911
									flg22-10uM Orp1 vs. control GRX1	0.003611	-0.04698 to 0.05420	No	ns	>0.9999
									flg22-10uM Orp1 vs. flg22-100nM GRX1	-0.01503	-0.06524 to 0.03517	No	ns	0.922
									flg22-10uM Orp1 vs. flg22-10nM GRX1	0.01894	-0.03044 to 0.06832	No	ns	0.7606
									flg22-10uM Orp1 vs. flg22-10uM GRX1	-0.02134	-0.07079 to 0.02811	No	ns	0.6698
									flg22-10uM Orp1 vs. flg22-1uMGRX1	0.01091	-0.03867 to 0.06050	No	ns	0.9731
									flg22-1uM Orp1 vs. control GRX1	0.01213	-0.005303 to 0.02956	No	ns	0.2431
									flg22-1uM Orp1 vs. flg22-100nM GRX1	-0.006514	-0.03905 to 0.02602	No	ns	0.9844
									flg22-1uM Orp1 vs. flg22-10nM GRX1	0.02746	0.001578 to 0.05335	Yes	*	0.0372
									flg22-1uM Orp1 vs. flg22-10uM GRX1	-0.01282	-0.04034 to 0.01470	No	ns	0.6111
									flg22-1uM Orp1 vs. flg22-1uMGRX1	0.01943	0.001900 to 0.03697	Yes	*	0.0238
									control GRX1 vs. flg22-100nM GRX1	-0.01864	-0.05108 to 0.01379	No	ns	0.3551
									control GRX1 vs. flg22-10nM GRX1	0.01533	-0.01106 to 0.04172	No	ns	0.41
									control GRX1 vs. flg22-10uM GRX1	-0.02495	-0.05286 to 0.002947	No	ns	0.0855
									control GRX1 vs. flg22-1uMGRX1	0.007303	-0.01186 to 0.02647	No	ns	0.9019
									flg22-100nM GRX1 vs. flg22-10nM GRX1	0.03398	-0.0001867 to 0.06814	No	ns	0.0515
									flg22-100nM GRX1 vs. flg22-10uM GRX1	-0.00631	-0.04118 to 0.02856	No	ns	0.9979
									flg22-100nM GRX1 vs. flg22-1uMGRX1	0.02595	-0.005820 to 0.05771	No	ns	0.1258
									flg22-10nM GRX1 vs. flg22-10uM GRX1	-0.04029	-0.07153 to -0.009040	Yes	**	0.01
									flg22-10nM GRX1 vs. flg22-1uMGRX1	-0.008029	-0.03433 to 0.01827	No	ns	0.958
									flg22-10uM GRX1 vs. flg22-1uMGRX1	0.03226	0.004506 to 0.06001	Yes	*	0.02
									10
									control Orp1 vs. flg22-100nM Orp1	0.01518	-0.001383 to 0.03175	No	ns	0.0803
									control Orp1 vs. flg22-10nM Orp1	0.004803	-0.03030 to 0.03991	No	ns	0.9989
									control Orp1 vs. flg22-10uM Orp1	0.0156	-0.009670 to 0.04086	No	ns	0.3174
									control Orp1 vs. flg22-1uM Orp1	0.000566	-0.01838 to 0.01951	No	ns	>0.9999
									control Orp1 vs. control GRX1	0.0104	-0.009443 to 0.03024	No	ns	0.527
									control Orp1 vs. flg22-100nM GRX1	0.008009	-0.01897 to 0.03498	No	ns	0.9162
									control Orp1 vs. flg22-10nM GRX1	0.004282	-0.03033 to 0.03889	No	ns	0.9997
									control Orp1 vs. flg22-10uM GRX1	-0.01022	-0.03491 to 0.01448	No	ns	0.7599
									control Orp1 vs. flg22-1uMGRX1	0.004953	-0.01544 to 0.02534	No	ns	0.9948
									flg22-100nM Orp1 vs. flg22-10nM Orp1	-0.01038	-0.04554 to 0.02478	No	ns	0.8862
									flg22-100nM Orp1 vs. flg22-10uM Orp1	0.0004143	-0.02482 to 0.02565	No	ns	>0.9999
									flg22-100nM Orp1 vs. flg22-1uM Orp1	-0.01462	-0.03339 to 0.004162	No	ns	0.1696
									flg22-100nM Orp1 vs. control GRX1	-0.004783	-0.02450 to 0.01493	No	ns	0.9821
									flg22-100nM Orp1 vs. flg22-100nM GRX1	-0.007174	-0.03414 to 0.01979	No	ns	0.9494
									flg22-100nM Orp1 vs. flg22-10nM GRX1	-0.0109	-0.04552 to 0.02372	No	ns	0.8933
									flg22-100nM Orp1 vs. flg22-10uM GRX1	-0.0254	-0.05003 to -0.0007656	Yes	*	0.0427
									flg22-100nM Orp1 vs. flg22-1uMGRX1	-0.01023	-0.03047 to 0.01001	No	ns	0.7029
									flg22-10nM Orp1 vs. flg22-10uM Orp1	0.01079	-0.02521 to 0.04679	No	ns	0.9291
									flg22-10nM Orp1 vs. flg22-1uM Orp1	-0.004237	-0.03912 to 0.03064	No	ns	0.9997
									flg22-10nM Orp1 vs. control GRX1	0.005597	-0.02949 to 0.04068	No	ns	0.9977
									flg22-10nM Orp1 vs. flg22-100nM GRX1	0.003206	-0.03332 to 0.03973	No	ns	>0.9999
									flg22-10nM Orp1 vs. flg22-10nM GRX1	-0.0005212	-0.04077 to 0.03972	No	ns	>0.9999
									flg22-10nM Orp1 vs. flg22-10uM GRX1	-0.01502	-0.05079 to 0.02075	No	ns	0.7383
									flg22-10nM Orp1 vs. flg22-1uMGRX1	0.0001495	-0.03430 to 0.03460	No	ns	>0.9999
									flg22-10uM Orp1 vs. flg22-1uM Orp1	-0.01503	-0.04086 to 0.01080	No	ns	0.4035
									flg22-10uM Orp1 vs. control GRX1	-0.005197	-0.03145 to 0.02106	No	ns	0.9942
									flg22-10uM Orp1 vs. flg22-100nM GRX1	-0.007588	-0.03767 to 0.02249	No	ns	0.9769
									flg22-10uM Orp1 vs. flg22-10nM GRX1	-0.01131	-0.04735 to 0.02472	No	ns	0.9304
									flg22-10uM Orp1 vs. flg22-10uM GRX1	-0.02581	-0.05456 to 0.002932	No	ns	0.087
									flg22-10uM Orp1 vs. flg22-1uMGRX1	-0.01064	-0.03690 to 0.01561	No	ns	0.8414
									flg22-1uM Orp1 vs. control GRX1	0.009834	-0.01141 to 0.03108	No	ns	0.6794
									flg22-1uM Orp1 vs. flg22-100nM GRX1	0.007443	-0.01991 to 0.03479	No	ns	0.959
									flg22-1uM Orp1 vs. flg22-10nM GRX1	0.003716	-0.03095 to 0.03839	No	ns	>0.9999
									flg22-1uM Orp1 vs. flg22-10uM GRX1	-0.01078	-0.03623 to 0.01467	No	ns	0.7666
									flg22-1uM Orp1 vs. flg22-1uMGRX1	0.004387	-0.01746 to 0.02624	No	ns	0.9987
									control GRX1 vs. flg22-100nM GRX1	-0.002391	-0.03011 to 0.02533	No	ns	>0.9999
									control GRX1 vs. flg22-10nM GRX1	-0.006118	-0.04097 to 0.02873	No	ns	0.9974
									control GRX1 vs. flg22-10uM GRX1	-0.02062	-0.04646 to 0.005221	No	ns	0.1471
									control GRX1 vs. flg22-1uMGRX1	-0.005447	-0.02774 to 0.01684	No	ns	0.9935
									flg22-100nM GRX1 vs. flg22-10nM GRX1	-0.003727	-0.04032 to 0.03287	No	ns	>0.9999
									flg22-100nM GRX1 vs. flg22-10uM GRX1	-0.01823	-0.04806 to 0.01161	No	ns	0.3784
									flg22-100nM GRX1 vs. flg22-1uMGRX1	-0.003056	-0.03066 to 0.02454	No	ns	>0.9999
									flg22-10nM GRX1 vs. flg22-10uM GRX1	-0.0145	-0.05040 to 0.02141	No	ns	0.8031
									flg22-10nM GRX1 vs. flg22-1uMGRX1	0.0006707	-0.03399 to 0.03534	No	ns	>0.9999
									flg22-10uM GRX1 vs. flg22-1uMGRX1	0.01517	-0.01100 to 0.04134	No	ns	0.5102
									15
									control Orp1 vs. flg22-100nM Orp1	0.006684	-0.02355 to 0.03692	No	ns	0.9938
									control Orp1 vs. flg22-10nM Orp1	-0.00709	-0.04410 to 0.02992	No	ns	0.9956
									control Orp1 vs. flg22-10uM Orp1	-0.002903	-0.03042 to 0.02462	No	ns	>0.9999
									control Orp1 vs. flg22-1uM Orp1	-0.008593	-0.03298 to 0.01579	No	ns	0.8067
									control Orp1 vs. control GRX1	-0.001402	-0.02572 to 0.02291	No	ns	>0.9999
									control Orp1 vs. flg22-100nM GRX1	-0.02487	-0.05709 to 0.007351	No	ns	0.1664
									control Orp1 vs. flg22-10nM GRX1	-0.04107	-0.1013 to 0.01917	No	ns	0.2296
									control Orp1 vs. flg22-10uM GRX1	-0.02561	-0.06335 to 0.01213	No	ns	0.2713
									control Orp1 vs. flg22-1uMGRX1	-0.03017	-0.06002 to -0.0003290	Yes	*	0.0464
									flg22-100nM Orp1 vs. flg22-10nM Orp1	-0.01377	-0.05160 to 0.02405	No	ns	0.8541
									flg22-100nM Orp1 vs. flg22-10uM Orp1	-0.009587	-0.03914 to 0.01997	No	ns	0.9245
									flg22-100nM Orp1 vs. flg22-1uM Orp1	-0.01528	-0.04276 to 0.01220	No	ns	0.3784
									flg22-100nM Orp1 vs. control GRX1	-0.008086	-0.03539 to 0.01921	No	ns	0.9176
									flg22-100nM Orp1 vs. flg22-100nM GRX1	-0.03155	-0.06509 to 0.001986	No	ns	0.0688
									flg22-100nM Orp1 vs. flg22-10nM GRX1	-0.04775	-0.1079 to 0.01244	No	ns	0.1373
									flg22-100nM Orp1 vs. flg22-10uM GRX1	-0.03229	-0.07089 to 0.006301	No	ns	0.1223
									flg22-100nM Orp1 vs. flg22-1uMGRX1	-0.03686	-0.06839 to -0.005323	Yes	*	0.0161
									flg22-10nM Orp1 vs. flg22-10uM Orp1	0.004187	-0.03271 to 0.04109	No	ns	0.9999
									flg22-10nM Orp1 vs. flg22-1uM Orp1	-0.001503	-0.03957 to 0.03656	No	ns	>0.9999
									flg22-10nM Orp1 vs. control GRX1	0.005688	-0.03171 to 0.04309	No	ns	0.9958
									flg22-10nM Orp1 vs. flg22-100nM GRX1	-0.01778	-0.05675 to 0.02119	No	ns	0.6591
									flg22-10nM Orp1 vs. flg22-10nM GRX1	-0.03398	-0.09501 to 0.02705	No	ns	0.4475
									flg22-10nM Orp1 vs. flg22-10uM GRX1	-0.01852	-0.06093 to 0.02389	No	ns	0.738
									flg22-10nM Orp1 vs. flg22-1uMGRX1	-0.02308	-0.06037 to 0.01420	No	ns	0.3983
									flg22-10uM Orp1 vs. flg22-1uM Orp1	-0.00569	-0.02933 to 0.01795	No	ns	0.9466
									flg22-10uM Orp1 vs. control GRX1	0.001501	-0.02184 to 0.02484	No	ns	>0.9999
									flg22-10uM Orp1 vs. flg22-100nM GRX1	-0.02197	-0.05378 to 0.009848	No	ns	0.2367
									flg22-10uM Orp1 vs. flg22-10nM GRX1	-0.03816	-0.09862 to 0.02230	No	ns	0.282
									flg22-10uM Orp1 vs. flg22-10uM GRX1	-0.02271	-0.06020 to 0.01478	No	ns	0.3647
									flg22-10uM Orp1 vs. flg22-1uMGRX1	-0.02727	-0.05618 to 0.001633	No	ns	0.0722
									flg22-1uM Orp1 vs. control GRX1	0.007191	-0.004670 to 0.01905	No	ns	0.3564
									flg22-1uM Orp1 vs. flg22-100nM GRX1	-0.01628	-0.04789 to 0.01534	No	ns	0.3812
									flg22-1uM Orp1 vs. flg22-10nM GRX1	-0.03247	-0.09428 to 0.02933	No	ns	0.3976
									flg22-1uM Orp1 vs. flg22-10uM GRX1	-0.01702	-0.05450 to 0.02046	No	ns	0.5531
									flg22-1uM Orp1 vs. flg22-1uMGRX1	-0.02158	-0.04668 to 0.003514	No	ns	0.117
									control GRX1 vs. flg22-100nM GRX1	-0.02347	-0.05449 to 0.007551	No	ns	0.1406
									control GRX1 vs. flg22-10nM GRX1	-0.03966	-0.1012 to 0.02184	No	ns	0.2381
									control GRX1 vs. flg22-10uM GRX1	-0.02421	-0.06137 to 0.01296	No	ns	0.2463
									control GRX1 vs. flg22-1uMGRX1	-0.02877	-0.05423 to -0.003320	Yes	*	0.0217
									flg22-100nM GRX1 vs. flg22-10nM GRX1	-0.0162	-0.07663 to 0.04424	No	ns	0.9576
									flg22-100nM GRX1 vs. flg22-10uM GRX1	-0.0007405	-0.04035 to 0.03887	No	ns	>0.9999
									flg22-100nM GRX1 vs. flg22-1uMGRX1	-0.005305	-0.03834 to 0.02773	No	ns	0.9997
									flg22-10nM GRX1 vs. flg22-10uM GRX1	0.01546	-0.04565 to 0.07656	No	ns	0.9784
									flg22-10nM GRX1 vs. flg22-1uMGRX1	0.01089	-0.04881 to 0.07060	No	ns	0.997
									flg22-10uM GRX1 vs. flg22-1uMGRX1	-0.004564	-0.04289 to 0.03376	No	ns	>0.9999
									20
									control Orp1 vs. flg22-100nM Orp1	0.01117	-0.01414 to 0.03648	No	ns	0.7497
									control Orp1 vs. flg22-10nM Orp1	-0.02311	-0.05848 to 0.01226	No	ns	0.2706
									control Orp1 vs. flg22-10uM Orp1	-0.02556	-0.07264 to 0.02153	No	ns	0.397
									control Orp1 vs. flg22-1uM Orp1	-0.006628	-0.02781 to 0.01455	No	ns	0.9367
									control Orp1 vs. control GRX1	-0.005499	-0.02757 to 0.01657	No	ns	0.9827
									control Orp1 vs. flg22-100nM GRX1	-0.0552	-0.1032 to -0.007235	Yes	*	0.0269
									control Orp1 vs. flg22-10nM GRX1	-0.09676	-0.2244 to 0.03091	No	ns	0.1416
									control Orp1 vs. flg22-10uM GRX1	-0.0485	-0.08904 to -0.007964	Yes	*	0.0195
									control Orp1 vs. flg22-1uMGRX1	-0.05899	-0.1011 to -0.01691	Yes	**	0.0036
									flg22-100nM Orp1 vs. flg22-10nM Orp1	-0.03427	-0.06995 to 0.001398	No	ns	0.0607
									flg22-100nM Orp1 vs. flg22-10uM Orp1	-0.03673	-0.08367 to 0.01021	No	ns	0.136
									flg22-100nM Orp1 vs. flg22-1uM Orp1	-0.0178	-0.04080 to 0.005205	No	ns	0.1646
									flg22-100nM Orp1 vs. control GRX1	-0.01667	-0.04037 to 0.007035	No	ns	0.2383
									flg22-100nM Orp1 vs. flg22-100nM GRX1	-0.06637	-0.1142 to -0.01857	Yes	*	0.0104
									flg22-100nM Orp1 vs. flg22-10nM GRX1	-0.1079	-0.2354 to 0.01951	No	ns	0.0958
									flg22-100nM Orp1 vs. flg22-10uM GRX1	-0.05967	-0.1004 to -0.01893	Yes	**	0.0056
									flg22-100nM Orp1 vs. flg22-1uMGRX1	-0.07016	-0.1127 to -0.02766	Yes	***	0.0007
									flg22-10nM Orp1 vs. flg22-10uM Orp1	-0.002451	-0.05125 to 0.04635	No	ns	>0.9999
									flg22-10nM Orp1 vs. flg22-1uM Orp1	0.01648	-0.01905 to 0.05201	No	ns	0.533
									flg22-10nM Orp1 vs. control GRX1	0.01761	-0.01787 to 0.05308	No	ns	0.4844
									flg22-10nM Orp1 vs. flg22-100nM GRX1	-0.03209	-0.08158 to 0.01740	No	ns	0.2875
									flg22-10nM Orp1 vs. flg22-10nM GRX1	-0.07365	-0.2000 to 0.05267	No	ns	0.33
									flg22-10nM Orp1 vs. flg22-10uM GRX1	-0.0254	-0.06965 to 0.01886	No	ns	0.4483
									flg22-10nM Orp1 vs. flg22-1uMGRX1	-0.03589	-0.08202 to 0.01024	No	ns	0.2
									flg22-10uM Orp1 vs. flg22-1uM Orp1	0.01893	-0.02923 to 0.06709	No	ns	0.6429
									flg22-10uM Orp1 vs. control GRX1	0.02006	-0.02781 to 0.06793	No	ns	0.6
									flg22-10uM Orp1 vs. flg22-100nM GRX1	-0.02964	-0.08414 to 0.02485	No	ns	0.4816
									flg22-10uM Orp1 vs. flg22-10nM GRX1	-0.0712	-0.1966 to 0.05417	No	ns	0.3739
									flg22-10uM Orp1 vs. flg22-10uM GRX1	-0.02295	-0.07386 to 0.02797	No	ns	0.7004
									flg22-10uM Orp1 vs. flg22-1uMGRX1	-0.03344	-0.08562 to 0.01875	No	ns	0.3929
									flg22-1uM Orp1 vs. control GRX1	0.001129	-0.01703 to 0.01929	No	ns	>0.9999
									flg22-1uM Orp1 vs. flg22-100nM GRX1	-0.04857	-0.09765 to 0.0005108	No	ns	0.052
									flg22-1uM Orp1 vs. flg22-10nM GRX1	-0.09013	-0.2184 to 0.03815	No	ns	0.1788
									flg22-1uM Orp1 vs. flg22-10uM GRX1	-0.04187	-0.08248 to -0.001263	Yes	*	0.0435
									flg22-1uM Orp1 vs. flg22-1uMGRX1	-0.05237	-0.09359 to -0.01114	Yes	**	0.0092
									control GRX1 vs. flg22-100nM GRX1	-0.0497	-0.09848 to -0.0009197	Yes	*	0.0464
									control GRX1 vs. flg22-10nM GRX1	-0.09126	-0.2194 to 0.03688	No	ns	0.1719
									control GRX1 vs. flg22-10uM GRX1	-0.043	-0.08359 to -0.002421	Yes	*	0.0382
									control GRX1 vs. flg22-1uMGRX1	-0.05349	-0.09493 to -0.01206	Yes	**	0.0079
									flg22-100nM GRX1 vs. flg22-10nM GRX1	-0.04156	-0.1669 to 0.08377	No	ns	0.8541
									flg22-100nM GRX1 vs. flg22-10uM GRX1	0.006697	-0.04480 to 0.05819	No	ns	0.9998
									flg22-100nM GRX1 vs. flg22-1uMGRX1	-0.003795	-0.05650 to 0.04891	No	ns	>0.9999
									flg22-10nM GRX1 vs. flg22-10uM GRX1	0.04826	-0.07722 to 0.1737	No	ns	0.7404
									flg22-10nM GRX1 vs. flg22-1uMGRX1	0.03777	-0.08648 to 0.1620	No	ns	0.9113
									flg22-10uM GRX1 vs. flg22-1uMGRX1	-0.01049	-0.05978 to 0.03880	No	ns	0.9979
									25
									control Orp1 vs. flg22-100nM Orp1	0.01368	-0.01369 to 0.04104	No	ns	0.6217
									control Orp1 vs. flg22-10nM Orp1	-0.03722	-0.09084 to 0.01640	No	ns	0.1931
									control Orp1 vs. flg22-10uM Orp1	-0.01932	-0.06502 to 0.02638	No	ns	0.6511
									control Orp1 vs. flg22-1uM Orp1	-0.006769	-0.02869 to 0.01516	No	ns	0.9421
									control Orp1 vs. control GRX1	-0.01184	-0.03714 to 0.01345	No	ns	0.669
									control Orp1 vs. flg22-100nM GRX1	-0.08438	-0.1795 to 0.01073	No	ns	0.0768
									control Orp1 vs. flg22-10nM GRX1	-0.1371	-0.3276 to 0.05349	No	ns	0.1659
									control Orp1 vs. flg22-10uM GRX1	-0.06951	-0.1215 to -0.01752	Yes	*	0.0116
									control Orp1 vs. flg22-1uMGRX1	-0.08145	-0.1478 to -0.01506	Yes	*	0.0122
									flg22-100nM Orp1 vs. flg22-10nM Orp1	-0.0509	-0.1041 to 0.002336	No	ns	0.0608
									flg22-100nM Orp1 vs. flg22-10uM Orp1	-0.033	-0.07869 to 0.01269	No	ns	0.1901
									flg22-100nM Orp1 vs. flg22-1uM Orp1	-0.02045	-0.04589 to 0.004997	No	ns	0.139
									flg22-100nM Orp1 vs. control GRX1	-0.02552	-0.05330 to 0.002260	No	ns	0.0778
									flg22-100nM Orp1 vs. flg22-100nM GRX1	-0.09806	-0.1922 to -0.003879	Yes	*	0.0429
									flg22-100nM Orp1 vs. flg22-10nM GRX1	-0.1508	-0.3410 to 0.03946	No	ns	0.1203
									flg22-100nM Orp1 vs. flg22-10uM GRX1	-0.08319	-0.1352 to -0.03118	Yes	**	0.0037
									flg22-100nM Orp1 vs. flg22-1uMGRX1	-0.09513	-0.1619 to -0.02836	Yes	**	0.0035
									flg22-10nM Orp1 vs. flg22-10uM Orp1	0.0179	-0.03951 to 0.07530	No	ns	0.924
									flg22-10nM Orp1 vs. flg22-1uM Orp1	0.03045	-0.02440 to 0.08530	No	ns	0.3257
									flg22-10nM Orp1 vs. control GRX1	0.02538	-0.02842 to 0.07917	No	ns	0.512
									flg22-10nM Orp1 vs. flg22-100nM GRX1	-0.04716	-0.1391 to 0.04482	No	ns	0.4853
									flg22-10nM Orp1 vs. flg22-10nM GRX1	-0.09986	-0.2875 to 0.08774	No	ns	0.4137
									flg22-10nM Orp1 vs. flg22-10uM GRX1	-0.03229	-0.09319 to 0.02861	No	ns	0.5375
									flg22-10nM Orp1 vs. flg22-1uMGRX1	-0.04423	-0.1172 to 0.02875	No	ns	0.4797
									flg22-10uM Orp1 vs. flg22-1uM Orp1	0.01255	-0.03406 to 0.05916	No	ns	0.9065
									flg22-10uM Orp1 vs. control GRX1	0.007478	-0.03843 to 0.05339	No	ns	0.9968
									flg22-10uM Orp1 vs. flg22-100nM GRX1	-0.06506	-0.1569 to 0.02673	No	ns	0.189
									flg22-10uM Orp1 vs. flg22-10nM GRX1	-0.1178	-0.3061 to 0.07061	No	ns	0.2673
									flg22-10uM Orp1 vs. flg22-10uM GRX1	-0.05019	-0.1072 to 0.006816	No	ns	0.0956
									flg22-10uM Orp1 vs. flg22-1uMGRX1	-0.06213	-0.1326 to 0.008330	No	ns	0.1069
									flg22-1uM Orp1 vs. control GRX1	-0.005073	-0.02791 to 0.01776	No	ns	0.9879
									flg22-1uM Orp1 vs. flg22-100nM GRX1	-0.07761	-0.1741 to 0.01892	No	ns	0.1045
									flg22-1uM Orp1 vs. flg22-10nM GRX1	-0.1303	-0.3213 to 0.06072	No	ns	0.1945
									flg22-1uM Orp1 vs. flg22-10uM GRX1	-0.06274	-0.1152 to -0.01027	Yes	*	0.0223
									flg22-1uM Orp1 vs. flg22-1uMGRX1	-0.07468	-0.1407 to -0.008668	Yes	*	0.0225
									control GRX1 vs. flg22-100nM GRX1	-0.07254	-0.1677 to 0.02266	No	ns	0.1276
									control GRX1 vs. flg22-10nM GRX1	-0.1252	-0.3158 to 0.06535	No	ns	0.2196
									control GRX1 vs. flg22-10uM GRX1	-0.05767	-0.1098 to -0.005555	Yes	*	0.0309
									control GRX1 vs. flg22-1uMGRX1	-0.06961	-0.1360 to -0.003204	Yes	*	0.0371
									flg22-100nM GRX1 vs. flg22-10nM GRX1	-0.05269	-0.2387 to 0.1333	No	ns	0.9415
									flg22-100nM GRX1 vs. flg22-10uM GRX1	0.01487	-0.07661 to 0.1064	No	ns	0.9981
									flg22-100nM GRX1 vs. flg22-1uMGRX1	0.002932	-0.09189 to 0.09775	No	ns	>0.9999
									flg22-10nM GRX1 vs. flg22-10uM GRX1	0.06757	-0.1197 to 0.2548	No	ns	0.7773
									flg22-10nM GRX1 vs. flg22-1uMGRX1	0.05563	-0.1286 to 0.2398	No	ns	0.9207
									flg22-10uM GRX1 vs. flg22-1uMGRX1	-0.01194	-0.08525 to 0.06137	No	ns	0.9998
									30
									control Orp1 vs. flg22-100nM Orp1	0.006974	-0.01977 to 0.03372	No	ns	0.9811
									control Orp1 vs. flg22-10nM Orp1	-0.04701	-0.1022 to 0.008190	No	ns	0.0967
									control Orp1 vs. flg22-10uM Orp1	-0.0439	-0.08883 to 0.001029	No	ns	0.0556
									control Orp1 vs. flg22-1uM Orp1	-0.0191	-0.04363 to 0.005435	No	ns	0.1492
									control Orp1 vs. control GRX1	-0.0246	-0.05387 to 0.004680	No	ns	0.1187
									control Orp1 vs. flg22-100nM GRX1	-0.1014	-0.1656 to -0.03715	Yes	**	0.0064
									control Orp1 vs. flg22-10nM GRX1	-0.1845	-0.4670 to 0.09801	No	ns	0.2223
									control Orp1 vs. flg22-10uM GRX1	-0.07368	-0.1360 to -0.01134	Yes	*	0.0223
									control Orp1 vs. flg22-1uMGRX1	-0.113	-0.1924 to -0.03352	Yes	**	0.0037
									flg22-100nM Orp1 vs. flg22-10nM Orp1	-0.05398	-0.1097 to 0.001688	No	ns	0.0566
									flg22-100nM Orp1 vs. flg22-10uM Orp1	-0.05087	-0.09583 to -0.005917	Yes	*	0.0286
									flg22-100nM Orp1 vs. flg22-1uM Orp1	-0.02607	-0.04699 to -0.005159	Yes	*	0.015
									flg22-100nM Orp1 vs. control GRX1	-0.03157	-0.05908 to -0.004063	Yes	*	0.0233
									flg22-100nM Orp1 vs. flg22-100nM GRX1	-0.1083	-0.1732 to -0.04345	Yes	**	0.0055
									flg22-100nM Orp1 vs. flg22-10nM GRX1	-0.1914	-0.4742 to 0.09128	No	ns	0.1988
									flg22-100nM Orp1 vs. flg22-10uM GRX1	-0.08065	-0.1432 to -0.01807	Yes	*	0.015
									flg22-100nM Orp1 vs. flg22-1uMGRX1	-0.1199	-0.1991 to -0.04074	Yes	**	0.0023
									flg22-10nM Orp1 vs. flg22-10uM Orp1	0.003109	-0.05536 to 0.06157	No	ns	>0.9999
									flg22-10nM Orp1 vs. flg22-1uM Orp1	0.02791	-0.02975 to 0.08557	No	ns	0.4197
									flg22-10nM Orp1 vs. control GRX1	0.02241	-0.03302 to 0.07785	No	ns	0.678
									flg22-10nM Orp1 vs. flg22-100nM GRX1	-0.05435	-0.1232 to 0.01448	No	ns	0.1474
									flg22-10nM Orp1 vs. flg22-10nM GRX1	-0.1375	-0.4175 to 0.1425	No	ns	0.4713
									flg22-10nM Orp1 vs. flg22-10uM GRX1	-0.02667	-0.09514 to 0.04181	No	ns	0.8284
									flg22-10nM Orp1 vs. flg22-1uMGRX1	-0.06596	-0.1505 to 0.01854	No	ns	0.1966
									flg22-10uM Orp1 vs. flg22-1uM Orp1	0.0248	-0.02173 to 0.07133	No	ns	0.3524
									flg22-10uM Orp1 vs. control GRX1	0.0193	-0.02593 to 0.06453	No	ns	0.667
									flg22-10uM Orp1 vs. flg22-100nM GRX1	-0.05745	-0.1228 to 0.007881	No	ns	0.0906
									flg22-10uM Orp1 vs. flg22-10nM GRX1	-0.1406	-0.4216 to 0.1404	No	ns	0.4464
									flg22-10uM Orp1 vs. flg22-10uM GRX1	-0.02978	-0.09450 to 0.03494	No	ns	0.6714
									flg22-10uM Orp1 vs. flg22-1uMGRX1	-0.06907	-0.1510 to 0.01290	No	ns	0.1344
									flg22-1uM Orp1 vs. control GRX1	-0.005497	-0.03157 to 0.02057	No	ns	0.9823
									flg22-1uM Orp1 vs. flg22-100nM GRX1	-0.08226	-0.1492 to -0.01527	Yes	*	0.0235
									flg22-1uM Orp1 vs. flg22-10nM GRX1	-0.1654	-0.4485 to 0.1178	No	ns	0.3004
									flg22-1uM Orp1 vs. flg22-10uM GRX1	-0.05458	-0.1182 to 0.009009	No	ns	0.0912
									flg22-1uM Orp1 vs. flg22-1uMGRX1	-0.09387	-0.1727 to -0.01501	Yes	*	0.016
									control GRX1 vs. flg22-100nM GRX1	-0.07676	-0.1412 to -0.01236	Yes	*	0.0237
									control GRX1 vs. flg22-10nM GRX1	-0.1599	-0.4424 to 0.1226	No	ns	0.3286
									control GRX1 vs. flg22-10uM GRX1	-0.04908	-0.1116 to 0.01339	No	ns	0.1376
									control GRX1 vs. flg22-1uMGRX1	-0.08837	-0.1678 to -0.008919	Yes	*	0.0249
									flg22-100nM GRX1 vs. flg22-10nM GRX1	-0.08312	-0.3622 to 0.1960	No	ns	0.8818
									flg22-100nM GRX1 vs. flg22-10uM GRX1	0.02768	-0.04521 to 0.1006	No	ns	0.8459
									flg22-100nM GRX1 vs. flg22-1uMGRX1	-0.01161	-0.09896 to 0.07573	No	ns	>0.9999
									flg22-10nM GRX1 vs. flg22-10uM GRX1	0.1108	-0.1679 to 0.3895	No	ns	0.6817
									flg22-10nM GRX1 vs. flg22-1uMGRX1	0.07151	-0.2028 to 0.3458	No	ns	0.9532
									flg22-10uM GRX1 vs. flg22-1uMGRX1	-0.03929	-0.1271 to 0.04852	No	ns	0.8162
									35
									control Orp1 vs. flg22-100nM Orp1	0.01588	-0.01721 to 0.04897	No	ns	0.6642
									control Orp1 vs. flg22-10nM Orp1	-0.04636	-0.08994 to -0.002768	Yes	*	0.0362
									control Orp1 vs. flg22-10uM Orp1	-0.04614	-0.1082 to 0.01589	No	ns	0.1643
									control Orp1 vs. flg22-1uM Orp1	-0.01912	-0.05043 to 0.01218	No	ns	0.3765
									control Orp1 vs. control GRX1	-0.02224	-0.05310 to 0.008621	No	ns	0.2066
									control Orp1 vs. flg22-100nM GRX1	-0.1096	-0.1700 to -0.04912	Yes	**	0.0023
									control Orp1 vs. flg22-10nM GRX1	-0.2218	-0.5993 to 0.1556	No	ns	0.2978
									control Orp1 vs. flg22-10uM GRX1	-0.07879	-0.1295 to -0.02811	Yes	**	0.0035
									control Orp1 vs. flg22-1uMGRX1	-0.1239	-0.2254 to -0.02239	Yes	*	0.0128
									flg22-100nM Orp1 vs. flg22-10nM Orp1	-0.06223	-0.1048 to -0.01971	Yes	**	0.0064
									flg22-100nM Orp1 vs. flg22-10uM Orp1	-0.06202	-0.1244 to 0.0003982	No	ns	0.0514
									flg22-100nM Orp1 vs. flg22-1uM Orp1	-0.035	-0.06230 to -0.007700	Yes	*	0.0108
									flg22-100nM Orp1 vs. control GRX1	-0.03812	-0.06459 to -0.01164	Yes	**	0.0057
									flg22-100nM Orp1 vs. flg22-100nM GRX1	-0.1254	-0.1862 to -0.06468	Yes	**	0.0015
									flg22-100nM Orp1 vs. flg22-10nM GRX1	-0.2377	-0.6155 to 0.1401	No	ns	0.2464
									flg22-100nM Orp1 vs. flg22-10uM GRX1	-0.09467	-0.1447 to -0.04461	Yes	**	0.0012
									flg22-100nM Orp1 vs. flg22-1uMGRX1	-0.1398	-0.2410 to -0.03857	Yes	**	0.005
									flg22-10nM Orp1 vs. flg22-10uM Orp1	0.0002176	-0.06318 to 0.06361	No	ns	>0.9999
									flg22-10nM Orp1 vs. flg22-1uM Orp1	0.02724	-0.01506 to 0.06953	No	ns	0.2613
									flg22-10nM Orp1 vs. control GRX1	0.02412	-0.01860 to 0.06684	No	ns	0.3473
									flg22-10nM Orp1 vs. flg22-100nM GRX1	-0.06321	-0.1252 to -0.001175	Yes	*	0.0456
									flg22-10nM Orp1 vs. flg22-10nM GRX1	-0.1755	-0.5523 to 0.2014	No	ns	0.5067
									flg22-10nM Orp1 vs. flg22-10uM GRX1	-0.03243	-0.08653 to 0.02167	No	ns	0.3994
									flg22-10nM Orp1 vs. flg22-1uMGRX1	-0.07756	-0.1800 to 0.02487	No	ns	0.2145
									flg22-10uM Orp1 vs. flg22-1uM Orp1	0.02702	-0.03626 to 0.09030	No	ns	0.5801
									flg22-10uM Orp1 vs. control GRX1	0.0239	-0.04018 to 0.08798	No	ns	0.6765
									flg22-10uM Orp1 vs. flg22-100nM GRX1	-0.06342	-0.1339 to 0.007075	No	ns	0.084
									flg22-10uM Orp1 vs. flg22-10nM GRX1	-0.1757	-0.5509 to 0.1995	No	ns	0.5101
									flg22-10uM Orp1 vs. flg22-10uM GRX1	-0.03265	-0.09842 to 0.03312	No	ns	0.5944
									flg22-10uM Orp1 vs. flg22-1uMGRX1	-0.07778	-0.1836 to 0.02804	No	ns	0.2515
									flg22-1uM Orp1 vs. control GRX1	-0.003117	-0.02561 to 0.01937	No	ns	0.9998
									flg22-1uM Orp1 vs. flg22-100nM GRX1	-0.09044	-0.1520 to -0.02886	Yes	**	0.0097
									flg22-1uM Orp1 vs. flg22-10nM GRX1	-0.2027	-0.5808 to 0.1753	No	ns	0.3718
									flg22-1uM Orp1 vs. flg22-10uM GRX1	-0.05967	-0.1096 to -0.009700	Yes	*	0.021
									flg22-1uM Orp1 vs. flg22-1uMGRX1	-0.1048	-0.2058 to -0.003801	Yes	*	0.0398
									control GRX1 vs. flg22-100nM GRX1	-0.08732	-0.1497 to -0.02496	Yes	*	0.0129
									control GRX1 vs. flg22-10nM GRX1	-0.1996	-0.5778 to 0.1786	No	ns	0.3852
									control GRX1 vs. flg22-10uM GRX1	-0.05655	-0.1068 to -0.006324	Yes	*	0.029
									control GRX1 vs. flg22-1uMGRX1	-0.1017	-0.2026 to -0.0007880	Yes	*	0.0477
									flg22-100nM GRX1 vs. flg22-10nM GRX1	-0.1123	-0.4876 to 0.2630	No	ns	0.8694
									flg22-100nM GRX1 vs. flg22-10uM GRX1	0.03077	-0.03386 to 0.09540	No	ns	0.6413
									flg22-100nM GRX1 vs. flg22-1uMGRX1	-0.01436	-0.1198 to 0.09111	No	ns	>0.9999
									flg22-10nM GRX1 vs. flg22-10uM GRX1	0.1431	-0.2329 to 0.5190	No	ns	0.6979
									flg22-10nM GRX1 vs. flg22-1uMGRX1	0.09792	-0.2691 to 0.4649	No	ns	0.9451
									flg22-10uM GRX1 vs. flg22-1uMGRX1	-0.04513	-0.1490 to 0.05874	No	ns	0.8222
									40
									control Orp1 vs. flg22-100nM Orp1	0.007569	-0.02343 to 0.03857	No	ns	0.9877
									control Orp1 vs. flg22-10nM Orp1	-0.06638	-0.1139 to -0.01891	Yes	**	0.0084
									control Orp1 vs. flg22-10uM Orp1	-0.05977	-0.1203 to 0.0007720	No	ns	0.0529
									control Orp1 vs. flg22-1uM Orp1	-0.03051	-0.05901 to -0.002009	Yes	*	0.037
									control Orp1 vs. control GRX1	-0.03306	-0.06803 to 0.001914	No	ns	0.0671
									control Orp1 vs. flg22-100nM GRX1	-0.1089	-0.1818 to -0.03597	Yes	**	0.0083
									control Orp1 vs. flg22-10nM GRX1	-0.2657	-0.7618 to 0.2304	No	ns	0.3732
									control Orp1 vs. flg22-10uM GRX1	-0.08691	-0.1314 to -0.04240	Yes	***	0.0006
									control Orp1 vs. flg22-1uMGRX1	-0.1523	-0.2643 to -0.04024	Yes	**	0.0057
									flg22-100nM Orp1 vs. flg22-10nM Orp1	-0.07395	-0.1212 to -0.02674	Yes	**	0.0051
									flg22-100nM Orp1 vs. flg22-10uM Orp1	-0.06734	-0.1283 to -0.006409	Yes	*	0.0326
									flg22-100nM Orp1 vs. flg22-1uM Orp1	-0.03808	-0.06251 to -0.01365	Yes	**	0.0055
									flg22-100nM Orp1 vs. control GRX1	-0.04062	-0.07394 to -0.007310	Yes	*	0.0165
									flg22-100nM Orp1 vs. flg22-100nM GRX1	-0.1164	-0.1900 to -0.04285	Yes	**	0.007
									flg22-100nM Orp1 vs. flg22-10nM GRX1	-0.2733	-0.7696 to 0.2230	No	ns	0.3489
									flg22-100nM Orp1 vs. flg22-10uM GRX1	-0.09447	-0.1383 to -0.05067	Yes	***	0.0004
									flg22-100nM Orp1 vs. flg22-1uMGRX1	-0.1598	-0.2717 to -0.04799	Yes	**	0.0039
									flg22-10nM Orp1 vs. flg22-10uM Orp1	0.006613	-0.05686 to 0.07008	No	ns	>0.9999
									flg22-10nM Orp1 vs. flg22-1uM Orp1	0.03587	-0.01389 to 0.08564	No	ns	0.1479
									flg22-10nM Orp1 vs. control GRX1	0.03333	-0.01487 to 0.08153	No	ns	0.2276
									flg22-10nM Orp1 vs. flg22-100nM GRX1	-0.04249	-0.1159 to 0.03097	No	ns	0.3819
									flg22-10nM Orp1 vs. flg22-10nM GRX1	-0.1993	-0.6945 to 0.2959	No	ns	0.6411
									flg22-10nM Orp1 vs. flg22-10uM GRX1	-0.02052	-0.07314 to 0.03209	No	ns	0.8257
									flg22-10nM Orp1 vs. flg22-1uMGRX1	-0.08588	-0.1993 to 0.02753	No	ns	0.2146
									flg22-10uM Orp1 vs. flg22-1uM Orp1	0.02926	-0.03496 to 0.09348	No	ns	0.4536
									flg22-10uM Orp1 vs. control GRX1	0.02671	-0.03409 to 0.08752	No	ns	0.6214
									flg22-10uM Orp1 vs. flg22-100nM GRX1	-0.0491	-0.1264 to 0.02824	No	ns	0.316
									flg22-10uM Orp1 vs. flg22-10nM GRX1	-0.2059	-0.7002 to 0.2883	No	ns	0.6133
									flg22-10uM Orp1 vs. flg22-10uM GRX1	-0.02714	-0.08947 to 0.03519	No	ns	0.7101
									flg22-10uM Orp1 vs. flg22-1uMGRX1	-0.09249	-0.2079 to 0.02290	No	ns	0.1709
									flg22-1uM Orp1 vs. control GRX1	-0.002545	-0.03552 to 0.03043	No	ns	>0.9999
									flg22-1uM Orp1 vs. flg22-100nM GRX1	-0.07836	-0.1554 to -0.001343	Yes	*	0.0471
									flg22-1uM Orp1 vs. flg22-10nM GRX1	-0.2352	-0.7319 to 0.2616	No	ns	0.4833
									flg22-1uM Orp1 vs. flg22-10uM GRX1	-0.0564	-0.1008 to -0.01203	Yes	*	0.0176
									flg22-1uM Orp1 vs. flg22-1uMGRX1	-0.1217	-0.2332 to -0.01028	Yes	*	0.0289
									control GRX1 vs. flg22-100nM GRX1	-0.07581	-0.1487 to -0.002889	Yes	*	0.0424
									control GRX1 vs. flg22-10nM GRX1	-0.2326	-0.7287 to 0.2634	No	ns	0.4947
									control GRX1 vs. flg22-10uM GRX1	-0.05385	-0.09921 to -0.008488	Yes	*	0.019
									control GRX1 vs. flg22-1uMGRX1	-0.1192	-0.2313 to -0.007080	Yes	*	0.034
									flg22-100nM GRX1 vs. flg22-10nM GRX1	-0.1568	-0.6501 to 0.3365	No	ns	0.8324
									flg22-100nM GRX1 vs. flg22-10uM GRX1	0.02196	-0.05070 to 0.09463	No	ns	0.9219
									flg22-100nM GRX1 vs. flg22-1uMGRX1	-0.04339	-0.1614 to 0.07461	No	ns	0.9225
									flg22-10nM GRX1 vs. flg22-10uM GRX1	0.1788	-0.3165 to 0.6740	No	ns	0.7343
									flg22-10nM GRX1 vs. flg22-1uMGRX1	0.1134	-0.3713 to 0.5982	No	ns	0.9686
									flg22-10uM GRX1 vs. flg22-1uMGRX1	-0.06535	-0.1786 to 0.04789	No	ns	0.5167
									45
									control Orp1 vs. flg22-100nM Orp1	0.01234	-0.01887 to 0.04355	No	ns	0.827
									control Orp1 vs. flg22-10nM Orp1	-0.06591	-0.1128 to -0.01899	Yes	**	0.0097
									control Orp1 vs. flg22-10uM Orp1	-0.06707	-0.1480 to 0.01389	No	ns	0.0994
									control Orp1 vs. flg22-1uM Orp1	-0.02516	-0.04811 to -0.002210	Yes	*	0.0305
									control Orp1 vs. control GRX1	-0.03539	-0.07083 to 4.499e-005	No	ns	0.0503
									control Orp1 vs. flg22-100nM GRX1	-0.125	-0.2153 to -0.03475	Yes	*	0.0138
									control Orp1 vs. flg22-10nM GRX1	-0.2869	-0.7834 to 0.2095	No	ns	0.3089
									control Orp1 vs. flg22-10uM GRX1	-0.08603	-0.1372 to -0.03489	Yes	**	0.0029
									control Orp1 vs. flg22-1uMGRX1	-0.1591	-0.2908 to -0.02749	Yes	*	0.0143
									flg22-100nM Orp1 vs. flg22-10nM Orp1	-0.07825	-0.1256 to -0.03089	Yes	**	0.003
									flg22-100nM Orp1 vs. flg22-10uM Orp1	-0.0794	-0.1590 to 0.0001855	No	ns	0.0505
									flg22-100nM Orp1 vs. flg22-1uM Orp1	-0.0375	-0.06700 to -0.008000	Yes	*	0.0144
									flg22-100nM Orp1 vs. control GRX1	-0.04773	-0.08538 to -0.01008	Yes	*	0.0126
									flg22-100nM Orp1 vs. flg22-100nM GRX1	-0.1374	-0.2262 to -0.04859	Yes	**	0.0077
									flg22-100nM Orp1 vs. flg22-10nM GRX1	-0.2993	-0.7955 to 0.1969	No	ns	0.2766
									flg22-100nM Orp1 vs. flg22-10uM GRX1	-0.09836	-0.1500 to -0.04674	Yes	***	0.0009
									flg22-100nM Orp1 vs. flg22-1uMGRX1	-0.1715	-0.3033 to -0.03959	Yes	**	0.0082
									flg22-10nM Orp1 vs. flg22-10uM Orp1	-0.001154	-0.08053 to 0.07822	No	ns	>0.9999
									flg22-10nM Orp1 vs. flg22-1uM Orp1	0.04075	-0.007484 to 0.08899	No	ns	0.0929
									flg22-10nM Orp1 vs. control GRX1	0.03052	-0.01819 to 0.07923	No	ns	0.3197
									flg22-10nM Orp1 vs. flg22-100nM GRX1	-0.05912	-0.1468 to 0.02854	No	ns	0.2279
									flg22-10nM Orp1 vs. flg22-10nM GRX1	-0.221	-0.7164 to 0.2743	No	ns	0.5449
									flg22-10nM Orp1 vs. flg22-10uM GRX1	-0.02012	-0.07715 to 0.03692	No	ns	0.8889
									flg22-10nM Orp1 vs. flg22-1uMGRX1	-0.09322	-0.2260 to 0.03961	No	ns	0.2844
									flg22-10uM Orp1 vs. flg22-1uM Orp1	0.04191	-0.04111 to 0.1249	No	ns	0.375
									flg22-10uM Orp1 vs. control GRX1	0.03167	-0.04771 to 0.1111	No	ns	0.679
									flg22-10uM Orp1 vs. flg22-100nM GRX1	-0.05797	-0.1538 to 0.03788	No	ns	0.3674
									flg22-10uM Orp1 vs. flg22-10nM GRX1	-0.2199	-0.7127 to 0.2729	No	ns	0.5554
									flg22-10uM Orp1 vs. flg22-10uM GRX1	-0.01896	-0.09871 to 0.06079	No	ns	0.9811
									flg22-10uM Orp1 vs. flg22-1uMGRX1	-0.09206	-0.2296 to 0.04548	No	ns	0.3527
									flg22-1uM Orp1 vs. control GRX1	-0.01023	-0.04553 to 0.02507	No	ns	0.8921
									flg22-1uM Orp1 vs. flg22-100nM GRX1	-0.09988	-0.1922 to -0.007562	Yes	*	0.0378
									flg22-1uM Orp1 vs. flg22-10nM GRX1	-0.2618	-0.7586 to 0.2350	No	ns	0.3858
									flg22-1uM Orp1 vs. flg22-10uM GRX1	-0.06087	-0.1126 to -0.009126	Yes	*	0.0243
									flg22-1uM Orp1 vs. flg22-1uMGRX1	-0.134	-0.2654 to -0.002520	Yes	*	0.0446
									control GRX1 vs. flg22-100nM GRX1	-0.08964	-0.1781 to -0.001227	Yes	*	0.0473
									control GRX1 vs. flg22-10nM GRX1	-0.2516	-0.7476 to 0.2445	No	ns	0.4225
									control GRX1 vs. flg22-10uM GRX1	-0.05063	-0.1033 to 0.002023	No	ns	0.0611
									control GRX1 vs. flg22-1uMGRX1	-0.1237	-0.2558 to 0.008306	No	ns	0.0732
									flg22-100nM GRX1 vs. flg22-10nM GRX1	-0.1619	-0.6539 to 0.3301	No	ns	0.8153
									flg22-100nM GRX1 vs. flg22-10uM GRX1	0.03901	-0.04852 to 0.1265	No	ns	0.6497
									flg22-100nM GRX1 vs. flg22-1uMGRX1	-0.03409	-0.1737 to 0.1056	No	ns	0.9939
									flg22-10nM GRX1 vs. flg22-10uM GRX1	0.2009	-0.2939 to 0.6957	No	ns	0.6352
									flg22-10nM GRX1 vs. flg22-1uMGRX1	0.1278	-0.3542 to 0.6098	No	ns	0.9465
									flg22-10uM GRX1 vs. flg22-1uMGRX1	-0.0731	-0.2066 to 0.06039	No	ns	0.5791
									50
									control Orp1 vs. flg22-100nM Orp1	0.01456	-0.01511 to 0.04423	No	ns	0.6417
									control Orp1 vs. flg22-10nM Orp1	-0.06667	-0.1310 to -0.002379	Yes	*	0.0431
									control Orp1 vs. flg22-10uM Orp1	-0.06174	-0.1226 to -0.0008903	Yes	*	0.0471
									control Orp1 vs. flg22-1uM Orp1	-0.03378	-0.05768 to -0.009885	Yes	**	0.0059
									control Orp1 vs. control GRX1	-0.03848	-0.07711 to 0.0001452	No	ns	0.0509
									control Orp1 vs. flg22-100nM GRX1	-0.1266	-0.2211 to -0.03218	Yes	*	0.0159
									control Orp1 vs. flg22-10nM GRX1	-0.3242	-0.9445 to 0.2960	No	ns	0.3932
									control Orp1 vs. flg22-10uM GRX1	-0.08873	-0.1414 to -0.03602	Yes	**	0.003
									control Orp1 vs. flg22-1uMGRX1	-0.1782	-0.3292 to -0.02715	Yes	*	0.0171
									flg22-100nM Orp1 vs. flg22-10nM Orp1	-0.08123	-0.1449 to -0.01753	Yes	*	0.0167
									flg22-100nM Orp1 vs. flg22-10uM Orp1	-0.0763	-0.1367 to -0.01595	Yes	*	0.017
									flg22-100nM Orp1 vs. flg22-1uM Orp1	-0.04834	-0.07588 to -0.02080	Yes	**	0.0016
									flg22-100nM Orp1 vs. control GRX1	-0.05304	-0.09251 to -0.01357	Yes	**	0.0095
									flg22-100nM Orp1 vs. flg22-100nM GRX1	-0.1412	-0.2347 to -0.04769	Yes	**	0.0091
									flg22-100nM Orp1 vs. flg22-10nM GRX1	-0.3388	-0.9589 to 0.2813	No	ns	0.3551
									flg22-100nM Orp1 vs. flg22-10uM GRX1	-0.1033	-0.1561 to -0.05044	Yes	***	0.0009
									flg22-100nM Orp1 vs. flg22-1uMGRX1	-0.1927	-0.3439 to -0.04160	Yes	**	0.0096
									flg22-10nM Orp1 vs. flg22-10uM Orp1	0.004933	-0.06630 to 0.07616	No	ns	>0.9999
									flg22-10nM Orp1 vs. flg22-1uM Orp1	0.03289	-0.03286 to 0.09864	No	ns	0.4057
									flg22-10nM Orp1 vs. control GRX1	0.02819	-0.03587 to 0.09225	No	ns	0.6463
									flg22-10nM Orp1 vs. flg22-100nM GRX1	-0.05996	-0.1533 to 0.03343	No	ns	0.2913
									flg22-10nM Orp1 vs. flg22-10nM GRX1	-0.2576	-0.8759 to 0.3607	No	ns	0.6105
									flg22-10nM Orp1 vs. flg22-10uM GRX1	-0.02206	-0.08999 to 0.04588	No	ns	0.9199
									flg22-10nM Orp1 vs. flg22-1uMGRX1	-0.1115	-0.2649 to 0.04190	No	ns	0.253
									flg22-10uM Orp1 vs. flg22-1uM Orp1	0.02796	-0.03428 to 0.09020	No	ns	0.5073
									flg22-10uM Orp1 vs. control GRX1	0.02326	-0.03782 to 0.08433	No	ns	0.7822
									flg22-10uM Orp1 vs. flg22-100nM GRX1	-0.06489	-0.1576 to 0.02783	No	ns	0.217
									flg22-10uM Orp1 vs. flg22-10nM GRX1	-0.2625	-0.8810 to 0.3560	No	ns	0.5924
									flg22-10uM Orp1 vs. flg22-10uM GRX1	-0.02699	-0.09270 to 0.03873	No	ns	0.7838
									flg22-10uM Orp1 vs. flg22-1uMGRX1	-0.1164	-0.2695 to 0.03662	No	ns	0.2094
									flg22-1uM Orp1 vs. control GRX1	-0.004699	-0.04331 to 0.03391	No	ns	0.9996
									flg22-1uM Orp1 vs. flg22-100nM GRX1	-0.09285	-0.1889 to 0.003179	No	ns	0.0563
									flg22-1uM Orp1 vs. flg22-10nM GRX1	-0.2905	-0.9109 to 0.3299	No	ns	0.4941
									flg22-1uM Orp1 vs. flg22-10uM GRX1	-0.05494	-0.1080 to -0.001843	Yes	*	0.043
									flg22-1uM Orp1 vs. flg22-1uMGRX1	-0.1444	-0.2953 to 0.006497	No	ns	0.0646
									control GRX1 vs. flg22-100nM GRX1	-0.08815	-0.1803 to 0.003968	No	ns	0.0598
									control GRX1 vs. flg22-10nM GRX1	-0.2858	-0.9055 to 0.3340	No	ns	0.5104
									control GRX1 vs. flg22-10uM GRX1	-0.05025	-0.1051 to 0.004653	No	ns	0.0783
									control GRX1 vs. flg22-1uMGRX1	-0.1397	-0.2912 to 0.01179	No	ns	0.08
									flg22-100nM GRX1 vs. flg22-10nM GRX1	-0.1976	-0.8137 to 0.4185	No	ns	0.8271
									flg22-100nM GRX1 vs. flg22-10uM GRX1	0.0379	-0.05346 to 0.1293	No	ns	0.7139
									flg22-100nM GRX1 vs. flg22-1uMGRX1	-0.05153	-0.2096 to 0.1065	No	ns	0.9594
									flg22-10nM GRX1 vs. flg22-10uM GRX1	0.2355	-0.3832 to 0.8543	No	ns	0.6899
									flg22-10nM GRX1 vs. flg22-1uMGRX1	0.1461	-0.4577 to 0.7499	No	ns	0.9646
									flg22-10uM GRX1 vs. flg22-1uMGRX1	-0.08944	-0.2420 to 0.06316	No	ns	0.4929
									55
									control Orp1 vs. flg22-100nM Orp1	0.01714	-0.01954 to 0.05382	No	ns	0.6974
									control Orp1 vs. flg22-10nM Orp1	-0.07711	-0.1448 to -0.009384	Yes	*	0.0276
									control Orp1 vs. flg22-10uM Orp1	-0.07295	-0.1646 to 0.01872	No	ns	0.1184
									control Orp1 vs. flg22-1uM Orp1	-0.02961	-0.06413 to 0.004917	No	ns	0.1105
									control Orp1 vs. control GRX1	-0.04666	-0.08443 to -0.008896	Yes	*	0.0144
									control Orp1 vs. flg22-100nM GRX1	-0.1412	-0.2043 to -0.07804	Yes	***	0.0007
									control Orp1 vs. flg22-10nM GRX1	-0.3594	-1.025 to 0.3059	No	ns	0.3651
									control Orp1 vs. flg22-10uM GRX1	-0.08514	-0.1531 to -0.01720	Yes	*	0.0155
									control Orp1 vs. flg22-1uMGRX1	-0.2007	-0.3700 to -0.03130	Yes	*	0.0164
									flg22-100nM Orp1 vs. flg22-10nM Orp1	-0.09425	-0.1621 to -0.02642	Yes	*	0.0107
									flg22-100nM Orp1 vs. flg22-10uM Orp1	-0.09009	-0.1821 to 0.001886	No	ns	0.0543
									flg22-100nM Orp1 vs. flg22-1uM Orp1	-0.04675	-0.08011 to -0.01338	Yes	**	0.0057
									flg22-100nM Orp1 vs. control GRX1	-0.0638	-0.1007 to -0.02691	Yes	**	0.0014
									flg22-100nM Orp1 vs. flg22-100nM GRX1	-0.1583	-0.2215 to -0.09515	Yes	***	0.0004
									flg22-100nM Orp1 vs. flg22-10nM GRX1	-0.3765	-1.042 to 0.2888	No	ns	0.3259
									flg22-100nM Orp1 vs. flg22-10uM GRX1	-0.1023	-0.1702 to -0.03436	Yes	**	0.0056
									flg22-100nM Orp1 vs. flg22-1uMGRX1	-0.2178	-0.3871 to -0.04849	Yes	**	0.009
									flg22-10nM Orp1 vs. flg22-10uM Orp1	0.004157	-0.08972 to 0.09804	No	ns	>0.9999
									flg22-10nM Orp1 vs. flg22-1uM Orp1	0.0475	-0.02086 to 0.1159	No	ns	0.1904
									flg22-10nM Orp1 vs. control GRX1	0.03045	-0.03764 to 0.09853	No	ns	0.5897
									flg22-10nM Orp1 vs. flg22-100nM GRX1	-0.06408	-0.1395 to 0.01135	No	ns	0.1088
									flg22-10nM Orp1 vs. flg22-10nM GRX1	-0.2823	-0.9457 to 0.3812	No	ns	0.5908
									flg22-10nM Orp1 vs. flg22-10uM GRX1	-0.00803	-0.08658 to 0.07052	No	ns	>0.9999
									flg22-10nM Orp1 vs. flg22-1uMGRX1	-0.1236	-0.2950 to 0.04793	No	ns	0.2605
									flg22-10uM Orp1 vs. flg22-1uM Orp1	0.04334	-0.04959 to 0.1363	No	ns	0.4805
									flg22-10uM Orp1 vs. control GRX1	0.02629	-0.06578 to 0.1184	No	ns	0.8842
									flg22-10uM Orp1 vs. flg22-100nM GRX1	-0.06824	-0.1609 to 0.02443	No	ns	0.1845
									flg22-10uM Orp1 vs. flg22-10nM GRX1	-0.2864	-0.9482 to 0.3753	No	ns	0.5799
									flg22-10uM Orp1 vs. flg22-10uM GRX1	-0.01219	-0.1062 to 0.08182	No	ns	0.9998
									flg22-10uM Orp1 vs. flg22-1uMGRX1	-0.1277	-0.3024 to 0.04696	No	ns	0.2533
									flg22-1uM Orp1 vs. control GRX1	-0.01705	-0.05189 to 0.01778	No	ns	0.6062
									flg22-1uM Orp1 vs. flg22-100nM GRX1	-0.1116	-0.1751 to -0.04803	Yes	**	0.0036
									flg22-1uM Orp1 vs. flg22-10nM GRX1	-0.3298	-0.9952 to 0.3357	No	ns	0.4418
									flg22-1uM Orp1 vs. flg22-10uM GRX1	-0.05553	-0.1235 to 0.01249	No	ns	0.1187
									flg22-1uM Orp1 vs. flg22-1uMGRX1	-0.1711	-0.3402 to -0.001869	Yes	*	0.0468
									control GRX1 vs. flg22-100nM GRX1	-0.09453	-0.1580 to -0.03103	Yes	**	0.0073
									control GRX1 vs. flg22-10nM GRX1	-0.3127	-0.9780 to 0.3526	No	ns	0.4915
									control GRX1 vs. flg22-10uM GRX1	-0.03848	-0.1066 to 0.02966	No	ns	0.4061
									control GRX1 vs. flg22-1uMGRX1	-0.154	-0.3233 to 0.01532	No	ns	0.0858
									flg22-100nM GRX1 vs. flg22-10nM GRX1	-0.2182	-0.8820 to 0.4456	No	ns	0.8041
									flg22-100nM GRX1 vs. flg22-10uM GRX1	0.05605	-0.02011 to 0.1322	No	ns	0.2068
									flg22-100nM GRX1 vs. flg22-1uMGRX1	-0.05948	-0.2305 to 0.1116	No	ns	0.9324
									flg22-10nM GRX1 vs. flg22-10uM GRX1	0.2742	-0.3888 to 0.9373	No	ns	0.6182
									flg22-10nM GRX1 vs. flg22-1uMGRX1	0.1587	-0.4881 to 0.8056	No	ns	0.9631
									flg22-10uM GRX1 vs. flg22-1uMGRX1	-0.1155	-0.2874 to 0.05637	No	ns	0.3373
									60
									control Orp1 vs. flg22-100nM Orp1	0.008658	-0.02095 to 0.03826	No	ns	0.9633
									control Orp1 vs. flg22-10nM Orp1	-0.0715	-0.1452 to 0.002250	No	ns	0.0566
									control Orp1 vs. flg22-10uM Orp1	-0.09516	-0.2092 to 0.01890	No	ns	0.0952
									control Orp1 vs. flg22-1uM Orp1	-0.0383	-0.06529 to -0.01131	Yes	**	0.0095
									control Orp1 vs. control GRX1	-0.05531	-0.09615 to -0.01448	Yes	**	0.0094
									control Orp1 vs. flg22-100nM GRX1	-0.1415	-0.2171 to -0.06584	Yes	**	0.003
									control Orp1 vs. flg22-10nM GRX1	-0.4267	-1.166 to 0.3128	No	ns	0.3099
									control Orp1 vs. flg22-10uM GRX1	-0.09597	-0.1625 to -0.02942	Yes	**	0.0077
									control Orp1 vs. flg22-1uMGRX1	-0.238	-0.4404 to -0.03556	Yes	*	0.0175
									flg22-100nM Orp1 vs. flg22-10nM Orp1	-0.08015	-0.1545 to -0.005795	Yes	*	0.0371
									flg22-100nM Orp1 vs. flg22-10uM Orp1	-0.1038	-0.2186 to 0.01099	No	ns	0.0715
									flg22-100nM Orp1 vs. flg22-1uM Orp1	-0.04696	-0.07062 to -0.02329	Yes	**	0.0015
									flg22-100nM Orp1 vs. control GRX1	-0.06397	-0.1043 to -0.02366	Yes	**	0.0041
									flg22-100nM Orp1 vs. flg22-100nM GRX1	-0.1501	-0.2264 to -0.07387	Yes	**	0.0027
									flg22-100nM Orp1 vs. flg22-10nM GRX1	-0.4353	-1.175 to 0.3043	No	ns	0.2941
									flg22-100nM Orp1 vs. flg22-10uM GRX1	-0.1046	-0.1714 to -0.03790	Yes	**	0.0053
									flg22-100nM Orp1 vs. flg22-1uMGRX1	-0.2466	-0.4490 to -0.04427	Yes	*	0.0136
									flg22-10nM Orp1 vs. flg22-10uM Orp1	-0.02366	-0.1354 to 0.08812	No	ns	0.9892
									flg22-10nM Orp1 vs. flg22-1uM Orp1	0.0332	-0.04449 to 0.1109	No	ns	0.5032
									flg22-10nM Orp1 vs. control GRX1	0.01619	-0.05705 to 0.08942	No	ns	0.981
									flg22-10nM Orp1 vs. flg22-100nM GRX1	-0.06997	-0.1548 to 0.01485	No	ns	0.1238
									flg22-10nM Orp1 vs. flg22-10nM GRX1	-0.3552	-1.093 to 0.3822	No	ns	0.473
									flg22-10nM Orp1 vs. flg22-10uM GRX1	-0.02448	-0.1053 to 0.05636	No	ns	0.9468
									flg22-10nM Orp1 vs. flg22-1uMGRX1	-0.1665	-0.3709 to 0.03801	No	ns	0.1535
									flg22-10uM Orp1 vs. flg22-1uM Orp1	0.05686	-0.06080 to 0.1745	No	ns	0.3927
									flg22-10uM Orp1 vs. control GRX1	0.03985	-0.07204 to 0.1517	No	ns	0.743
									flg22-10uM Orp1 vs. flg22-100nM GRX1	-0.04631	-0.1584 to 0.06582	No	ns	0.7252
									flg22-10uM Orp1 vs. flg22-10nM GRX1	-0.3315	-1.066 to 0.4030	No	ns	0.5424
									flg22-10uM Orp1 vs. flg22-10uM GRX1	-0.0008166	-0.1113 to 0.1096	No	ns	>0.9999
									flg22-10uM Orp1 vs. flg22-1uMGRX1	-0.1428	-0.3522 to 0.06656	No	ns	0.3279
									flg22-1uM Orp1 vs. control GRX1	-0.01701	-0.05913 to 0.02510	No	ns	0.5786
									flg22-1uM Orp1 vs. flg22-100nM GRX1	-0.1032	-0.1827 to -0.02359	Yes	*	0.0197
									flg22-1uM Orp1 vs. flg22-10nM GRX1	-0.3884	-1.128 to 0.3515	No	ns	0.3888
									flg22-1uM Orp1 vs. flg22-10uM GRX1	-0.05767	-0.1260 to 0.01067	No	ns	0.0959
									flg22-1uM Orp1 vs. flg22-1uMGRX1	-0.1997	-0.4018 to 0.002518	No	ns	0.0538
									control GRX1 vs. flg22-100nM GRX1	-0.08615	-0.1611 to -0.01119	Yes	*	0.0262
									control GRX1 vs. flg22-10nM GRX1	-0.3714	-1.110 to 0.3678	No	ns	0.4298
									control GRX1 vs. flg22-10uM GRX1	-0.04066	-0.1081 to 0.02676	No	ns	0.3646
									control GRX1 vs. flg22-1uMGRX1	-0.1826	-0.3853 to 0.02003	No	ns	0.0902
									flg22-100nM GRX1 vs. flg22-10nM GRX1	-0.2852	-1.022 to 0.4521	No	ns	0.6771
									flg22-100nM GRX1 vs. flg22-10uM GRX1	0.04549	-0.03647 to 0.1275	No	ns	0.482
									flg22-100nM GRX1 vs. flg22-1uMGRX1	-0.09649	-0.3011 to 0.1081	No	ns	0.7342
									flg22-10nM GRX1 vs. flg22-10uM GRX1	0.3307	-0.4068 to 1.068	No	ns	0.5404
									flg22-10nM GRX1 vs. flg22-1uMGRX1	0.1887	-0.5281 to 0.9055	No	ns	0.9499
									flg22-10uM GRX1 vs. flg22-1uMGRX1	-0.142	-0.3462 to 0.06227	No	ns	0.2944
									65
									control Orp1 vs. flg22-100nM Orp1	0.0101	-0.02205 to 0.04225	No	ns	0.9418
									control Orp1 vs. flg22-10nM Orp1	-0.06993	-0.1274 to -0.01243	Yes	*	0.0194
									control Orp1 vs. flg22-10uM Orp1	-0.1094	-0.2426 to 0.02383	No	ns	0.1002
									control Orp1 vs. flg22-1uM Orp1	-0.04193	-0.07231 to -0.01155	Yes	*	0.0105
									control Orp1 vs. control GRX1	-0.05676	-0.1202 to 0.006674	No	ns	0.0803
									control Orp1 vs. flg22-100nM GRX1	-0.1388	-0.2284 to -0.04926	Yes	**	0.0076
									control Orp1 vs. flg22-10nM GRX1	-0.4356	-1.063 to 0.1919	No	ns	0.1833
									control Orp1 vs. flg22-10uM GRX1	-0.1003	-0.1570 to -0.04368	Yes	**	0.0017
									control Orp1 vs. flg22-1uMGRX1	-0.2691	-0.5027 to -0.03559	Yes	*	0.0202
									flg22-100nM Orp1 vs. flg22-10nM Orp1	-0.08003	-0.1379 to -0.02215	Yes	*	0.0116
									flg22-100nM Orp1 vs. flg22-10uM Orp1	-0.1195	-0.2542 to 0.01526	No	ns	0.076
									flg22-100nM Orp1 vs. flg22-1uM Orp1	-0.05203	-0.07562 to -0.02844	Yes	***	0.0006
									flg22-100nM Orp1 vs. control GRX1	-0.06686	-0.1310 to -0.002690	Yes	*	0.0422
									flg22-100nM Orp1 vs. flg22-100nM GRX1	-0.1489	-0.2400 to -0.05791	Yes	**	0.0068
									flg22-100nM Orp1 vs. flg22-10nM GRX1	-0.4457	-1.073 to 0.1820	No	ns	0.1706
									flg22-100nM Orp1 vs. flg22-10uM GRX1	-0.1104	-0.1669 to -0.05401	Yes	**	0.0013
									flg22-100nM Orp1 vs. flg22-1uMGRX1	-0.2792	-0.5127 to -0.04579	Yes	*	0.0156
									flg22-10nM Orp1 vs. flg22-10uM Orp1	-0.03947	-0.1685 to 0.08961	No	ns	0.8722
									flg22-10nM Orp1 vs. flg22-1uM Orp1	0.028	-0.03260 to 0.08860	No	ns	0.4517
									flg22-10nM Orp1 vs. control GRX1	0.01317	-0.05667 to 0.08301	No	ns	0.9965
									flg22-10nM Orp1 vs. flg22-100nM GRX1	-0.06891	-0.1584 to 0.02062	No	ns	0.1535
									flg22-10nM Orp1 vs. flg22-10nM GRX1	-0.3657	-0.9920 to 0.2606	No	ns	0.3032
									flg22-10nM Orp1 vs. flg22-10uM GRX1	-0.03041	-0.09638 to 0.03557	No	ns	0.6863
									flg22-10nM Orp1 vs. flg22-1uMGRX1	-0.1992	-0.4335 to 0.03509	No	ns	0.1222
									flg22-10uM Orp1 vs. flg22-1uM Orp1	0.06747	-0.06962 to 0.2046	No	ns	0.3788
									flg22-10uM Orp1 vs. control GRX1	0.05264	-0.07608 to 0.1814	No	ns	0.6768
									flg22-10uM Orp1 vs. flg22-100nM GRX1	-0.02944	-0.1604 to 0.1015	No	ns	0.985
									flg22-10uM Orp1 vs. flg22-10nM GRX1	-0.3262	-0.9464 to 0.2939	No	ns	0.4081
									flg22-10uM Orp1 vs. flg22-10uM GRX1	0.009058	-0.1193 to 0.1374	No	ns	>0.9999
									flg22-10uM Orp1 vs. flg22-1uMGRX1	-0.1597	-0.4016 to 0.08211	No	ns	0.3651
									flg22-1uM Orp1 vs. control GRX1	-0.01483	-0.08187 to 0.05220	No	ns	0.9428
									flg22-1uM Orp1 vs. flg22-100nM GRX1	-0.09691	-0.1908 to -0.003042	Yes	*	0.0447
									flg22-1uM Orp1 vs. flg22-10nM GRX1	-0.3937	-1.022 to 0.2343	No	ns	0.2474
									flg22-1uM Orp1 vs. flg22-10uM GRX1	-0.05841	-0.1160 to -0.0008011	Yes	*	0.0472
									flg22-1uM Orp1 vs. flg22-1uMGRX1	-0.2272	-0.4605 to 0.006106	No	ns	0.0584
									control GRX1 vs. flg22-100nM GRX1	-0.08208	-0.1729 to 0.008732	No	ns	0.0804
									control GRX1 vs. flg22-10nM GRX1	-0.3789	-1.005 to 0.2470	No	ns	0.2762
									control GRX1 vs. flg22-10uM GRX1	-0.04358	-0.1132 to 0.02605	No	ns	0.3523
									control GRX1 vs. flg22-1uMGRX1	-0.2124	-0.4470 to 0.02219	No	ns	0.0885
									flg22-100nM GRX1 vs. flg22-10nM GRX1	-0.2968	-0.9208 to 0.3272	No	ns	0.4909
									flg22-100nM GRX1 vs. flg22-10uM GRX1	0.0385	-0.05060 to 0.1276	No	ns	0.6968
									flg22-100nM GRX1 vs. flg22-1uMGRX1	-0.1303	-0.3666 to 0.1060	No	ns	0.5654
									flg22-10nM GRX1 vs. flg22-10uM GRX1	0.3353	-0.2908 to 0.9614	No	ns	0.376
									flg22-10nM GRX1 vs. flg22-1uMGRX1	0.1665	-0.4368 to 0.7698	No	ns	0.9542
									flg22-10uM GRX1 vs. flg22-1uMGRX1	-0.1688	-0.4032 to 0.06560	No	ns	0.253
									70
									control Orp1 vs. flg22-100nM Orp1	0.01181	-0.01982 to 0.04344	No	ns	0.8627
									control Orp1 vs. flg22-10nM Orp1	-0.08407	-0.1490 to -0.01913	Yes	*	0.0168
									control Orp1 vs. flg22-10uM Orp1	-0.1224	-0.2894 to 0.04457	No	ns	0.1384
									control Orp1 vs. flg22-1uM Orp1	-0.03893	-0.06169 to -0.01618	Yes	**	0.0035
									control Orp1 vs. control GRX1	-0.05999	-0.1198 to -0.0001951	Yes	*	0.0493
									control Orp1 vs. flg22-100nM GRX1	-0.1445	-0.2375 to -0.05145	Yes	**	0.0086
									control Orp1 vs. flg22-10nM GRX1	-0.4741	-1.111 to 0.1631	No	ns	0.1466
									control Orp1 vs. flg22-10uM GRX1	-0.1017	-0.1490 to -0.05439	Yes	***	0.0006
									control Orp1 vs. flg22-1uMGRX1	-0.2923	-0.5542 to -0.03046	Yes	*	0.0251
									flg22-100nM Orp1 vs. flg22-10nM Orp1	-0.09588	-0.1599 to -0.03186	Yes	**	0.0071
									flg22-100nM Orp1 vs. flg22-10uM Orp1	-0.1342	-0.2996 to 0.03122	No	ns	0.1025
									flg22-100nM Orp1 vs. flg22-1uM Orp1	-0.05074	-0.08121 to -0.02027	Yes	**	0.0046
									flg22-100nM Orp1 vs. control GRX1	-0.07179	-0.1310 to -0.01263	Yes	*	0.0199
									flg22-100nM Orp1 vs. flg22-100nM GRX1	-0.1563	-0.2477 to -0.06490	Yes	**	0.0049
									flg22-100nM Orp1 vs. flg22-10nM GRX1	-0.4859	-1.123 to 0.1511	No	ns	0.1351
									flg22-100nM Orp1 vs. flg22-10uM GRX1	-0.1135	-0.1617 to -0.06529	Yes	***	0.0002
									flg22-100nM Orp1 vs. flg22-1uMGRX1	-0.3042	-0.5662 to -0.04216	Yes	*	0.0192
									flg22-10nM Orp1 vs. flg22-10uM Orp1	-0.03832	-0.1977 to 0.1211	No	ns	0.9531
									flg22-10nM Orp1 vs. flg22-1uM Orp1	0.04514	-0.02307 to 0.1133	No	ns	0.1844
									flg22-10nM Orp1 vs. control GRX1	0.02409	-0.04694 to 0.09511	No	ns	0.8899
									flg22-10nM Orp1 vs. flg22-100nM GRX1	-0.06041	-0.1527 to 0.03192	No	ns	0.2768
									flg22-10nM Orp1 vs. flg22-10nM GRX1	-0.39	-1.025 to 0.2453	No	ns	0.2657
									flg22-10nM Orp1 vs. flg22-10uM GRX1	-0.0176	-0.08390 to 0.04870	No	ns	0.9696
									flg22-10nM Orp1 vs. flg22-1uMGRX1	-0.2083	-0.4711 to 0.05460	No	ns	0.1701
									flg22-10uM Orp1 vs. flg22-1uM Orp1	0.08346	-0.08558 to 0.2525	No	ns	0.373
									flg22-10uM Orp1 vs. control GRX1	0.0624	-0.09772 to 0.2225	No	ns	0.6717
									flg22-10uM Orp1 vs. flg22-100nM GRX1	-0.02209	-0.1805 to 0.1363	No	ns	0.9992
									flg22-10uM Orp1 vs. flg22-10nM GRX1	-0.3517	-0.9783 to 0.2749	No	ns	0.358
									flg22-10uM Orp1 vs. flg22-10uM GRX1	0.02072	-0.1407 to 0.1822	No	ns	0.9988
									flg22-10uM Orp1 vs. flg22-1uMGRX1	-0.17	-0.4442 to 0.1043	No	ns	0.4451
									flg22-1uM Orp1 vs. control GRX1	-0.02105	-0.08407 to 0.04196	No	ns	0.7163
									flg22-1uM Orp1 vs. flg22-100nM GRX1	-0.1056	-0.2016 to -0.009480	Yes	*	0.0361
									flg22-1uM Orp1 vs. flg22-10nM GRX1	-0.4352	-1.073 to 0.2024	No	ns	0.1926
									flg22-1uM Orp1 vs. flg22-10uM GRX1	-0.06274	-0.1111 to -0.01434	Yes	*	0.0165
									flg22-1uM Orp1 vs. flg22-1uMGRX1	-0.2534	-0.5152 to 0.008362	No	ns	0.0604
									control GRX1 vs. flg22-100nM GRX1	-0.0845	-0.1758 to 0.006791	No	ns	0.0715
									control GRX1 vs. flg22-10nM GRX1	-0.4141	-1.050 to 0.2215	No	ns	0.2238
									control GRX1 vs. flg22-10uM GRX1	-0.04169	-0.1043 to 0.02090	No	ns	0.2843
									control GRX1 vs. flg22-1uMGRX1	-0.2324	-0.4950 to 0.03032	No	ns	0.0997
									flg22-100nM GRX1 vs. flg22-10nM GRX1	-0.3296	-0.9629 to 0.3037	No	ns	0.407
									flg22-100nM GRX1 vs. flg22-10uM GRX1	0.04281	-0.04688 to 0.1325	No	ns	0.5587
									flg22-100nM GRX1 vs. flg22-1uMGRX1	-0.1479	-0.4122 to 0.1165	No	ns	0.5448
									flg22-10nM GRX1 vs. flg22-10uM GRX1	0.3724	-0.2637 to 1.009	No	ns	0.3004
									flg22-10nM GRX1 vs. flg22-1uMGRX1	0.1817	-0.4304 to 0.7939	No	ns	0.941
									flg22-10uM GRX1 vs. flg22-1uMGRX1	-0.1907	-0.4531 to 0.07172	No	ns	0.2414
									75
									control Orp1 vs. flg22-100nM Orp1	0.009196	-0.03021 to 0.04860	No	ns	0.991
									control Orp1 vs. flg22-10nM Orp1	-0.07834	-0.1574 to 0.0007032	No	ns	0.0519
									control Orp1 vs. flg22-10uM Orp1	-0.1352	-0.3075 to 0.03719	No	ns	0.1144
									control Orp1 vs. flg22-1uM Orp1	-0.03644	-0.06884 to -0.004045	Yes	*	0.0259
									control Orp1 vs. control GRX1	-0.06324	-0.1468 to 0.02034	No	ns	0.1434
									control Orp1 vs. flg22-100nM GRX1	-0.145	-0.2406 to -0.04950	Yes	**	0.0084
									control Orp1 vs. flg22-10nM GRX1	-0.5086	-1.134 to 0.1173	No	ns	0.1087
									control Orp1 vs. flg22-10uM GRX1	-0.09078	-0.1607 to -0.02086	Yes	*	0.013
									control Orp1 vs. flg22-1uMGRX1	-0.318	-0.6134 to -0.02260	Yes	*	0.0317
									flg22-100nM Orp1 vs. flg22-10nM Orp1	-0.08754	-0.1662 to -0.008914	Yes	*	0.031
									flg22-100nM Orp1 vs. flg22-10uM Orp1	-0.1444	-0.3158 to 0.02710	No	ns	0.0914
									flg22-100nM Orp1 vs. flg22-1uM Orp1	-0.04564	-0.08152 to -0.009758	Yes	*	0.0129
									flg22-100nM Orp1 vs. control GRX1	-0.07244	-0.1555 to 0.01062	No	ns	0.0875
									flg22-100nM Orp1 vs. flg22-100nM GRX1	-0.1542	-0.2491 to -0.05940	Yes	**	0.0056
									flg22-100nM Orp1 vs. flg22-10nM GRX1	-0.5178	-1.144 to 0.1079	No	ns	0.102
									flg22-100nM Orp1 vs. flg22-10uM GRX1	-0.09997	-0.1700 to -0.02992	Yes	**	0.007
									flg22-100nM Orp1 vs. flg22-1uMGRX1	-0.3272	-0.6226 to -0.03173	Yes	*	0.0264
									flg22-10nM Orp1 vs. flg22-10uM Orp1	-0.05681	-0.2219 to 0.1082	No	ns	0.8092
									flg22-10nM Orp1 vs. flg22-1uM Orp1	0.0419	-0.03923 to 0.1230	No	ns	0.3817
									flg22-10nM Orp1 vs. control GRX1	0.0151	-0.07775 to 0.1079	No	ns	0.9988
									flg22-10nM Orp1 vs. flg22-100nM GRX1	-0.0667	-0.1671 to 0.03368	No	ns	0.2743
									flg22-10nM Orp1 vs. flg22-10nM GRX1	-0.4302	-1.053 to 0.1929	No	ns	0.1893
									flg22-10nM Orp1 vs. flg22-10uM GRX1	-0.01243	-0.09865 to 0.07378	No	ns	0.9996
									flg22-10nM Orp1 vs. flg22-1uMGRX1	-0.2396	-0.5363 to 0.05706	No	ns	0.1565
									flg22-10uM Orp1 vs. flg22-1uM Orp1	0.09871	-0.07580 to 0.2732	No	ns	0.2805
									flg22-10uM Orp1 vs. control GRX1	0.07191	-0.09296 to 0.2368	No	ns	0.6199
									flg22-10uM Orp1 vs. flg22-100nM GRX1	-0.009883	-0.1750 to 0.1552	No	ns	>0.9999
									flg22-10uM Orp1 vs. flg22-10nM GRX1	-0.3734	-0.9882 to 0.2414	No	ns	0.2936
									flg22-10uM Orp1 vs. flg22-10uM GRX1	0.04438	-0.1203 to 0.2091	No	ns	0.9298
									flg22-10uM Orp1 vs. flg22-1uMGRX1	-0.1828	-0.4892 to 0.1236	No	ns	0.4884
									flg22-1uM Orp1 vs. control GRX1	-0.0268	-0.1126 to 0.05899	No	ns	0.8046
									flg22-1uM Orp1 vs. flg22-100nM GRX1	-0.1086	-0.2065 to -0.01066	Yes	*	0.034
									flg22-1uM Orp1 vs. flg22-10nM GRX1	-0.4721	-1.098 to 0.1541	No	ns	0.1403
									flg22-1uM Orp1 vs. flg22-10uM GRX1	-0.05433	-0.1248 to 0.01616	No	ns	0.1414
									flg22-1uM Orp1 vs. flg22-1uMGRX1	-0.2815	-0.5768 to 0.01372	No	ns	0.0658
									control GRX1 vs. flg22-100nM GRX1	-0.0818	-0.1840 to 0.02041	No	ns	0.1398
									control GRX1 vs. flg22-10nM GRX1	-0.4453	-1.068 to 0.1775	No	ns	0.1698
									control GRX1 vs. flg22-10uM GRX1	-0.02753	-0.1166 to 0.06157	No	ns	0.9383
									control GRX1 vs. flg22-1uMGRX1	-0.2547	-0.5516 to 0.04218	No	ns	0.1174
									flg22-100nM GRX1 vs. flg22-10nM GRX1	-0.3636	-0.9854 to 0.2583	No	ns	0.308
									flg22-100nM GRX1 vs. flg22-10uM GRX1	0.05426	-0.04316 to 0.1517	No	ns	0.4593
									flg22-100nM GRX1 vs. flg22-1uMGRX1	-0.1729	-0.4705 to 0.1246	No	ns	0.4964
									flg22-10nM GRX1 vs. flg22-10uM GRX1	0.4178	-0.2056 to 1.041	No	ns	0.2072
									flg22-10nM GRX1 vs. flg22-1uMGRX1	0.1906	-0.4134 to 0.7946	No	ns	0.9327
									flg22-10uM GRX1 vs. flg22-1uMGRX1	-0.2272	-0.5237 to 0.06930	No	ns	0.197
									80
									control Orp1 vs. flg22-100nM Orp1	0.00986	-0.03003 to 0.04975	No	ns	0.984
									control Orp1 vs. flg22-10nM Orp1	-0.082	-0.1546 to -0.009378	Yes	*	0.03
									control Orp1 vs. flg22-10uM Orp1	-0.1376	-0.3185 to 0.04333	No	ns	0.1243
									control Orp1 vs. flg22-1uM Orp1	-0.03334	-0.06316 to -0.003524	Yes	*	0.0257
									control Orp1 vs. control GRX1	-0.06951	-0.1477 to 0.008694	No	ns	0.079
									control Orp1 vs. flg22-100nM GRX1	-0.1508	-0.2334 to -0.06824	Yes	**	0.0036
									control Orp1 vs. flg22-10nM GRX1	-0.556	-1.188 to 0.07616	No	ns	0.0817
									control Orp1 vs. flg22-10uM GRX1	-0.09355	-0.1521 to -0.03502	Yes	**	0.0039
									control Orp1 vs. flg22-1uMGRX1	-0.3366	-0.6432 to -0.03005	Yes	*	0.0279
									flg22-100nM Orp1 vs. flg22-10nM Orp1	-0.09186	-0.1637 to -0.02005	Yes	*	0.0148
									flg22-100nM Orp1 vs. flg22-10uM Orp1	-0.1475	-0.3258 to 0.03091	No	ns	0.0975
									flg22-100nM Orp1 vs. flg22-1uM Orp1	-0.0432	-0.08233 to -0.004075	Yes	*	0.0292
									flg22-100nM Orp1 vs. control GRX1	-0.07937	-0.1563 to -0.002411	Yes	*	0.0435
									flg22-100nM Orp1 vs. flg22-100nM GRX1	-0.1607	-0.2418 to -0.07962	Yes	**	0.0016
									flg22-100nM Orp1 vs. flg22-10nM GRX1	-0.5659	-1.198 to 0.06581	No	ns	0.0764
									flg22-100nM Orp1 vs. flg22-10uM GRX1	-0.1034	-0.1634 to -0.04342	Yes	**	0.0015
									flg22-100nM Orp1 vs. flg22-1uMGRX1	-0.3465	-0.6532 to -0.03974	Yes	*	0.0231
									flg22-10nM Orp1 vs. flg22-10uM Orp1	-0.0556	-0.2285 to 0.1173	No	ns	0.8348
									flg22-10nM Orp1 vs. flg22-1uM Orp1	0.04866	-0.02455 to 0.1219	No	ns	0.209
									flg22-10nM Orp1 vs. control GRX1	0.01249	-0.07327 to 0.09826	No	ns	0.9995
									flg22-10nM Orp1 vs. flg22-100nM GRX1	-0.06883	-0.1573 to 0.01961	No	ns	0.1566
									flg22-10nM Orp1 vs. flg22-10nM GRX1	-0.474	-1.104 to 0.1558	No	ns	0.1428
									flg22-10nM Orp1 vs. flg22-10uM GRX1	-0.01156	-0.08798 to 0.06487	No	ns	0.9994
									flg22-10nM Orp1 vs. flg22-1uMGRX1	-0.2546	-0.5622 to 0.05296	No	ns	0.1388
									flg22-10uM Orp1 vs. flg22-1uM Orp1	0.1043	-0.07729 to 0.2858	No	ns	0.2718
									flg22-10uM Orp1 vs. control GRX1	0.06809	-0.1043 to 0.2405	No	ns	0.6901
									flg22-10uM Orp1 vs. flg22-100nM GRX1	-0.01323	-0.1853 to 0.1588	No	ns	>0.9999
									flg22-10uM Orp1 vs. flg22-10nM GRX1	-0.4184	-1.039 to 0.2018	No	ns	0.2165
									flg22-10uM Orp1 vs. flg22-10uM GRX1	0.04404	-0.1299 to 0.2180	No	ns	0.9329
									flg22-10uM Orp1 vs. flg22-1uMGRX1	-0.199	-0.5172 to 0.1192	No	ns	0.431
									flg22-1uM Orp1 vs. control GRX1	-0.03617	-0.1150 to 0.04268	No	ns	0.5043
									flg22-1uM Orp1 vs. flg22-100nM GRX1	-0.1175	-0.2008 to -0.03422	Yes	*	0.0123
									flg22-1uM Orp1 vs. flg22-10nM GRX1	-0.5227	-1.155 to 0.1096	No	ns	0.1022
									flg22-1uM Orp1 vs. flg22-10uM GRX1	-0.06021	-0.1188 to -0.001648	Yes	*	0.0439
									flg22-1uM Orp1 vs. flg22-1uMGRX1	-0.3033	-0.6098 to 0.003252	No	ns	0.0532
									control GRX1 vs. flg22-100nM GRX1	-0.08132	-0.1723 to 0.009681	No	ns	0.0866
									control GRX1 vs. flg22-10nM GRX1	-0.4865	-1.116 to 0.1429	No	ns	0.1307
									control GRX1 vs. flg22-10uM GRX1	-0.02405	-0.1044 to 0.05629	No	ns	0.943
									control GRX1 vs. flg22-1uMGRX1	-0.2671	-0.5749 to 0.04069	No	ns	0.1103
									flg22-100nM GRX1 vs. flg22-10nM GRX1	-0.4052	-1.034 to 0.2239	No	ns	0.2337
									flg22-100nM GRX1 vs. flg22-10uM GRX1	0.05728	-0.02630 to 0.1409	No	ns	0.2512
									flg22-100nM GRX1 vs. flg22-1uMGRX1	-0.1858	-0.4938 to 0.1222	No	ns	0.4469
									flg22-10nM GRX1 vs. flg22-10uM GRX1	0.4625	-0.1680 to 1.093	No	ns	0.155
									flg22-10nM GRX1 vs. flg22-1uMGRX1	0.2194	-0.3915 to 0.8303	No	ns	0.8787
									flg22-10uM GRX1 vs. flg22-1uMGRX1	-0.2431	-0.5503 to 0.06418	No	ns	0.1702
									85
									control Orp1 vs. flg22-100nM Orp1	0.01649	-0.02312 to 0.05610	No	ns	0.7694
									control Orp1 vs. flg22-10nM Orp1	-0.07724	-0.1604 to 0.005947	No	ns	0.0687
									control Orp1 vs. flg22-10uM Orp1	-0.1512	-0.3775 to 0.07510	No	ns	0.1851
									control Orp1 vs. flg22-1uM Orp1	-0.0333	-0.07217 to 0.005572	No	ns	0.0963
									control Orp1 vs. control GRX1	-0.071	-0.1539 to 0.01194	No	ns	0.0956
									control Orp1 vs. flg22-100nM GRX1	-0.159	-0.2358 to -0.08211	Yes	**	0.0011
									control Orp1 vs. flg22-10nM GRX1	-0.5564	-1.129 to 0.01660	No	ns	0.0561
									control Orp1 vs. flg22-10uM GRX1	-0.09433	-0.1425 to -0.04617	Yes	***	0.0004
									control Orp1 vs. flg22-1uMGRX1	-0.3396	-0.6505 to -0.02873	Yes	*	0.0288
									flg22-100nM Orp1 vs. flg22-10nM Orp1	-0.09373	-0.1789 to -0.008523	Yes	*	0.0343
									flg22-100nM Orp1 vs. flg22-10uM Orp1	-0.1677	-0.3966 to 0.06122	No	ns	0.1375
									flg22-100nM Orp1 vs. flg22-1uM Orp1	-0.04979	-0.07512 to -0.02446	Yes	***	0.0009
									flg22-100nM Orp1 vs. control GRX1	-0.08749	-0.1724 to -0.002545	Yes	*	0.0446
									flg22-100nM Orp1 vs. flg22-100nM GRX1	-0.1755	-0.2539 to -0.09703	Yes	**	0.0014
									flg22-100nM Orp1 vs. flg22-10nM GRX1	-0.5729	-1.146 to 0.0007228	No	ns	0.0502
									flg22-100nM Orp1 vs. flg22-10uM GRX1	-0.1108	-0.1546 to -0.06707	Yes	***	0.0001
									flg22-100nM Orp1 vs. flg22-1uMGRX1	-0.3561	-0.6668 to -0.04541	Yes	*	0.021
									flg22-10nM Orp1 vs. flg22-10uM Orp1	-0.07394	-0.2921 to 0.1442	No	ns	0.7884
									flg22-10nM Orp1 vs. flg22-1uM Orp1	0.04394	-0.04400 to 0.1319	No	ns	0.3798
									flg22-10nM Orp1 vs. control GRX1	0.006236	-0.08925 to 0.1017	No	ns	>0.9999
									flg22-10nM Orp1 vs. flg22-100nM GRX1	-0.08173	-0.1740 to 0.01054	No	ns	0.0901
									flg22-10nM Orp1 vs. flg22-10nM GRX1	-0.4791	-1.049 to 0.09089	No	ns	0.0976
									flg22-10nM Orp1 vs. flg22-10uM GRX1	-0.01709	-0.1002 to 0.06599	No	ns	0.9886
									flg22-10nM Orp1 vs. flg22-1uMGRX1	-0.2624	-0.5746 to 0.04983	No	ns	0.1297
									flg22-10uM Orp1 vs. flg22-1uM Orp1	0.1179	-0.1126 to 0.3483	No	ns	0.3465
									flg22-10uM Orp1 vs. control GRX1	0.08017	-0.1380 to 0.2984	No	ns	0.7259
									flg22-10uM Orp1 vs. flg22-100nM GRX1	-0.007791	-0.2270 to 0.2114	No	ns	>0.9999
									flg22-10uM Orp1 vs. flg22-10nM GRX1	-0.4052	-0.9632 to 0.1529	No	ns	0.1803
									flg22-10uM Orp1 vs. flg22-10uM GRX1	0.05685	-0.1684 to 0.2821	No	ns	0.9045
									flg22-10uM Orp1 vs. flg22-1uMGRX1	-0.1885	-0.5210 to 0.1441	No	ns	0.5603
									flg22-1uM Orp1 vs. control GRX1	-0.03771	-0.1254 to 0.04998	No	ns	0.5091
									flg22-1uM Orp1 vs. flg22-100nM GRX1	-0.1257	-0.2068 to -0.04452	Yes	**	0.0096
									flg22-1uM Orp1 vs. flg22-10nM GRX1	-0.5231	-1.097 to 0.05085	No	ns	0.0715
									flg22-1uM Orp1 vs. flg22-10uM GRX1	-0.06103	-0.1047 to -0.01740	Yes	*	0.0102
									flg22-1uM Orp1 vs. flg22-1uMGRX1	-0.3063	-0.6170 to 0.004275	No	ns	0.0542
									control GRX1 vs. flg22-100nM GRX1	-0.08797	-0.1801 to 0.004153	No	ns	0.063
									control GRX1 vs. flg22-10nM GRX1	-0.4854	-1.055 to 0.08467	No	ns	0.0931
									control GRX1 vs. flg22-10uM GRX1	-0.02333	-0.1062 to 0.05952	No	ns	0.9334
									control GRX1 vs. flg22-1uMGRX1	-0.2686	-0.5809 to 0.04358	No	ns	0.1154
									flg22-100nM GRX1 vs. flg22-10nM GRX1	-0.3974	-0.9679 to 0.1732	No	ns	0.1847
									flg22-100nM GRX1 vs. flg22-10uM GRX1	0.06464	-0.01237 to 0.1416	No	ns	0.1081
									flg22-100nM GRX1 vs. flg22-1uMGRX1	-0.1807	-0.4926 to 0.1313	No	ns	0.4935
									flg22-10nM GRX1 vs. flg22-10uM GRX1	0.462	-0.1107 to 1.035	No	ns	0.1118
									flg22-10nM GRX1 vs. flg22-1uMGRX1	0.2167	-0.3430 to 0.7765	No	ns	0.85
									flg22-10uM GRX1 vs. flg22-1uMGRX1	-0.2453	-0.5563 to 0.06569	No	ns	0.1711
									90
									control Orp1 vs. flg22-100nM Orp1	0.01103	-0.03036 to 0.05243	No	ns	0.978
									control Orp1 vs. flg22-10nM Orp1	-0.08359	-0.1543 to -0.01290	Yes	*	0.0235
									control Orp1 vs. flg22-10uM Orp1	-0.1359	-0.3348 to 0.06292	No	ns	0.1721
									control Orp1 vs. flg22-1uM Orp1	-0.03866	-0.07124 to -0.006090	Yes	*	0.0185
									control Orp1 vs. control GRX1	-0.07593	-0.1553 to 0.003396	No	ns	0.0599
									control Orp1 vs. flg22-100nM GRX1	-0.1533	-0.2461 to -0.06049	Yes	**	0.0056
									control Orp1 vs. flg22-10nM GRX1	-0.5596	-1.114 to -0.005252	Yes	*	0.0482
									control Orp1 vs. flg22-10uM GRX1	-0.0982	-0.1555 to -0.04092	Yes	**	0.002
									control Orp1 vs. flg22-1uMGRX1	-0.347	-0.6621 to -0.03187	Yes	*	0.0274
									flg22-100nM Orp1 vs. flg22-10nM Orp1	-0.09462	-0.1652 to -0.02407	Yes	*	0.0114
									flg22-100nM Orp1 vs. flg22-10uM Orp1	-0.147	-0.3443 to 0.05037	No	ns	0.1354
									flg22-100nM Orp1 vs. flg22-1uM Orp1	-0.04969	-0.08842 to -0.01097	Yes	*	0.0124
									flg22-100nM Orp1 vs. control GRX1	-0.08696	-0.1657 to -0.008243	Yes	*	0.0317
									flg22-100nM Orp1 vs. flg22-100nM GRX1	-0.1643	-0.2560 to -0.07261	Yes	**	0.0032
									flg22-100nM Orp1 vs. flg22-10nM GRX1	-0.5706	-1.125 to -0.01664	Yes	*	0.0444
									flg22-100nM Orp1 vs. flg22-10uM GRX1	-0.1092	-0.1678 to -0.05065	Yes	***	0.0008
									flg22-100nM Orp1 vs. flg22-1uMGRX1	-0.358	-0.6732 to -0.04280	Yes	*	0.0223
									flg22-10nM Orp1 vs. flg22-10uM Orp1	-0.05233	-0.2439 to 0.1393	No	ns	0.9061
									flg22-10nM Orp1 vs. flg22-1uM Orp1	0.04493	-0.02726 to 0.1171	No	ns	0.2486
									flg22-10nM Orp1 vs. control GRX1	0.007662	-0.07862 to 0.09395	No	ns	>0.9999
									flg22-10nM Orp1 vs. flg22-100nM GRX1	-0.0697	-0.1652 to 0.02582	No	ns	0.1957
									flg22-10nM Orp1 vs. flg22-10nM GRX1	-0.476	-1.028 to 0.07602	No	ns	0.0886
									flg22-10nM Orp1 vs. flg22-10uM GRX1	-0.01461	-0.08944 to 0.06023	No	ns	0.9962
									flg22-10nM Orp1 vs. flg22-1uMGRX1	-0.2634	-0.5793 to 0.05259	No	ns	0.1341
									flg22-10uM Orp1 vs. flg22-1uM Orp1	0.09726	-0.1034 to 0.2979	No	ns	0.3963
									flg22-10uM Orp1 vs. control GRX1	0.05999	-0.1304 to 0.2504	No	ns	0.8465
									flg22-10uM Orp1 vs. flg22-100nM GRX1	-0.01737	-0.2067 to 0.1720	No	ns	>0.9999
									flg22-10uM Orp1 vs. flg22-10nM GRX1	-0.4237	-0.9645 to 0.1172	No	ns	0.1349
									flg22-10uM Orp1 vs. flg22-10uM GRX1	0.03772	-0.1553 to 0.2308	No	ns	0.9804
									flg22-10uM Orp1 vs. flg22-1uMGRX1	-0.211	-0.5407 to 0.1186	No	ns	0.4054
									flg22-1uM Orp1 vs. control GRX1	-0.03727	-0.1184 to 0.04388	No	ns	0.4911
									flg22-1uM Orp1 vs. flg22-100nM GRX1	-0.1146	-0.2095 to -0.01974	Yes	*	0.0243
									flg22-1uM Orp1 vs. flg22-10nM GRX1	-0.5209	-1.076 to 0.03379	No	ns	0.0638
									flg22-1uM Orp1 vs. flg22-10uM GRX1	-0.05954	-0.1165 to -0.002530	Yes	*	0.0409
									flg22-1uM Orp1 vs. flg22-1uMGRX1	-0.3083	-0.6233 to 0.006681	No	ns	0.0567
									control GRX1 vs. flg22-100nM GRX1	-0.07736	-0.1760 to 0.02129	No	ns	0.1515
									control GRX1 vs. flg22-10nM GRX1	-0.4836	-1.035 to 0.06767	No	ns	0.0832
									control GRX1 vs. flg22-10uM GRX1	-0.02227	-0.1035 to 0.05894	No	ns	0.9626
									control GRX1 vs. flg22-1uMGRX1	-0.271	-0.5873 to 0.04526	No	ns	0.1176
									flg22-100nM GRX1 vs. flg22-10nM GRX1	-0.4063	-0.9564 to 0.1439	No	ns	0.1542
									flg22-100nM GRX1 vs. flg22-10uM GRX1	0.05509	-0.03697 to 0.1472	No	ns	0.3593
									flg22-100nM GRX1 vs. flg22-1uMGRX1	-0.1937	-0.5106 to 0.1233	No	ns	0.4339
									flg22-10nM GRX1 vs. flg22-10uM GRX1	0.4614	-0.09134 to 1.014	No	ns	0.0995
									flg22-10nM GRX1 vs. flg22-1uMGRX1	0.2126	-0.3319 to 0.7572	No	ns	0.8517
									flg22-10uM GRX1 vs. flg22-1uMGRX1	-0.2488	-0.5644 to 0.06688	No	ns	0.1728
									95
									control Orp1 vs. flg22-100nM Orp1	0.01261	-0.01892 to 0.04413	No	ns	0.8052
									control Orp1 vs. flg22-10nM Orp1	-0.0779	-0.1394 to -0.01635	Yes	*	0.0162
									control Orp1 vs. flg22-10uM Orp1	-0.1377	-0.3509 to 0.07549	No	ns	0.2006
									control Orp1 vs. flg22-1uM Orp1	-0.02902	-0.06032 to 0.002280	No	ns	0.0736
									control Orp1 vs. control GRX1	-0.06814	-0.1767 to 0.04046	No	ns	0.2387
									control Orp1 vs. flg22-100nM GRX1	-0.146	-0.2489 to -0.04299	Yes	*	0.0119
									control Orp1 vs. flg22-10nM GRX1	-0.5467	-1.003 to -0.09055	Yes	*	0.0237
									control Orp1 vs. flg22-10uM GRX1	-0.1018	-0.1829 to -0.02066	Yes	*	0.0166
									control Orp1 vs. flg22-1uMGRX1	-0.3413	-0.6606 to -0.02190	Yes	*	0.0333
									flg22-100nM Orp1 vs. flg22-10nM Orp1	-0.0905	-0.1532 to -0.02778	Yes	*	0.0106
									flg22-100nM Orp1 vs. flg22-10uM Orp1	-0.1503	-0.3652 to 0.06462	No	ns	0.1569
									flg22-100nM Orp1 vs. flg22-1uM Orp1	-0.04163	-0.06524 to -0.01801	Yes	***	0.0009
									flg22-100nM Orp1 vs. control GRX1	-0.08075	-0.1917 to 0.03017	No	ns	0.1446
									flg22-100nM Orp1 vs. flg22-100nM GRX1	-0.1586	-0.2638 to -0.05329	Yes	*	0.0104
									flg22-100nM Orp1 vs. flg22-10nM GRX1	-0.5593	-1.016 to -0.1027	Yes	*	0.0217
									flg22-100nM Orp1 vs. flg22-10uM GRX1	-0.1144	-0.1964 to -0.03236	Yes	*	0.0109
									flg22-100nM Orp1 vs. flg22-1uMGRX1	-0.3539	-0.6731 to -0.03461	Yes	*	0.0263
									flg22-10nM Orp1 vs. flg22-10uM Orp1	-0.05979	-0.2671 to 0.1475	No	ns	0.8627
									flg22-10nM Orp1 vs. flg22-1uM Orp1	0.04888	-0.01403 to 0.1118	No	ns	0.1259
									flg22-10nM Orp1 vs. control GRX1	0.009752	-0.09665 to 0.1162	No	ns	>0.9999
									flg22-10nM Orp1 vs. flg22-100nM GRX1	-0.06806	-0.1696 to 0.03345	No	ns	0.2435
									flg22-10nM Orp1 vs. flg22-10nM GRX1	-0.4688	-0.9230 to -0.01461	Yes	*	0.044
									flg22-10nM Orp1 vs. flg22-10uM GRX1	-0.0239	-0.1090 to 0.06123	No	ns	0.9629
									flg22-10nM Orp1 vs. flg22-1uMGRX1	-0.2634	-0.5833 to 0.05657	No	ns	0.1417
									flg22-10uM Orp1 vs. flg22-1uM Orp1	0.1087	-0.1064 to 0.3237	No	ns	0.36
									flg22-10uM Orp1 vs. control GRX1	0.06954	-0.1327 to 0.2718	No	ns	0.8243
									flg22-10uM Orp1 vs. flg22-100nM GRX1	-0.008272	-0.2106 to 0.1940	No	ns	>0.9999
									flg22-10uM Orp1 vs. flg22-10nM GRX1	-0.409	-0.8525 to 0.03449	No	ns	0.0722
									flg22-10uM Orp1 vs. flg22-10uM GRX1	0.03589	-0.1668 to 0.2386	No	ns	0.993
									flg22-10uM Orp1 vs. flg22-1uMGRX1	-0.2036	-0.5401 to 0.1330	No	ns	0.477
									flg22-1uM Orp1 vs. control GRX1	-0.03912	-0.1502 to 0.07200	No	ns	0.6922
									flg22-1uM Orp1 vs. flg22-100nM GRX1	-0.1169	-0.2224 to -0.01145	Yes	*	0.0343
									flg22-1uM Orp1 vs. flg22-10nM GRX1	-0.5177	-0.9743 to -0.06103	Yes	*	0.0301
									flg22-1uM Orp1 vs. flg22-10uM GRX1	-0.07278	-0.1549 to 0.009373	No	ns	0.0819
									flg22-1uM Orp1 vs. flg22-1uMGRX1	-0.3122	-0.6315 to 0.007003	No	ns	0.0569
									control GRX1 vs. flg22-100nM GRX1	-0.07782	-0.1965 to 0.04086	No	ns	0.2906
									control GRX1 vs. flg22-10nM GRX1	-0.4785	-0.9284 to -0.02869	Yes	*	0.0385
									control GRX1 vs. flg22-10uM GRX1	-0.03365	-0.1441 to 0.07680	No	ns	0.938
									control GRX1 vs. flg22-1uMGRX1	-0.2731	-0.5952 to 0.04896	No	ns	0.1254
									flg22-100nM GRX1 vs. flg22-10nM GRX1	-0.4007	-0.8511 to 0.04967	No	ns	0.08
									flg22-100nM GRX1 vs. flg22-10uM GRX1	0.04416	-0.06239 to 0.1507	No	ns	0.7687
									flg22-100nM GRX1 vs. flg22-1uMGRX1	-0.1953	-0.5170 to 0.1264	No	ns	0.4441
									flg22-10nM GRX1 vs. flg22-10uM GRX1	0.4449	-0.006839 to 0.8966	No	ns	0.0532
									flg22-10nM GRX1 vs. flg22-1uMGRX1	0.2054	-0.2630 to 0.6739	No	ns	0.7979
									flg22-10uM GRX1 vs. flg22-1uMGRX1	-0.2395	-0.5603 to 0.08142	No	ns	0.2206
									100
									control Orp1 vs. flg22-100nM Orp1	0.01723	-0.01641 to 0.05087	No	ns	0.5953
									control Orp1 vs. flg22-10nM Orp1	-0.06598	-0.1503 to 0.01829	No	ns	0.1225
									control Orp1 vs. flg22-10uM Orp1	-0.1434	-0.3524 to 0.06565	No	ns	0.1678
									control Orp1 vs. flg22-1uM Orp1	-0.02274	-0.04909 to 0.003621	No	ns	0.1011
									control Orp1 vs. control GRX1	-0.06992	-0.1669 to 0.02705	No	ns	0.1565
									control Orp1 vs. flg22-100nM GRX1	-0.1445	-0.2202 to -0.06874	Yes	**	0.0028
									control Orp1 vs. flg22-10nM GRX1	-0.5072	-0.9114 to -0.1030	Yes	*	0.0195
									control Orp1 vs. flg22-10uM GRX1	-0.08505	-0.1401 to -0.03003	Yes	**	0.0046
									control Orp1 vs. flg22-1uMGRX1	-0.3246	-0.6211 to -0.02799	Yes	*	0.0285
									flg22-100nM Orp1 vs. flg22-10nM Orp1	-0.08321	-0.1666 to 0.0001771	No	ns	0.0504
									flg22-100nM Orp1 vs. flg22-10uM Orp1	-0.1606	-0.3688 to 0.04753	No	ns	0.1188
									flg22-100nM Orp1 vs. flg22-1uM Orp1	-0.03997	-0.07080 to -0.009139	Yes	*	0.0128
									flg22-100nM Orp1 vs. control GRX1	-0.08716	-0.1831 to 0.008802	No	ns	0.0724
									flg22-100nM Orp1 vs. flg22-100nM GRX1	-0.1617	-0.2367 to -0.08670	Yes	**	0.0012
									flg22-100nM Orp1 vs. flg22-10nM GRX1	-0.5244	-0.9283 to -0.1205	Yes	*	0.0168
									flg22-100nM Orp1 vs. flg22-10uM GRX1	-0.1023	-0.1577 to -0.04690	Yes	**	0.0012
									flg22-100nM Orp1 vs. flg22-1uMGRX1	-0.3418	-0.6384 to -0.04516	Yes	*	0.0202
									flg22-10nM Orp1 vs. flg22-10uM Orp1	-0.0774	-0.2763 to 0.1215	No	ns	0.6907
									flg22-10nM Orp1 vs. flg22-1uM Orp1	0.04325	-0.04368 to 0.1302	No	ns	0.3875
									flg22-10nM Orp1 vs. control GRX1	-0.003943	-0.1062 to 0.09830	No	ns	>0.9999
									flg22-10nM Orp1 vs. flg22-100nM GRX1	-0.07849	-0.1692 to 0.01220	No	ns	0.1
									flg22-10nM Orp1 vs. flg22-10nM GRX1	-0.4412	-0.8409 to -0.04150	Yes	*	0.033
									flg22-10nM Orp1 vs. flg22-10uM GRX1	-0.01907	-0.1029 to 0.06477	No	ns	0.9862
									flg22-10nM Orp1 vs. flg22-1uMGRX1	-0.2586	-0.5567 to 0.03957	No	ns	0.111
									flg22-10uM Orp1 vs. flg22-1uM Orp1	0.1206	-0.09010 to 0.3314	No	ns	0.2669
									flg22-10uM Orp1 vs. control GRX1	0.07346	-0.1244 to 0.2713	No	ns	0.7531
									flg22-10uM Orp1 vs. flg22-100nM GRX1	-0.001088	-0.2011 to 0.1989	No	ns	>0.9999
									flg22-10uM Orp1 vs. flg22-10nM GRX1	-0.3638	-0.7572 to 0.02953	No	ns	0.0719
									flg22-10uM Orp1 vs. flg22-10uM GRX1	0.05833	-0.1443 to 0.2610	No	ns	0.8627
									flg22-10uM Orp1 vs. flg22-1uMGRX1	-0.1812	-0.4963 to 0.1339	No	ns	0.5412
									flg22-1uM Orp1 vs. control GRX1	-0.04719	-0.1468 to 0.05241	No	ns	0.4234
									flg22-1uM Orp1 vs. flg22-100nM GRX1	-0.1217	-0.2001 to -0.04341	Yes	**	0.0092
									flg22-1uM Orp1 vs. flg22-10nM GRX1	-0.4845	-0.8891 to -0.07981	Yes	*	0.0239
									flg22-1uM Orp1 vs. flg22-10uM GRX1	-0.06232	-0.1180 to -0.006664	Yes	*	0.0304
									flg22-1uM Orp1 vs. flg22-1uMGRX1	-0.3018	-0.5983 to -0.005363	Yes	*	0.0449
									control GRX1 vs. flg22-100nM GRX1	-0.07455	-0.1736 to 0.02453	No	ns	0.1756
									control GRX1 vs. flg22-10nM GRX1	-0.4373	-0.8358 to -0.03877	Yes	*	0.0336
									control GRX1 vs. flg22-10uM GRX1	-0.01513	-0.1095 to 0.07926	No	ns	0.9984
									control GRX1 vs. flg22-1uMGRX1	-0.2546	-0.5535 to 0.04421	No	ns	0.1221
									flg22-100nM GRX1 vs. flg22-10nM GRX1	-0.3627	-0.7633 to 0.03779	No	ns	0.0742
									flg22-100nM GRX1 vs. flg22-10uM GRX1	0.05942	-0.01783 to 0.1367	No	ns	0.1657
									flg22-100nM GRX1 vs. flg22-1uMGRX1	-0.1801	-0.4779 to 0.1177	No	ns	0.4426
									flg22-10nM GRX1 vs. flg22-10uM GRX1	0.4222	0.02017 to 0.8241	Yes	*	0.0409
									flg22-10nM GRX1 vs. flg22-1uMGRX1	0.1826	-0.2384 to 0.6036	No	ns	0.8128
									flg22-10uM GRX1 vs. flg22-1uMGRX1	-0.2395	-0.5367 to 0.05766	No	ns	0.1564
									105
									control Orp1 vs. flg22-100nM Orp1	0.01612	-0.01248 to 0.04472	No	ns	0.4933
									control Orp1 vs. flg22-10nM Orp1	-0.07575	-0.1540 to 0.002480	No	ns	0.0566
									control Orp1 vs. flg22-10uM Orp1	-0.136	-0.3570 to 0.08505	No	ns	0.2253
									control Orp1 vs. flg22-1uM Orp1	-0.02432	-0.04896 to 0.0003167	No	ns	0.0534
									control Orp1 vs. control GRX1	-0.06617	-0.1642 to 0.03187	No	ns	0.1887
									control Orp1 vs. flg22-100nM GRX1	-0.1473	-0.2333 to -0.06137	Yes	**	0.0053
									control Orp1 vs. flg22-10nM GRX1	-0.5082	-0.9271 to -0.08924	Yes	*	0.0226
									control Orp1 vs. flg22-10uM GRX1	-0.08572	-0.1331 to -0.03839	Yes	**	0.0015
									control Orp1 vs. flg22-1uMGRX1	-0.3131	-0.5900 to -0.03620	Yes	*	0.023
									flg22-100nM Orp1 vs. flg22-10nM Orp1	-0.09187	-0.1701 to -0.01367	Yes	*	0.0261
									flg22-100nM Orp1 vs. flg22-10uM Orp1	-0.1521	-0.3731 to 0.06890	No	ns	0.1652
									flg22-100nM Orp1 vs. flg22-1uM Orp1	-0.04044	-0.06524 to -0.01564	Yes	**	0.0026
									flg22-100nM Orp1 vs. control GRX1	-0.08229	-0.1803 to 0.01571	No	ns	0.0937
									flg22-100nM Orp1 vs. flg22-100nM GRX1	-0.1634	-0.2493 to -0.07753	Yes	**	0.0033
									flg22-100nM Orp1 vs. flg22-10nM GRX1	-0.5243	-0.9433 to -0.1054	Yes	*	0.0198
									flg22-100nM Orp1 vs. flg22-10uM GRX1	-0.1018	-0.1492 to -0.05449	Yes	***	0.0005
									flg22-100nM Orp1 vs. flg22-1uMGRX1	-0.3292	-0.6062 to -0.05231	Yes	*	0.0163
									flg22-10nM Orp1 vs. flg22-10uM Orp1	-0.06023	-0.2715 to 0.1511	No	ns	0.8857
									flg22-10nM Orp1 vs. flg22-1uM Orp1	0.05143	-0.02909 to 0.1320	No	ns	0.2109
									flg22-10nM Orp1 vs. control GRX1	0.00958	-0.09067 to 0.1098	No	ns	>0.9999
									flg22-10nM Orp1 vs. flg22-100nM GRX1	-0.07156	-0.1640 to 0.02086	No	ns	0.1603
									flg22-10nM Orp1 vs. flg22-10nM GRX1	-0.4324	-0.8475 to -0.01734	Yes	*	0.0422
									flg22-10nM Orp1 vs. flg22-10uM GRX1	-0.009969	-0.08709 to 0.06716	No	ns	0.9997
									flg22-10nM Orp1 vs. flg22-1uMGRX1	-0.2374	-0.5157 to 0.04101	No	ns	0.121
									flg22-10uM Orp1 vs. flg22-1uM Orp1	0.1117	-0.1107 to 0.3341	No	ns	0.3616
									flg22-10uM Orp1 vs. control GRX1	0.06982	-0.1392 to 0.2788	No	ns	0.8222
									flg22-10uM Orp1 vs. flg22-100nM GRX1	-0.01132	-0.2216 to 0.1989	No	ns	>0.9999
									flg22-10uM Orp1 vs. flg22-10nM GRX1	-0.3722	-0.7800 to 0.03558	No	ns	0.0765
									flg22-10uM Orp1 vs. flg22-10uM GRX1	0.05027	-0.1660 to 0.2666	No	ns	0.938
									flg22-10uM Orp1 vs. flg22-1uMGRX1	-0.1771	-0.4785 to 0.1242	No	ns	0.5172
									flg22-1uM Orp1 vs. control GRX1	-0.04185	-0.1421 to 0.05843	No	ns	0.5338
									flg22-1uM Orp1 vs. flg22-100nM GRX1	-0.123	-0.2112 to -0.03476	Yes	*	0.0145
									flg22-1uM Orp1 vs. flg22-10nM GRX1	-0.4839	-0.9032 to -0.06454	Yes	*	0.0279
									flg22-1uM Orp1 vs. flg22-10uM GRX1	-0.0614	-0.1090 to -0.01383	Yes	*	0.0153
									flg22-1uM Orp1 vs. flg22-1uMGRX1	-0.2888	-0.5656 to -0.01197	Yes	*	0.0387
									control GRX1 vs. flg22-100nM GRX1	-0.08114	-0.1843 to 0.02205	No	ns	0.1502
									control GRX1 vs. flg22-10nM GRX1	-0.442	-0.8553 to -0.02879	Yes	*	0.0376
									control GRX1 vs. flg22-10uM GRX1	-0.01955	-0.1142 to 0.07507	No	ns	0.9873
									control GRX1 vs. flg22-1uMGRX1	-0.2469	-0.5265 to 0.03259	No	ns	0.1018
									flg22-100nM GRX1 vs. flg22-10nM GRX1	-0.3609	-0.7753 to 0.05350	No	ns	0.0865
									flg22-100nM GRX1 vs. flg22-10uM GRX1	0.06159	-0.02215 to 0.1453	No	ns	0.1798
									flg22-100nM GRX1 vs. flg22-1uMGRX1	-0.1658	-0.4446 to 0.1130	No	ns	0.4671
									flg22-10nM GRX1 vs. flg22-10uM GRX1	0.4225	0.005050 to 0.8399	Yes	*	0.0476
									flg22-10nM GRX1 vs. flg22-1uMGRX1	0.1951	-0.2286 to 0.6187	No	ns	0.7466
									flg22-10uM GRX1 vs. flg22-1uMGRX1	-0.2274	-0.5048 to 0.04997	No	ns	0.1443
									110
									control Orp1 vs. flg22-100nM Orp1	0.02232	-0.01219 to 0.05684	No	ns	0.339
									control Orp1 vs. flg22-10nM Orp1	-0.0678	-0.1361 to 0.0005021	No	ns	0.0516
									control Orp1 vs. flg22-10uM Orp1	-0.1292	-0.3275 to 0.06904	No	ns	0.1955
									control Orp1 vs. flg22-1uM Orp1	-0.02843	-0.05839 to 0.001530	No	ns	0.0664
									control Orp1 vs. control GRX1	-0.07031	-0.1691 to 0.02850	No	ns	0.1648
									control Orp1 vs. flg22-100nM GRX1	-0.1448	-0.2243 to -0.06540	Yes	**	0.0034
									control Orp1 vs. flg22-10nM GRX1	-0.4774	-0.8390 to -0.1157	Yes	*	0.0156
									control Orp1 vs. flg22-10uM GRX1	-0.08966	-0.1532 to -0.02612	Yes	**	0.0082
									control Orp1 vs. flg22-1uMGRX1	-0.2907	-0.5505 to -0.03099	Yes	*	0.0246
									flg22-100nM Orp1 vs. flg22-10nM Orp1	-0.09013	-0.1582 to -0.02207	Yes	*	0.0136
									flg22-100nM Orp1 vs. flg22-10uM Orp1	-0.1515	-0.3493 to 0.04623	No	ns	0.1217
									flg22-100nM Orp1 vs. flg22-1uM Orp1	-0.05075	-0.08266 to -0.01885	Yes	**	0.0025
									flg22-100nM Orp1 vs. control GRX1	-0.09264	-0.1909 to 0.005643	No	ns	0.0628
									flg22-100nM Orp1 vs. flg22-100nM GRX1	-0.1672	-0.2462 to -0.08812	Yes	**	0.0015
									flg22-100nM Orp1 vs. flg22-10nM GRX1	-0.4997	-0.8612 to -0.1382	Yes	*	0.0127
									flg22-100nM Orp1 vs. flg22-10uM GRX1	-0.112	-0.1756 to -0.04840	Yes	**	0.002
									flg22-100nM Orp1 vs. flg22-1uMGRX1	-0.3131	-0.5729 to -0.05327	Yes	*	0.0148
									flg22-10nM Orp1 vs. flg22-10uM Orp1	-0.0614	-0.2522 to 0.1294	No	ns	0.8153
									flg22-10nM Orp1 vs. flg22-1uM Orp1	0.03937	-0.03000 to 0.1087	No	ns	0.3206
									flg22-10nM Orp1 vs. control GRX1	-0.00251	-0.1013 to 0.09630	No	ns	>0.9999
									flg22-10nM Orp1 vs. flg22-100nM GRX1	-0.07704	-0.1619 to 0.007805	No	ns	0.0801
									flg22-10nM Orp1 vs. flg22-10nM GRX1	-0.4096	-0.7681 to -0.05105	Yes	*	0.0285
									flg22-10nM Orp1 vs. flg22-10uM GRX1	-0.02185	-0.09804 to 0.05434	No	ns	0.9609
									flg22-10nM Orp1 vs. flg22-1uMGRX1	-0.2229	-0.4838 to 0.03792	No	ns	0.1193
									flg22-10uM Orp1 vs. flg22-1uM Orp1	0.1008	-0.09861 to 0.3002	No	ns	0.3627
									flg22-10uM Orp1 vs. control GRX1	0.05889	-0.1292 to 0.2469	No	ns	0.8764
									flg22-10uM Orp1 vs. flg22-100nM GRX1	-0.01564	-0.2049 to 0.1736	No	ns	>0.9999
									flg22-10uM Orp1 vs. flg22-10nM GRX1	-0.3482	-0.7011 to 0.004727	No	ns	0.0534
									flg22-10uM Orp1 vs. flg22-10uM GRX1	0.03955	-0.1509 to 0.2300	No	ns	0.9759
									flg22-10uM Orp1 vs. flg22-1uMGRX1	-0.1615	-0.4418 to 0.1187	No	ns	0.5404
									flg22-1uM Orp1 vs. control GRX1	-0.04188	-0.1422 to 0.05839	No	ns	0.558
									flg22-1uM Orp1 vs. flg22-100nM GRX1	-0.1164	-0.1972 to -0.03566	Yes	*	0.0114
									flg22-1uM Orp1 vs. flg22-10nM GRX1	-0.449	-0.8110 to -0.08695	Yes	*	0.0205
									flg22-1uM Orp1 vs. flg22-10uM GRX1	-0.06123	-0.1250 to 0.002568	No	ns	0.0599
									flg22-1uM Orp1 vs. flg22-1uMGRX1	-0.2623	-0.5220 to -0.002641	Yes	*	0.0471
									control GRX1 vs. flg22-100nM GRX1	-0.07453	-0.1766 to 0.02754	No	ns	0.1974
									control GRX1 vs. flg22-10nM GRX1	-0.4071	-0.7627 to -0.05146	Yes	*	0.0276
									control GRX1 vs. flg22-10uM GRX1	-0.01934	-0.1170 to 0.07833	No	ns	0.9944
									control GRX1 vs. flg22-1uMGRX1	-0.2204	-0.4832 to 0.04232	No	ns	0.1331
									flg22-100nM GRX1 vs. flg22-10nM GRX1	-0.3325	-0.6900 to 0.02492	No	ns	0.0671
									flg22-100nM GRX1 vs. flg22-10uM GRX1	0.05519	-0.02807 to 0.1384	No	ns	0.2898
									flg22-100nM GRX1 vs. flg22-1uMGRX1	-0.1459	-0.4073 to 0.1155	No	ns	0.5428
									flg22-10nM GRX1 vs. flg22-10uM GRX1	0.3877	0.02927 to 0.7462	Yes	*	0.036
									flg22-10nM GRX1 vs. flg22-1uMGRX1	0.1866	-0.1877 to 0.5610	No	ns	0.681
									flg22-10uM GRX1 vs. flg22-1uMGRX1	-0.2011	-0.4619 to 0.05974	No	ns	0.1923
									115
									control Orp1 vs. flg22-100nM Orp1	0.02019	-0.01767 to 0.05804	No	ns	0.5517
									control Orp1 vs. flg22-10nM Orp1	-0.07029	-0.1402 to -0.0003348	Yes	*	0.049
									control Orp1 vs. flg22-10uM Orp1	-0.1185	-0.3065 to 0.06951	No	ns	0.2164
									control Orp1 vs. flg22-1uM Orp1	-0.0247	-0.05801 to 0.008607	No	ns	0.2097
									control Orp1 vs. control GRX1	-0.06574	-0.1482 to 0.01673	No	ns	0.1184
									control Orp1 vs. flg22-100nM GRX1	-0.1332	-0.2423 to -0.02414	Yes	*	0.0227
									control Orp1 vs. flg22-10nM GRX1	-0.4323	-0.7597 to -0.1048	Yes	*	0.0155
									control Orp1 vs. flg22-10uM GRX1	-0.07775	-0.1287 to -0.02678	Yes	**	0.0041
									control Orp1 vs. flg22-1uMGRX1	-0.282	-0.5246 to -0.03943	Yes	*	0.019
									flg22-100nM Orp1 vs. flg22-10nM Orp1	-0.09048	-0.1601 to -0.02083	Yes	*	0.0143
									flg22-100nM Orp1 vs. flg22-10uM Orp1	-0.1387	-0.3256 to 0.04831	No	ns	0.1365
									flg22-100nM Orp1 vs. flg22-1uM Orp1	-0.04489	-0.08157 to -0.008206	Yes	*	0.0148
									flg22-100nM Orp1 vs. control GRX1	-0.08592	-0.1677 to -0.004137	Yes	*	0.0405
									flg22-100nM Orp1 vs. flg22-100nM GRX1	-0.1534	-0.2615 to -0.04535	Yes	*	0.0115
									flg22-100nM Orp1 vs. flg22-10nM GRX1	-0.4525	-0.7796 to -0.1254	Yes	*	0.0126
									flg22-100nM Orp1 vs. flg22-10uM GRX1	-0.09794	-0.1499 to -0.04595	Yes	***	0.0008
									flg22-100nM Orp1 vs. flg22-1uMGRX1	-0.3022	-0.5449 to -0.05952	Yes	*	0.0116
									flg22-10nM Orp1 vs. flg22-10uM Orp1	-0.04818	-0.2289 to 0.1325	No	ns	0.9191
									flg22-10nM Orp1 vs. flg22-1uM Orp1	0.04559	-0.02473 to 0.1159	No	ns	0.2362
									flg22-10nM Orp1 vs. control GRX1	0.004552	-0.08321 to 0.09231	No	ns	>0.9999
									flg22-10nM Orp1 vs. flg22-100nM GRX1	-0.06294	-0.1706 to 0.04477	No	ns	0.3728
									flg22-10nM Orp1 vs. flg22-10nM GRX1	-0.362	-0.6861 to -0.03793	Yes	*	0.0312
									flg22-10nM Orp1 vs. flg22-10uM GRX1	-0.007461	-0.07933 to 0.06441	No	ns	>0.9999
									flg22-10nM Orp1 vs. flg22-1uMGRX1	-0.2117	-0.4556 to 0.03215	No	ns	0.1106
									flg22-10uM Orp1 vs. flg22-1uM Orp1	0.09377	-0.09478 to 0.2823	No	ns	0.3822
									flg22-10uM Orp1 vs. control GRX1	0.05273	-0.1266 to 0.2321	No	ns	0.8935
									flg22-10uM Orp1 vs. flg22-100nM GRX1	-0.01476	-0.1942 to 0.1647	No	ns	>0.9999
									flg22-10uM Orp1 vs. flg22-10nM GRX1	-0.3138	-0.6344 to 0.006749	No	ns	0.0555
									flg22-10uM Orp1 vs. flg22-10uM GRX1	0.04072	-0.1426 to 0.2240	No	ns	0.9577
									flg22-10uM Orp1 vs. flg22-1uMGRX1	-0.1635	-0.4262 to 0.09912	No	ns	0.4456
									flg22-1uM Orp1 vs. control GRX1	-0.04104	-0.1240 to 0.04196	No	ns	0.4437
									flg22-1uM Orp1 vs. flg22-100nM GRX1	-0.1085	-0.2183 to 0.001208	No	ns	0.0521
									flg22-1uM Orp1 vs. flg22-10nM GRX1	-0.4076	-0.7352 to -0.07996	Yes	*	0.0202
									flg22-1uM Orp1 vs. flg22-10uM GRX1	-0.05305	-0.1037 to -0.002441	Yes	*	0.0393
									flg22-1uM Orp1 vs. flg22-1uMGRX1	-0.2573	-0.4998 to -0.01478	Yes	*	0.0348
									control GRX1 vs. flg22-100nM GRX1	-0.06749	-0.1782 to 0.04319	No	ns	0.3485
									control GRX1 vs. flg22-10nM GRX1	-0.3666	-0.6894 to -0.04371	Yes	*	0.0288
									control GRX1 vs. flg22-10uM GRX1	-0.01201	-0.09407 to 0.07005	No	ns	0.9993
									control GRX1 vs. flg22-1uMGRX1	-0.2163	-0.4609 to 0.02836	No	ns	0.1013
									flg22-100nM GRX1 vs. flg22-10nM GRX1	-0.2991	-0.6196 to 0.02147	No	ns	0.0673
									flg22-100nM GRX1 vs. flg22-10uM GRX1	0.05548	-0.05044 to 0.1614	No	ns	0.4455
									flg22-100nM GRX1 vs. flg22-1uMGRX1	-0.1488	-0.3958 to 0.09824	No	ns	0.4659
									flg22-10nM GRX1 vs. flg22-10uM GRX1	0.3545	0.02893 to 0.6801	Yes	*	0.0351
									flg22-10nM GRX1 vs. flg22-1uMGRX1	0.1503	-0.1922 to 0.4927	No	ns	0.8046
									flg22-10uM GRX1 vs. flg22-1uMGRX1	-0.2043	-0.4474 to 0.03888	No	ns	0.1292
									120
									control Orp1 vs. flg22-100nM Orp1	0.01903	-0.01416 to 0.05221	No	ns	0.4735
									control Orp1 vs. flg22-10nM Orp1	-0.05928	-0.1476 to 0.02900	No	ns	0.2033
									control Orp1 vs. flg22-10uM Orp1	-0.1175	-0.2938 to 0.05876	No	ns	0.1855
									control Orp1 vs. flg22-1uM Orp1	-0.0279	-0.05706 to 0.001257	No	ns	0.0622
									control Orp1 vs. control GRX1	-0.0597	-0.1504 to 0.03099	No	ns	0.2142
									control Orp1 vs. flg22-100nM GRX1	-0.1276	-0.1921 to -0.06305	Yes	**	0.0017
									control Orp1 vs. flg22-10nM GRX1	-0.4067	-0.7016 to -0.1117	Yes	*	0.0128
									control Orp1 vs. flg22-10uM GRX1	-0.08687	-0.1324 to -0.04133	Yes	***	0.0007
									control Orp1 vs. flg22-1uMGRX1	-0.2632	-0.4865 to -0.03988	Yes	*	0.0173
									flg22-100nM Orp1 vs. flg22-10nM Orp1	-0.0783	-0.1668 to 0.01023	No	ns	0.0797
									flg22-100nM Orp1 vs. flg22-10uM Orp1	-0.1365	-0.3131 to 0.04000	No	ns	0.1183
									flg22-100nM Orp1 vs. flg22-1uM Orp1	-0.04693	-0.07492 to -0.01894	Yes	**	0.0022
									flg22-100nM Orp1 vs. control GRX1	-0.07873	-0.1697 to 0.01223	No	ns	0.086
									flg22-100nM Orp1 vs. flg22-100nM GRX1	-0.1466	-0.2113 to -0.08196	Yes	***	0.0009
									flg22-100nM Orp1 vs. flg22-10nM GRX1	-0.4257	-0.7207 to -0.1307	Yes	*	0.0104
									flg22-100nM Orp1 vs. flg22-10uM GRX1	-0.1059	-0.1512 to -0.06062	Yes	***	0.0002
									flg22-100nM Orp1 vs. flg22-1uMGRX1	-0.2822	-0.5055 to -0.05892	Yes	*	0.0105
									flg22-10nM Orp1 vs. flg22-10uM Orp1	-0.05824	-0.2262 to 0.1097	No	ns	0.8168
									flg22-10nM Orp1 vs. flg22-1uM Orp1	0.03137	-0.05984 to 0.1226	No	ns	0.7103
									flg22-10nM Orp1 vs. control GRX1	-0.000427	-0.1014 to 0.1006	No	ns	>0.9999
									flg22-10nM Orp1 vs. flg22-100nM GRX1	-0.06832	-0.1582 to 0.02157	No	ns	0.1666
									flg22-10nM Orp1 vs. flg22-10nM GRX1	-0.3474	-0.6370 to -0.05776	Yes	*	0.022
									flg22-10nM Orp1 vs. flg22-10uM GRX1	-0.02759	-0.1142 to 0.05903	No	ns	0.8801
									flg22-10nM Orp1 vs. flg22-1uMGRX1	-0.2039	-0.4301 to 0.02227	No	ns	0.0918
									flg22-10uM Orp1 vs. flg22-1uM Orp1	0.08961	-0.08901 to 0.2682	No	ns	0.3653
									flg22-10uM Orp1 vs. control GRX1	0.05781	-0.1101 to 0.2258	No	ns	0.8256
									flg22-10uM Orp1 vs. flg22-100nM GRX1	-0.01008	-0.1799 to 0.1597	No	ns	>0.9999
									flg22-10uM Orp1 vs. flg22-10nM GRX1	-0.2892	-0.5788 to 0.0005382	No	ns	0.0505
									flg22-10uM Orp1 vs. flg22-10uM GRX1	0.03065	-0.1421 to 0.2034	No	ns	0.9873
									flg22-10uM Orp1 vs. flg22-1uMGRX1	-0.1457	-0.3885 to 0.09717	No	ns	0.4921
									flg22-1uM Orp1 vs. control GRX1	-0.0318	-0.1254 to 0.06184	No	ns	0.7189
									flg22-1uM Orp1 vs. flg22-100nM GRX1	-0.0997	-0.1666 to -0.03283	Yes	*	0.0103
									flg22-1uM Orp1 vs. flg22-10nM GRX1	-0.3788	-0.6745 to -0.08304	Yes	*	0.0179
									flg22-1uM Orp1 vs. flg22-10uM GRX1	-0.05896	-0.1036 to -0.01433	Yes	*	0.0129
									flg22-1uM Orp1 vs. flg22-1uMGRX1	-0.2353	-0.4584 to -0.01216	Yes	*	0.0362
									control GRX1 vs. flg22-100nM GRX1	-0.06789	-0.1596 to 0.02384	No	ns	0.1829
									control GRX1 vs. flg22-10nM GRX1	-0.347	-0.6364 to -0.05753	Yes	*	0.022
									control GRX1 vs. flg22-10uM GRX1	-0.02716	-0.1160 to 0.06168	No	ns	0.8967
									control GRX1 vs. flg22-1uMGRX1	-0.2035	-0.4299 to 0.02292	No	ns	0.0935
									flg22-100nM GRX1 vs. flg22-10nM GRX1	-0.2791	-0.5710 to 0.01281	No	ns	0.0601
									flg22-100nM GRX1 vs. flg22-10uM GRX1	0.04073	-0.02515 to 0.1066	No	ns	0.341
									flg22-100nM GRX1 vs. flg22-1uMGRX1	-0.1356	-0.3601 to 0.08890	No	ns	0.4476
									flg22-10nM GRX1 vs. flg22-10uM GRX1	0.3198	0.02626 to 0.6133	Yes	*	0.0351
									flg22-10nM GRX1 vs. flg22-1uMGRX1	0.1435	-0.1673 to 0.4543	No	ns	0.764
									flg22-10uM GRX1 vs. flg22-1uMGRX1	-0.1763	-0.4000 to 0.04741	No	ns	0.1733
									125
									control Orp1 vs. flg22-100nM Orp1	0.02397	-0.01570 to 0.06365	No	ns	0.4094
									control Orp1 vs. flg22-10nM Orp1	-0.06429	-0.1263 to -0.002246	Yes	*	0.0426
									control Orp1 vs. flg22-10uM Orp1	-0.1008	-0.2526 to 0.05094	No	ns	0.1917
									control Orp1 vs. flg22-1uM Orp1	-0.01796	-0.04891 to 0.01298	No	ns	0.3922
									control Orp1 vs. control GRX1	-0.06234	-0.1441 to 0.01940	No	ns	0.1396
									control Orp1 vs. flg22-100nM GRX1	-0.1304	-0.2062 to -0.05460	Yes	**	0.004
									control Orp1 vs. flg22-10nM GRX1	-0.4027	-0.7426 to -0.06289	Yes	*	0.0248
									control Orp1 vs. flg22-10uM GRX1	-0.08243	-0.1579 to -0.006994	Yes	*	0.0327
									control Orp1 vs. flg22-1uMGRX1	-0.2553	-0.4611 to -0.04944	Yes	*	0.0119
									flg22-100nM Orp1 vs. flg22-10nM Orp1	-0.08827	-0.1506 to -0.02598	Yes	**	0.008
									flg22-100nM Orp1 vs. flg22-10uM Orp1	-0.1248	-0.2753 to 0.02569	No	ns	0.0975
									flg22-100nM Orp1 vs. flg22-1uM Orp1	-0.04194	-0.07829 to -0.005586	Yes	*	0.0248
									flg22-100nM Orp1 vs. control GRX1	-0.08632	-0.1674 to -0.005236	Yes	*	0.038
									flg22-100nM Orp1 vs. flg22-100nM GRX1	-0.1544	-0.2297 to -0.07904	Yes	**	0.0013
									flg22-100nM Orp1 vs. flg22-10nM GRX1	-0.4267	-0.7661 to -0.08728	Yes	*	0.0192
									flg22-100nM Orp1 vs. flg22-10uM GRX1	-0.1064	-0.1819 to -0.03095	Yes	**	0.0078
									flg22-100nM Orp1 vs. flg22-1uMGRX1	-0.2792	-0.4852 to -0.07327	Yes	**	0.006
									flg22-10nM Orp1 vs. flg22-10uM Orp1	-0.03656	-0.1832 to 0.1101	No	ns	0.9469
									flg22-10nM Orp1 vs. flg22-1uM Orp1	0.04633	-0.01811 to 0.1108	No	ns	0.1547
									flg22-10nM Orp1 vs. control GRX1	0.001949	-0.08258 to 0.08648	No	ns	>0.9999
									flg22-10nM Orp1 vs. flg22-100nM GRX1	-0.06611	-0.1463 to 0.01412	No	ns	0.1227
									flg22-10nM Orp1 vs. flg22-10nM GRX1	-0.3384	-0.6758 to -0.001054	Yes	*	0.0494
									flg22-10nM Orp1 vs. flg22-10uM GRX1	-0.01813	-0.09909 to 0.06283	No	ns	0.9913
									flg22-10nM Orp1 vs. flg22-1uMGRX1	-0.191	-0.3980 to 0.01600	No	ns	0.08
									flg22-10uM Orp1 vs. flg22-1uM Orp1	0.08289	-0.07200 to 0.2378	No	ns	0.3173
									flg22-10uM Orp1 vs. control GRX1	0.03851	-0.1074 to 0.1845	No	ns	0.9498
									flg22-10uM Orp1 vs. flg22-100nM GRX1	-0.02956	-0.1754 to 0.1163	No	ns	0.9876
									flg22-10uM Orp1 vs. flg22-10nM GRX1	-0.3019	-0.6328 to 0.02905	No	ns	0.0755
									flg22-10uM Orp1 vs. flg22-10uM GRX1	0.01842	-0.1266 to 0.1635	No	ns	0.9996
									flg22-10uM Orp1 vs. flg22-1uMGRX1	-0.1544	-0.3754 to 0.06651	No	ns	0.3076
									flg22-1uM Orp1 vs. control GRX1	-0.04438	-0.1295 to 0.04070	No	ns	0.3522
									flg22-1uM Orp1 vs. flg22-100nM GRX1	-0.1124	-0.1914 to -0.03346	Yes	*	0.013
									flg22-1uM Orp1 vs. flg22-10nM GRX1	-0.3848	-0.7255 to -0.04408	Yes	*	0.0305
									flg22-1uM Orp1 vs. flg22-10uM GRX1	-0.06447	-0.1413 to 0.01237	No	ns	0.0998
									flg22-1uM Orp1 vs. flg22-1uMGRX1	-0.2373	-0.4429 to -0.03173	Yes	*	0.02
									control GRX1 vs. flg22-100nM GRX1	-0.06806	-0.1581 to 0.02201	No	ns	0.1766
									control GRX1 vs. flg22-10nM GRX1	-0.3404	-0.6758 to -0.004950	Yes	*	0.047
									control GRX1 vs. flg22-10uM GRX1	-0.02008	-0.1107 to 0.07052	No	ns	0.992
									control GRX1 vs. flg22-1uMGRX1	-0.1929	-0.4014 to 0.01556	No	ns	0.0794
									flg22-100nM GRX1 vs. flg22-10nM GRX1	-0.2723	-0.6083 to 0.06369	No	ns	0.1137
									flg22-100nM GRX1 vs. flg22-10uM GRX1	0.04798	-0.03933 to 0.1353	No	ns	0.4982
									flg22-100nM GRX1 vs. flg22-1uMGRX1	-0.1249	-0.3328 to 0.08310	No	ns	0.4624
									flg22-10nM GRX1 vs. flg22-10uM GRX1	0.3203	-0.01503 to 0.6556	No	ns	0.0604
									flg22-10nM GRX1 vs. flg22-1uMGRX1	0.1475	-0.1903 to 0.4853	No	ns	0.7785
									flg22-10uM GRX1 vs. flg22-1uMGRX1	-0.1728	-0.3812 to 0.03550	No	ns	0.1414
									130
									control Orp1 vs. flg22-100nM Orp1	0.02324	-0.02262 to 0.06910	No	ns	0.6121
									control Orp1 vs. flg22-10nM Orp1	-0.06194	-0.1395 to 0.01559	No	ns	0.1264
									control Orp1 vs. flg22-10uM Orp1	-0.1181	-0.2735 to 0.03726	No	ns	0.1302
									control Orp1 vs. flg22-1uM Orp1	-0.02229	-0.06044 to 0.01587	No	ns	0.398
									control Orp1 vs. control GRX1	-0.0645	-0.1439 to 0.01490	No	ns	0.1179
									control Orp1 vs. flg22-100nM GRX1	-0.1324	-0.1884 to -0.07645	Yes	***	0.0002
									control Orp1 vs. flg22-10nM GRX1	-0.3757	-0.6816 to -0.06972	Yes	*	0.0211
									control Orp1 vs. flg22-10uM GRX1	-0.07578	-0.1288 to -0.02274	Yes	**	0.0052
									control Orp1 vs. flg22-1uMGRX1	-0.2444	-0.4420 to -0.04692	Yes	*	0.012
									flg22-100nM Orp1 vs. flg22-10nM Orp1	-0.08519	-0.1627 to -0.007668	Yes	*	0.0321
									flg22-100nM Orp1 vs. flg22-10uM Orp1	-0.1414	-0.2962 to 0.01345	No	ns	0.0699
									flg22-100nM Orp1 vs. flg22-1uM Orp1	-0.04553	-0.08599 to -0.005067	Yes	*	0.0272
									flg22-100nM Orp1 vs. control GRX1	-0.08775	-0.1671 to -0.008402	Yes	*	0.0313
									flg22-100nM Orp1 vs. flg22-100nM GRX1	-0.1557	-0.2124 to -0.09900	Yes	****	<0.0001
									flg22-100nM Orp1 vs. flg22-10nM GRX1	-0.3989	-0.7046 to -0.09318	Yes	*	0.0161
									flg22-100nM Orp1 vs. flg22-10uM GRX1	-0.09903	-0.1530 to -0.04508	Yes	***	0.0007
									flg22-100nM Orp1 vs. flg22-1uMGRX1	-0.2677	-0.4653 to -0.07007	Yes	**	0.006
									flg22-10nM Orp1 vs. flg22-10uM Orp1	-0.0562	-0.2069 to 0.09445	No	ns	0.7629
									flg22-10nM Orp1 vs. flg22-1uM Orp1	0.03966	-0.04050 to 0.1198	No	ns	0.4191
									flg22-10nM Orp1 vs. control GRX1	-0.00256	-0.09286 to 0.08774	No	ns	>0.9999
									flg22-10nM Orp1 vs. flg22-100nM GRX1	-0.07049	-0.1502 to 0.009171	No	ns	0.0882
									flg22-10nM Orp1 vs. flg22-10nM GRX1	-0.3137	-0.6161 to -0.01140	Yes	*	0.0427
									flg22-10nM Orp1 vs. flg22-10uM GRX1	-0.01384	-0.09242 to 0.06474	No	ns	0.9974
									flg22-10nM Orp1 vs. flg22-1uMGRX1	-0.1825	-0.3823 to 0.01734	No	ns	0.0856
									flg22-10uM Orp1 vs. flg22-1uM Orp1	0.09586	-0.06334 to 0.2551	No	ns	0.2406
									flg22-10uM Orp1 vs. control GRX1	0.05364	-0.09702 to 0.2043	No	ns	0.8018
									flg22-10uM Orp1 vs. flg22-100nM GRX1	-0.01429	-0.1671 to 0.1385	No	ns	>0.9999
									flg22-10uM Orp1 vs. flg22-10nM GRX1	-0.2575	-0.5566 to 0.04153	No	ns	0.0984
									flg22-10uM Orp1 vs. flg22-10uM GRX1	0.04236	-0.1103 to 0.1950	No	ns	0.8968
									flg22-10uM Orp1 vs. flg22-1uMGRX1	-0.1263	-0.3415 to 0.08893	No	ns	0.5195
									flg22-1uM Orp1 vs. control GRX1	-0.04222	-0.1244 to 0.03995	No	ns	0.3843
									flg22-1uM Orp1 vs. flg22-100nM GRX1	-0.1102	-0.1655 to -0.05485	Yes	**	0.0021
									flg22-1uM Orp1 vs. flg22-10nM GRX1	-0.3534	-0.6606 to -0.04616	Yes	*	0.0282
									flg22-1uM Orp1 vs. flg22-10uM GRX1	-0.0535	-0.1039 to -0.003107	Yes	*	0.0376
									flg22-1uM Orp1 vs. flg22-1uMGRX1	-0.2221	-0.4193 to -0.02504	Yes	*	0.0235
									control GRX1 vs. flg22-100nM GRX1	-0.06793	-0.1492 to 0.01331	No	ns	0.1119
									control GRX1 vs. flg22-10nM GRX1	-0.3112	-0.6133 to -0.009028	Yes	*	0.0441
									control GRX1 vs. flg22-10uM GRX1	-0.01128	-0.09149 to 0.06894	No	ns	0.9995
									control GRX1 vs. flg22-1uMGRX1	-0.1799	-0.3800 to 0.02009	No	ns	0.0931
									flg22-100nM GRX1 vs. flg22-10nM GRX1	-0.2432	-0.5479 to 0.06145	No	ns	0.1184
									flg22-100nM GRX1 vs. flg22-10uM GRX1	0.05665	-0.004279 to 0.1176	No	ns	0.0731
									flg22-100nM GRX1 vs. flg22-1uMGRX1	-0.112	-0.3101 to 0.08612	No	ns	0.5251
									flg22-10nM GRX1 vs. flg22-10uM GRX1	0.2999	-0.004826 to 0.6046	No	ns	0.0533
									flg22-10nM GRX1 vs. flg22-1uMGRX1	0.1312	-0.1774 to 0.4399	No	ns	0.8095
									flg22-10uM GRX1 vs. flg22-1uMGRX1	-0.1687	-0.3667 to 0.02940	No	ns	0.1217
									135
									control Orp1 vs. flg22-100nM Orp1	0.02064	-0.02419 to 0.06547	No	ns	0.7106
									control Orp1 vs. flg22-10nM Orp1	-0.05769	-0.1309 to 0.01555	No	ns	0.1378
									control Orp1 vs. flg22-10uM Orp1	-0.1166	-0.2643 to 0.03117	No	ns	0.1168
									control Orp1 vs. flg22-1uM Orp1	-0.0185	-0.05874 to 0.02175	No	ns	0.5674
									control Orp1 vs. control GRX1	-0.06154	-0.1485 to 0.02542	No	ns	0.1904
									control Orp1 vs. flg22-100nM GRX1	-0.1259	-0.2052 to -0.04669	Yes	**	0.0049
									control Orp1 vs. flg22-10nM GRX1	-0.3569	-0.5985 to -0.1153	Yes	**	0.009
									control Orp1 vs. flg22-10uM GRX1	-0.07844	-0.1275 to -0.02939	Yes	**	0.002
									control Orp1 vs. flg22-1uMGRX1	-0.2397	-0.4303 to -0.04902	Yes	*	0.0106
									flg22-100nM Orp1 vs. flg22-10nM Orp1	-0.07833	-0.1515 to -0.005143	Yes	*	0.0366
									flg22-100nM Orp1 vs. flg22-10uM Orp1	-0.1372	-0.2858 to 0.01131	No	ns	0.0669
									flg22-100nM Orp1 vs. flg22-1uM Orp1	-0.03914	-0.07588 to -0.002399	Yes	*	0.0376
									flg22-100nM Orp1 vs. control GRX1	-0.08218	-0.1695 to 0.005090	No	ns	0.0642
									flg22-100nM Orp1 vs. flg22-100nM GRX1	-0.1466	-0.2260 to -0.06720	Yes	**	0.0024
									flg22-100nM Orp1 vs. flg22-10nM GRX1	-0.3776	-0.6195 to -0.1356	Yes	**	0.007
									flg22-100nM Orp1 vs. flg22-10uM GRX1	-0.09908	-0.1465 to -0.05163	Yes	***	0.0002
									flg22-100nM Orp1 vs. flg22-1uMGRX1	-0.2603	-0.4508 to -0.06978	Yes	**	0.0056
									flg22-10nM Orp1 vs. flg22-10uM Orp1	-0.05889	-0.2030 to 0.08517	No	ns	0.6828
									flg22-10nM Orp1 vs. flg22-1uM Orp1	0.03919	-0.03821 to 0.1166	No	ns	0.3701
									flg22-10nM Orp1 vs. control GRX1	-0.003853	-0.09700 to 0.08930	No	ns	>0.9999
									flg22-10nM Orp1 vs. flg22-100nM GRX1	-0.06826	-0.1562 to 0.01970	No	ns	0.1589
									flg22-10nM Orp1 vs. flg22-10nM GRX1	-0.2992	-0.5378 to -0.06069	Yes	*	0.0178
									flg22-10nM Orp1 vs. flg22-10uM GRX1	-0.02076	-0.09433 to 0.05282	No	ns	0.9441
									flg22-10nM Orp1 vs. flg22-1uMGRX1	-0.182	-0.3746 to 0.01063	No	ns	0.0704
									flg22-10uM Orp1 vs. flg22-1uM Orp1	0.09808	-0.05536 to 0.2515	No	ns	0.2009
									flg22-10uM Orp1 vs. control GRX1	0.05504	-0.08967 to 0.1997	No	ns	0.7749
									flg22-10uM Orp1 vs. flg22-100nM GRX1	-0.009365	-0.1535 to 0.1348	No	ns	>0.9999
									flg22-10uM Orp1 vs. flg22-10nM GRX1	-0.2403	-0.4799 to -0.0007858	Yes	*	0.0492
									flg22-10uM Orp1 vs. flg22-10uM GRX1	0.03814	-0.1088 to 0.1850	No	ns	0.9163
									flg22-10uM Orp1 vs. flg22-1uMGRX1	-0.1231	-0.3303 to 0.08410	No	ns	0.5041
									flg22-1uM Orp1 vs. control GRX1	-0.04304	-0.1353 to 0.04920	No	ns	0.4325
									flg22-1uM Orp1 vs. flg22-100nM GRX1	-0.1074	-0.1915 to -0.02343	Yes	*	0.0204
									flg22-1uM Orp1 vs. flg22-10nM GRX1	-0.3384	-0.5822 to -0.09464	Yes	*	0.0126
									flg22-1uM Orp1 vs. flg22-10uM GRX1	-0.05995	-0.1042 to -0.01574	Yes	*	0.0123
									flg22-1uM Orp1 vs. flg22-1uMGRX1	-0.2212	-0.4112 to -0.03112	Yes	*	0.019
									control GRX1 vs. flg22-100nM GRX1	-0.0644	-0.1603 to 0.03149	No	ns	0.2682
									control GRX1 vs. flg22-10nM GRX1	-0.2954	-0.5329 to -0.05790	Yes	*	0.0179
									control GRX1 vs. flg22-10uM GRX1	-0.0169	-0.1037 to 0.06991	No	ns	0.9915
									control GRX1 vs. flg22-1uMGRX1	-0.1781	-0.3723 to 0.01605	No	ns	0.0839
									flg22-100nM GRX1 vs. flg22-10nM GRX1	-0.231	-0.4690 to 0.007049	No	ns	0.057
									flg22-100nM GRX1 vs. flg22-10uM GRX1	0.0475	-0.03184 to 0.1268	No	ns	0.341
									flg22-100nM GRX1 vs. flg22-1uMGRX1	-0.1137	-0.3070 to 0.07952	No	ns	0.4919
									flg22-10nM GRX1 vs. flg22-10uM GRX1	0.2785	0.03731 to 0.5196	Yes	*	0.0272
									flg22-10nM GRX1 vs. flg22-1uMGRX1	0.1173	-0.1420 to 0.3765	No	ns	0.7861
									flg22-10uM GRX1 vs. flg22-1uMGRX1	-0.1612	-0.3520 to 0.02958	No	ns	0.126
									140
									control Orp1 vs. flg22-100nM Orp1	0.02073	-0.01890 to 0.06036	No	ns	0.5756
									control Orp1 vs. flg22-10nM Orp1	-0.05173	-0.1150 to 0.01156	No	ns	0.1168
									control Orp1 vs. flg22-10uM Orp1	-0.1092	-0.2633 to 0.04494	No	ns	0.159
									control Orp1 vs. flg22-1uM Orp1	-0.01597	-0.04790 to 0.01596	No	ns	0.5338
									control Orp1 vs. control GRX1	-0.05623	-0.1199 to 0.007488	No	ns	0.0858
									control Orp1 vs. flg22-100nM GRX1	-0.1262	-0.1886 to -0.06388	Yes	**	0.0012
									control Orp1 vs. flg22-10nM GRX1	-0.3458	-0.5799 to -0.1117	Yes	**	0.0092
									control Orp1 vs. flg22-10uM GRX1	-0.07595	-0.1248 to -0.02713	Yes	**	0.0031
									control Orp1 vs. flg22-1uMGRX1	-0.2259	-0.4124 to -0.03944	Yes	*	0.0141
									flg22-100nM Orp1 vs. flg22-10nM Orp1	-0.07246	-0.1359 to -0.009052	Yes	*	0.026
									flg22-100nM Orp1 vs. flg22-10uM Orp1	-0.1299	-0.2832 to 0.02336	No	ns	0.0902
									flg22-100nM Orp1 vs. flg22-1uM Orp1	-0.03669	-0.07229 to -0.001101	Yes	*	0.0433
									flg22-100nM Orp1 vs. control GRX1	-0.07696	-0.1408 to -0.01314	Yes	*	0.0198
									flg22-100nM Orp1 vs. flg22-100nM GRX1	-0.1469	-0.2094 to -0.08445	Yes	***	0.0004
									flg22-100nM Orp1 vs. flg22-10nM GRX1	-0.3666	-0.6003 to -0.1328	Yes	**	0.0068
									flg22-100nM Orp1 vs. flg22-10uM GRX1	-0.09668	-0.1466 to -0.04676	Yes	***	0.0005
									flg22-100nM Orp1 vs. flg22-1uMGRX1	-0.2467	-0.4333 to -0.06006	Yes	**	0.0073
									flg22-10nM Orp1 vs. flg22-10uM Orp1	-0.05745	-0.2064 to 0.09150	No	ns	0.7026
									flg22-10nM Orp1 vs. flg22-1uM Orp1	0.03576	-0.03026 to 0.1018	No	ns	0.3317
									flg22-10nM Orp1 vs. control GRX1	-0.0045	-0.07760 to 0.06859	No	ns	>0.9999
									flg22-10nM Orp1 vs. flg22-100nM GRX1	-0.07449	-0.1468 to -0.002182	Yes	*	0.0429
									flg22-10nM Orp1 vs. flg22-10nM GRX1	-0.2941	-0.5253 to -0.06292	Yes	*	0.0169
									flg22-10nM Orp1 vs. flg22-10uM GRX1	-0.02422	-0.09006 to 0.04162	No	ns	0.8479
									flg22-10nM Orp1 vs. flg22-1uMGRX1	-0.1742	-0.3621 to 0.01372	No	ns	0.0782
									flg22-10uM Orp1 vs. flg22-1uM Orp1	0.09321	-0.06435 to 0.2508	No	ns	0.2476
									flg22-10uM Orp1 vs. control GRX1	0.05295	-0.09596 to 0.2019	No	ns	0.7696
									flg22-10uM Orp1 vs. flg22-100nM GRX1	-0.01704	-0.1661 to 0.1320	No	ns	0.9997
									flg22-10uM Orp1 vs. flg22-10nM GRX1	-0.2367	-0.4697 to -0.003611	Yes	*	0.0462
									flg22-10uM Orp1 vs. flg22-10uM GRX1	0.03323	-0.1174 to 0.1838	No	ns	0.9642
									flg22-10uM Orp1 vs. flg22-1uMGRX1	-0.1168	-0.3221 to 0.08864	No	ns	0.5588
									flg22-1uM Orp1 vs. control GRX1	-0.04026	-0.1068 to 0.02623	No	ns	0.2503
									flg22-1uM Orp1 vs. flg22-100nM GRX1	-0.1103	-0.1752 to -0.04527	Yes	**	0.0061
									flg22-1uM Orp1 vs. flg22-10nM GRX1	-0.3299	-0.5653 to -0.09446	Yes	*	0.012
									flg22-1uM Orp1 vs. flg22-10uM GRX1	-0.05998	-0.1078 to -0.01215	Yes	*	0.0176
									flg22-1uM Orp1 vs. flg22-1uMGRX1	-0.21	-0.3961 to -0.02380	Yes	*	0.0234
									control GRX1 vs. flg22-100nM GRX1	-0.06999	-0.1426 to 0.002572	No	ns	0.06
									control GRX1 vs. flg22-10nM GRX1	-0.2896	-0.5208 to -0.05846	Yes	*	0.0182
									control GRX1 vs. flg22-10uM GRX1	-0.01972	-0.08590 to 0.04646	No	ns	0.9432
									control GRX1 vs. flg22-1uMGRX1	-0.1697	-0.3577 to 0.01825	No	ns	0.0906
									flg22-100nM GRX1 vs. flg22-10nM GRX1	-0.2196	-0.4509 to 0.01167	No	ns	0.0621
									flg22-100nM GRX1 vs. flg22-10uM GRX1	0.05027	-0.01483 to 0.1154	No	ns	0.1644
									flg22-100nM GRX1 vs. flg22-1uMGRX1	-0.09971	-0.2876 to 0.08814	No	ns	0.6049
									flg22-10nM GRX1 vs. flg22-10uM GRX1	0.2699	0.03747 to 0.5023	Yes	*	0.0263
									flg22-10nM GRX1 vs. flg22-1uMGRX1	0.1199	-0.1319 to 0.3717	No	ns	0.7408
									flg22-10uM GRX1 vs. flg22-1uMGRX1	-0.15	-0.3371 to 0.03713	No	ns	0.1623
									145
									control Orp1 vs. flg22-100nM Orp1	0.02159	-0.01772 to 0.06091	No	ns	0.5182
									control Orp1 vs. flg22-10nM Orp1	-0.05247	-0.1217 to 0.01678	No	ns	0.1494
									control Orp1 vs. flg22-10uM Orp1	-0.1139	-0.2418 to 0.01390	No	ns	0.0759
									control Orp1 vs. flg22-1uM Orp1	-0.01474	-0.04574 to 0.01626	No	ns	0.6014
									control Orp1 vs. control GRX1	-0.05634	-0.1354 to 0.02273	No	ns	0.1771
									control Orp1 vs. flg22-100nM GRX1	-0.1123	-0.1886 to -0.03592	Yes	**	0.0087
									control Orp1 vs. flg22-10nM GRX1	-0.3345	-0.5915 to -0.07749	Yes	*	0.0164
									control Orp1 vs. flg22-10uM GRX1	-0.06468	-0.1106 to -0.01877	Yes	**	0.0061
									control Orp1 vs. flg22-1uMGRX1	-0.2223	-0.4051 to -0.03945	Yes	*	0.0137
									flg22-100nM Orp1 vs. flg22-10nM Orp1	-0.07406	-0.1431 to -0.004994	Yes	*	0.0361
									flg22-100nM Orp1 vs. flg22-10uM Orp1	-0.1355	-0.2623 to -0.008812	Yes	*	0.0385
									flg22-100nM Orp1 vs. flg22-1uM Orp1	-0.03633	-0.07212 to -0.0005453	Yes	*	0.0465
									flg22-100nM Orp1 vs. control GRX1	-0.07793	-0.1565 to 0.0006085	No	ns	0.0517
									flg22-100nM Orp1 vs. flg22-100nM GRX1	-0.1339	-0.2098 to -0.05796	Yes	**	0.003
									flg22-100nM Orp1 vs. flg22-10nM GRX1	-0.3561	-0.6127 to -0.09954	Yes	*	0.0122
									flg22-100nM Orp1 vs. flg22-10uM GRX1	-0.08627	-0.1339 to -0.03869	Yes	***	0.0008
									flg22-100nM Orp1 vs. flg22-1uMGRX1	-0.2439	-0.4268 to -0.06090	Yes	**	0.0068
									flg22-10nM Orp1 vs. flg22-10uM Orp1	-0.06147	-0.1855 to 0.06252	No	ns	0.5126
									flg22-10nM Orp1 vs. flg22-1uM Orp1	0.03773	-0.03440 to 0.1099	No	ns	0.3584
									flg22-10nM Orp1 vs. control GRX1	-0.003867	-0.08928 to 0.08154	No	ns	>0.9999
									flg22-10nM Orp1 vs. flg22-100nM GRX1	-0.05981	-0.1435 to 0.02388	No	ns	0.2168
									flg22-10nM Orp1 vs. flg22-10nM GRX1	-0.282	-0.5355 to -0.02855	Yes	*	0.0314
									flg22-10nM Orp1 vs. flg22-10uM GRX1	-0.01221	-0.08212 to 0.05770	No	ns	0.9975
									flg22-10nM Orp1 vs. flg22-1uMGRX1	-0.1698	-0.3546 to 0.01502	No	ns	0.0826
									flg22-10uM Orp1 vs. flg22-1uM Orp1	0.0992	-0.03198 to 0.2304	No	ns	0.1251
									flg22-10uM Orp1 vs. control GRX1	0.05761	-0.06732 to 0.1825	No	ns	0.6093
									flg22-10uM Orp1 vs. flg22-100nM GRX1	0.001668	-0.1229 to 0.1262	No	ns	>0.9999
									flg22-10uM Orp1 vs. flg22-10nM GRX1	-0.2206	-0.4716 to 0.03046	No	ns	0.09
									flg22-10uM Orp1 vs. flg22-10uM GRX1	0.04926	-0.07571 to 0.1742	No	ns	0.6676
									flg22-10uM Orp1 vs. flg22-1uMGRX1	-0.1083	-0.3029 to 0.08620	No	ns	0.5806
									flg22-1uM Orp1 vs. control GRX1	-0.0416	-0.1239 to 0.04074	No	ns	0.38
									flg22-1uM Orp1 vs. flg22-100nM GRX1	-0.09753	-0.1771 to -0.01799	Yes	*	0.0233
									flg22-1uM Orp1 vs. flg22-10nM GRX1	-0.3198	-0.5779 to -0.06167	Yes	*	0.0206
									flg22-1uM Orp1 vs. flg22-10uM GRX1	-0.04994	-0.09444 to -0.005439	Yes	*	0.0293
									flg22-1uM Orp1 vs. flg22-1uMGRX1	-0.2075	-0.3901 to -0.02501	Yes	*	0.0222
									control GRX1 vs. flg22-100nM GRX1	-0.05594	-0.1447 to 0.03286	No	ns	0.3287
									control GRX1 vs. flg22-10nM GRX1	-0.2782	-0.5308 to -0.02558	Yes	*	0.0326
									control GRX1 vs. flg22-10uM GRX1	-0.008344	-0.08690 to 0.07021	No	ns	>0.9999
									control GRX1 vs. flg22-1uMGRX1	-0.1659	-0.3518 to 0.01988	No	ns	0.0972
									flg22-100nM GRX1 vs. flg22-10nM GRX1	-0.2222	-0.4751 to 0.03060	No	ns	0.0853
									flg22-100nM GRX1 vs. flg22-10uM GRX1	0.04759	-0.02853 to 0.1237	No	ns	0.3092
									flg22-100nM GRX1 vs. flg22-1uMGRX1	-0.11	-0.2955 to 0.07552	No	ns	0.4826
									flg22-10nM GRX1 vs. flg22-10uM GRX1	0.2698	0.01416 to 0.5255	Yes	*	0.04
									flg22-10nM GRX1 vs. flg22-1uMGRX1	0.1122	-0.1535 to 0.3780	No	ns	0.8285
									flg22-10uM GRX1 vs. flg22-1uMGRX1	-0.1576	-0.3409 to 0.02573	No	ns	0.1159
									150
									control Orp1 vs. flg22-100nM Orp1	0.02328	-0.02621 to 0.07278	No	ns	0.6911
									control Orp1 vs. flg22-10nM Orp1	-0.04251	-0.1129 to 0.02789	No	ns	0.3454
									control Orp1 vs. flg22-10uM Orp1	-0.1108	-0.2358 to 0.01414	No	ns	0.0795
									control Orp1 vs. flg22-1uM Orp1	-0.01292	-0.05558 to 0.02974	No	ns	0.8824
									control Orp1 vs. control GRX1	-0.05296	-0.1236 to 0.01766	No	ns	0.1712
									control Orp1 vs. flg22-100nM GRX1	-0.1163	-0.1888 to -0.04385	Yes	**	0.0039
									control Orp1 vs. flg22-10nM GRX1	-0.3345	-0.5900 to -0.07897	Yes	*	0.0156
									control Orp1 vs. flg22-10uM GRX1	-0.06827	-0.1262 to -0.01033	Yes	*	0.0189
									control Orp1 vs. flg22-1uMGRX1	-0.2212	-0.4059 to -0.03657	Yes	*	0.015
									flg22-100nM Orp1 vs. flg22-10nM Orp1	-0.0658	-0.1362 to 0.004650	No	ns	0.069
									flg22-100nM Orp1 vs. flg22-10uM Orp1	-0.1341	-0.2591 to -0.009213	Yes	*	0.0375
									flg22-100nM Orp1 vs. flg22-1uM Orp1	-0.0362	-0.07923 to 0.006823	No	ns	0.1004
									flg22-100nM Orp1 vs. control GRX1	-0.07624	-0.1469 to -0.005575	Yes	*	0.0343
									flg22-100nM Orp1 vs. flg22-100nM GRX1	-0.1396	-0.2122 to -0.06709	Yes	**	0.0013
									flg22-100nM Orp1 vs. flg22-10nM GRX1	-0.3578	-0.6132 to -0.1023	Yes	*	0.0115
									flg22-100nM Orp1 vs. flg22-10uM GRX1	-0.09156	-0.1496 to -0.03349	Yes	**	0.0025
									flg22-100nM Orp1 vs. flg22-1uMGRX1	-0.2445	-0.4292 to -0.05984	Yes	**	0.0071
									flg22-10nM Orp1 vs. flg22-10uM Orp1	-0.06833	-0.1920 to 0.05535	No	ns	0.4069
									flg22-10nM Orp1 vs. flg22-1uM Orp1	0.02959	-0.04450 to 0.1037	No	ns	0.5745
									flg22-10nM Orp1 vs. control GRX1	-0.01045	-0.09114 to 0.07025	No	ns	0.9998
									flg22-10nM Orp1 vs. flg22-100nM GRX1	-0.07383	-0.1557 to 0.008049	No	ns	0.0831
									flg22-10nM Orp1 vs. flg22-10nM GRX1	-0.292	-0.5450 to -0.03898	Yes	*	0.0266
									flg22-10nM Orp1 vs. flg22-10uM GRX1	-0.02576	-0.09935 to 0.04783	No	ns	0.8809
									flg22-10nM Orp1 vs. flg22-1uMGRX1	-0.1787	-0.3651 to 0.007610	No	ns	0.0644
									flg22-10uM Orp1 vs. flg22-1uM Orp1	0.09793	-0.03353 to 0.2294	No	ns	0.1297
									flg22-10uM Orp1 vs. control GRX1	0.05789	-0.06581 to 0.1816	No	ns	0.5746
									flg22-10uM Orp1 vs. flg22-100nM GRX1	-0.005494	-0.1293 to 0.1184	No	ns	>0.9999
									flg22-10uM Orp1 vs. flg22-10nM GRX1	-0.2236	-0.4743 to 0.02700	No	ns	0.0842
									flg22-10uM Orp1 vs. flg22-10uM GRX1	0.04257	-0.08060 to 0.1658	No	ns	0.8092
									flg22-10uM Orp1 vs. flg22-1uMGRX1	-0.1104	-0.3061 to 0.08532	No	ns	0.5648
									flg22-1uM Orp1 vs. control GRX1	-0.04004	-0.1144 to 0.03432	No	ns	0.3207
									flg22-1uM Orp1 vs. flg22-100nM GRX1	-0.1034	-0.1800 to -0.02689	Yes	*	0.0165
									flg22-1uM Orp1 vs. flg22-10nM GRX1	-0.3216	-0.5794 to -0.06368	Yes	*	0.0201
									flg22-1uM Orp1 vs. flg22-10uM GRX1	-0.05536	-0.1111 to 0.0004075	No	ns	0.0515
									flg22-1uM Orp1 vs. flg22-1uMGRX1	-0.2083	-0.3923 to -0.02438	Yes	*	0.0228
									control GRX1 vs. flg22-100nM GRX1	-0.06338	-0.1454 to 0.01862	No	ns	0.1619
									control GRX1 vs. flg22-10nM GRX1	-0.2815	-0.5345 to -0.02855	Yes	*	0.0313
									control GRX1 vs. flg22-10uM GRX1	-0.01532	-0.08909 to 0.05845	No	ns	0.994
									control GRX1 vs. flg22-1uMGRX1	-0.1683	-0.3547 to 0.01808	No	ns	0.0909
									flg22-100nM GRX1 vs. flg22-10nM GRX1	-0.2181	-0.4709 to 0.03463	No	ns	0.0913
									flg22-100nM GRX1 vs. flg22-10uM GRX1	0.04807	-0.02725 to 0.1234	No	ns	0.3203
									flg22-100nM GRX1 vs. flg22-1uMGRX1	-0.1049	-0.2915 to 0.08166	No	ns	0.5439
									flg22-10nM GRX1 vs. flg22-10uM GRX1	0.2662	0.01212 to 0.5203	Yes	*	0.0411
									flg22-10nM GRX1 vs. flg22-1uMGRX1	0.1132	-0.1529 to 0.3793	No	ns	0.8241
									flg22-10uM GRX1 vs. flg22-1uMGRX1	-0.153	-0.3383 to 0.03240	No	ns	0.143
									155
									control Orp1 vs. flg22-100nM Orp1	0.01954	-0.02298 to 0.06206	No	ns	0.7119
									control Orp1 vs. flg22-10nM Orp1	-0.05682	-0.1194 to 0.005809	No	ns	0.0788
									control Orp1 vs. flg22-10uM Orp1	-0.1047	-0.2237 to 0.01421	No	ns	0.0812
									control Orp1 vs. flg22-1uM Orp1	-0.01448	-0.05273 to 0.02378	No	ns	0.7647
									control Orp1 vs. control GRX1	-0.05748	-0.1316 to 0.01666	No	ns	0.1436
									control Orp1 vs. flg22-100nM GRX1	-0.1138	-0.1979 to -0.02969	Yes	*	0.0122
									control Orp1 vs. flg22-10nM GRX1	-0.3175	-0.5560 to -0.07898	Yes	*	0.0145
									control Orp1 vs. flg22-10uM GRX1	-0.07525	-0.1236 to -0.02687	Yes	**	0.0026
									control Orp1 vs. flg22-1uMGRX1	-0.2134	-0.3891 to -0.03769	Yes	*	0.0137
									flg22-100nM Orp1 vs. flg22-10nM Orp1	-0.07636	-0.1386 to -0.01412	Yes	*	0.0182
									flg22-100nM Orp1 vs. flg22-10uM Orp1	-0.1243	-0.2440 to -0.004507	Yes	*	0.0433
									flg22-100nM Orp1 vs. flg22-1uM Orp1	-0.03401	-0.06834 to 0.0003148	No	ns	0.0522
									flg22-100nM Orp1 vs. control GRX1	-0.07702	-0.1513 to -0.002761	Yes	*	0.0426
									flg22-100nM Orp1 vs. flg22-100nM GRX1	-0.1333	-0.2179 to -0.04883	Yes	**	0.0061
									flg22-100nM Orp1 vs. flg22-10nM GRX1	-0.337	-0.5759 to -0.09813	Yes	*	0.0113
									flg22-100nM Orp1 vs. flg22-10uM GRX1	-0.09479	-0.1415 to -0.04803	Yes	***	0.0003
									flg22-100nM Orp1 vs. flg22-1uMGRX1	-0.2329	-0.4085 to -0.05737	Yes	**	0.0071
									flg22-10nM Orp1 vs. flg22-10uM Orp1	-0.04792	-0.1651 to 0.06926	No	ns	0.6908
									flg22-10nM Orp1 vs. flg22-1uM Orp1	0.04234	-0.02261 to 0.1073	No	ns	0.2034
									flg22-10nM Orp1 vs. control GRX1	-0.00066	-0.08008 to 0.07876	No	ns	>0.9999
									flg22-10nM Orp1 vs. flg22-100nM GRX1	-0.05699	-0.1440 to 0.03006	No	ns	0.2794
									flg22-10nM Orp1 vs. flg22-10nM GRX1	-0.2607	-0.4970 to -0.02433	Yes	*	0.0327
									flg22-10nM Orp1 vs. flg22-10uM GRX1	-0.01843	-0.08231 to 0.04544	No	ns	0.9493
									flg22-10nM Orp1 vs. flg22-1uMGRX1	-0.1566	-0.3336 to 0.02041	No	ns	0.1012
									flg22-10uM Orp1 vs. flg22-1uM Orp1	0.09026	-0.03398 to 0.2145	No	ns	0.1409
									flg22-10uM Orp1 vs. control GRX1	0.04726	-0.07091 to 0.1654	No	ns	0.7423
									flg22-10uM Orp1 vs. flg22-100nM GRX1	-0.009076	-0.1293 to 0.1111	No	ns	>0.9999
									flg22-10uM Orp1 vs. flg22-10nM GRX1	-0.2127	-0.4466 to 0.02116	No	ns	0.0775
									flg22-10uM Orp1 vs. flg22-10uM GRX1	0.02948	-0.08837 to 0.1473	No	ns	0.9433
									flg22-10uM Orp1 vs. flg22-1uMGRX1	-0.1087	-0.2949 to 0.07754	No	ns	0.5232
									flg22-1uM Orp1 vs. control GRX1	-0.043	-0.1211 to 0.03507	No	ns	0.3092
									flg22-1uM Orp1 vs. flg22-100nM GRX1	-0.09933	-0.1881 to -0.01055	Yes	*	0.0334
									flg22-1uM Orp1 vs. flg22-10nM GRX1	-0.303	-0.5434 to -0.06255	Yes	*	0.0192
									flg22-1uM Orp1 vs. flg22-10uM GRX1	-0.06077	-0.1051 to -0.01646	Yes	*	0.0112
									flg22-1uM Orp1 vs. flg22-1uMGRX1	-0.1989	-0.3740 to -0.02379	Yes	*	0.0223
									control GRX1 vs. flg22-100nM GRX1	-0.05633	-0.1479 to 0.03521	No	ns	0.3492
									control GRX1 vs. flg22-10nM GRX1	-0.26	-0.4952 to -0.02481	Yes	*	0.032
									control GRX1 vs. flg22-10uM GRX1	-0.01777	-0.09227 to 0.05673	No	ns	0.9777
									control GRX1 vs. flg22-1uMGRX1	-0.1559	-0.3341 to 0.02225	No	ns	0.1082
									flg22-100nM GRX1 vs. flg22-10nM GRX1	-0.2037	-0.4381 to 0.03076	No	ns	0.0908
									flg22-100nM GRX1 vs. flg22-10uM GRX1	0.03856	-0.04539 to 0.1225	No	ns	0.5964
									flg22-100nM GRX1 vs. flg22-1uMGRX1	-0.09958	-0.2790 to 0.07987	No	ns	0.5692
									flg22-10nM GRX1 vs. flg22-10uM GRX1	0.2422	0.004379 to 0.4801	Yes	*	0.0464
									flg22-10nM GRX1 vs. flg22-1uMGRX1	0.1041	-0.1457 to 0.3539	No	ns	0.8417
									flg22-10uM GRX1 vs. flg22-1uMGRX1	-0.1381	-0.3141 to 0.03783	No	ns	0.1781
									160
									control Orp1 vs. flg22-100nM Orp1	0.01258	-0.02588 to 0.05103	No	ns	0.9327
									control Orp1 vs. flg22-10nM Orp1	-0.04798	-0.1228 to 0.02688	No	ns	0.2607
									control Orp1 vs. flg22-10uM Orp1	-0.09663	-0.2185 to 0.02526	No	ns	0.1158
									control Orp1 vs. flg22-1uM Orp1	-0.01324	-0.04800 to 0.02152	No	ns	0.747
									control Orp1 vs. control GRX1	-0.05466	-0.1299 to 0.02062	No	ns	0.1747
									control Orp1 vs. flg22-100nM GRX1	-0.1132	-0.1620 to -0.06448	Yes	***	0.0002
									control Orp1 vs. flg22-10nM GRX1	-0.3262	-0.5458 to -0.1065	Yes	**	0.0088
									control Orp1 vs. flg22-10uM GRX1	-0.07585	-0.1288 to -0.02288	Yes	**	0.0056
									control Orp1 vs. flg22-1uMGRX1	-0.2092	-0.3797 to -0.03864	Yes	*	0.0128
									flg22-100nM Orp1 vs. flg22-10nM Orp1	-0.06056	-0.1358 to 0.01465	No	ns	0.1174
									flg22-100nM Orp1 vs. flg22-10uM Orp1	-0.1092	-0.2319 to 0.01351	No	ns	0.0765
									flg22-100nM Orp1 vs. flg22-1uM Orp1	-0.02582	-0.05686 to 0.005219	No	ns	0.109
									flg22-100nM Orp1 vs. control GRX1	-0.06724	-0.1429 to 0.008398	No	ns	0.0806
									flg22-100nM Orp1 vs. flg22-100nM GRX1	-0.1258	-0.1736 to -0.07799	Yes	***	0.0001
									flg22-100nM Orp1 vs. flg22-10nM GRX1	-0.3387	-0.5588 to -0.1187	Yes	**	0.0075
									flg22-100nM Orp1 vs. flg22-10uM GRX1	-0.08843	-0.1406 to -0.03622	Yes	**	0.002
									flg22-100nM Orp1 vs. flg22-1uMGRX1	-0.2217	-0.3921 to -0.05134	Yes	**	0.0083
									flg22-10nM Orp1 vs. flg22-10uM Orp1	-0.04865	-0.1687 to 0.07144	No	ns	0.7298
									flg22-10nM Orp1 vs. flg22-1uM Orp1	0.03474	-0.04454 to 0.1140	No	ns	0.4896
									flg22-10nM Orp1 vs. control GRX1	-0.00668	-0.09296 to 0.07960	No	ns	>0.9999
									flg22-10nM Orp1 vs. flg22-100nM GRX1	-0.06524	-0.1410 to 0.01049	No	ns	0.0971
									flg22-10nM Orp1 vs. flg22-10nM GRX1	-0.2782	-0.4942 to -0.06216	Yes	*	0.0152
									flg22-10nM Orp1 vs. flg22-10uM GRX1	-0.02787	-0.1043 to 0.04857	No	ns	0.8435
									flg22-10nM Orp1 vs. flg22-1uMGRX1	-0.1612	-0.3345 to 0.01216	No	ns	0.0776
									flg22-10uM Orp1 vs. flg22-1uM Orp1	0.08339	-0.04340 to 0.2102	No	ns	0.1863
									flg22-10uM Orp1 vs. control GRX1	0.04197	-0.07818 to 0.1621	No	ns	0.8419
									flg22-10uM Orp1 vs. flg22-100nM GRX1	-0.01659	-0.1369 to 0.1037	No	ns	0.9985
									flg22-10uM Orp1 vs. flg22-10nM GRX1	-0.2295	-0.4457 to -0.01338	Yes	*	0.037
									flg22-10uM Orp1 vs. flg22-10uM GRX1	0.02078	-0.09820 to 0.1398	No	ns	0.9944
									flg22-10uM Orp1 vs. flg22-1uMGRX1	-0.1125	-0.2948 to 0.06979	No	ns	0.4553
									flg22-1uM Orp1 vs. control GRX1	-0.04142	-0.1211 to 0.03830	No	ns	0.3463
									flg22-1uM Orp1 vs. flg22-100nM GRX1	-0.09998	-0.1490 to -0.05094	Yes	**	0.0028
									flg22-1uM Orp1 vs. flg22-10nM GRX1	-0.3129	-0.5344 to -0.09146	Yes	*	0.0116
									flg22-1uM Orp1 vs. flg22-10uM GRX1	-0.06261	-0.1151 to -0.01017	Yes	*	0.0232
									flg22-1uM Orp1 vs. flg22-1uMGRX1	-0.1959	-0.3659 to -0.02589	Yes	*	0.0203
									control GRX1 vs. flg22-100nM GRX1	-0.05856	-0.1347 to 0.01755	No	ns	0.1519
									control GRX1 vs. flg22-10nM GRX1	-0.2715	-0.4875 to -0.05551	Yes	*	0.0171
									control GRX1 vs. flg22-10uM GRX1	-0.02119	-0.09798 to 0.05560	No	ns	0.9586
									control GRX1 vs. flg22-1uMGRX1	-0.1545	-0.3279 to 0.01889	No	ns	0.0985
									flg22-100nM GRX1 vs. flg22-10nM GRX1	-0.2129	-0.4316 to 0.005715	No	ns	0.0557
									flg22-100nM GRX1 vs. flg22-10uM GRX1	0.03737	-0.02002 to 0.09475	No	ns	0.316
									flg22-100nM GRX1 vs. flg22-1uMGRX1	-0.09594	-0.2669 to 0.07503	No	ns	0.5338
									flg22-10nM GRX1 vs. flg22-10uM GRX1	0.2503	0.03259 to 0.4680	Yes	*	0.0272
									flg22-10nM GRX1 vs. flg22-1uMGRX1	0.117	-0.1172 to 0.3512	No	ns	0.6888
									flg22-10uM GRX1 vs. flg22-1uMGRX1	-0.1333	-0.3047 to 0.03810	No	ns	0.1876
									165
									control Orp1 vs. flg22-100nM Orp1	0.01847	-0.02129 to 0.05822	No	ns	0.7026
									control Orp1 vs. flg22-10nM Orp1	-0.04746	-0.1057 to 0.01081	No	ns	0.1246
									control Orp1 vs. flg22-10uM Orp1	-0.08427	-0.1992 to 0.03062	No	ns	0.1517
									control Orp1 vs. flg22-1uM Orp1	-0.008097	-0.04331 to 0.02712	No	ns	0.9773
									control Orp1 vs. control GRX1	-0.0496	-0.1188 to 0.01959	No	ns	0.1891
									control Orp1 vs. flg22-100nM GRX1	-0.1063	-0.1691 to -0.04347	Yes	**	0.003
									control Orp1 vs. flg22-10nM GRX1	-0.3187	-0.5291 to -0.1083	Yes	**	0.008
									control Orp1 vs. flg22-10uM GRX1	-0.07484	-0.1216 to -0.02807	Yes	**	0.0022
									control Orp1 vs. flg22-1uMGRX1	-0.2025	-0.3749 to -0.03004	Yes	*	0.0174
									flg22-100nM Orp1 vs. flg22-10nM Orp1	-0.06592	-0.1239 to -0.007918	Yes	*	0.0267
									flg22-100nM Orp1 vs. flg22-10uM Orp1	-0.1027	-0.2182 to 0.01269	No	ns	0.0772
									flg22-100nM Orp1 vs. flg22-1uM Orp1	-0.02656	-0.05931 to 0.006183	No	ns	0.1226
									flg22-100nM Orp1 vs. control GRX1	-0.06807	-0.1373 to 0.001195	No	ns	0.054
									flg22-100nM Orp1 vs. flg22-100nM GRX1	-0.1247	-0.1874 to -0.06204	Yes	**	0.0013
									flg22-100nM Orp1 vs. flg22-10nM GRX1	-0.3371	-0.5478 to -0.1265	Yes	**	0.0062
									flg22-100nM Orp1 vs. flg22-10uM GRX1	-0.0933	-0.1392 to -0.04744	Yes	***	0.0004
									flg22-100nM Orp1 vs. flg22-1uMGRX1	-0.2209	-0.3933 to -0.04859	Yes	**	0.0092
									flg22-10nM Orp1 vs. flg22-10uM Orp1	-0.03682	-0.1497 to 0.07604	No	ns	0.8544
									flg22-10nM Orp1 vs. flg22-1uM Orp1	0.03936	-0.02105 to 0.09977	No	ns	0.2045
									flg22-10nM Orp1 vs. control GRX1	-0.002148	-0.07622 to 0.07192	No	ns	>0.9999
									flg22-10nM Orp1 vs. flg22-100nM GRX1	-0.05881	-0.1284 to 0.01076	No	ns	0.1111
									flg22-10nM Orp1 vs. flg22-10nM GRX1	-0.2712	-0.4795 to -0.06286	Yes	*	0.0151
									flg22-10nM Orp1 vs. flg22-10uM GRX1	-0.02738	-0.08766 to 0.03290	No	ns	0.6766
									flg22-10nM Orp1 vs. flg22-1uMGRX1	-0.155	-0.3285 to 0.01851	No	ns	0.0959
									flg22-10uM Orp1 vs. flg22-1uM Orp1	0.07618	-0.04350 to 0.1959	No	ns	0.2056
									flg22-10uM Orp1 vs. control GRX1	0.03467	-0.07884 to 0.1482	No	ns	0.9088
									flg22-10uM Orp1 vs. flg22-100nM GRX1	-0.02199	-0.1349 to 0.09096	No	ns	0.9915
									flg22-10uM Orp1 vs. flg22-10nM GRX1	-0.2344	-0.4415 to -0.02726	Yes	*	0.0266
									flg22-10uM Orp1 vs. flg22-10uM GRX1	0.009435	-0.1039 to 0.1228	No	ns	>0.9999
									flg22-10uM Orp1 vs. flg22-1uMGRX1	-0.1182	-0.3004 to 0.06404	No	ns	0.3928
									flg22-1uM Orp1 vs. control GRX1	-0.04151	-0.1143 to 0.03130	No	ns	0.2849
									flg22-1uM Orp1 vs. flg22-100nM GRX1	-0.09817	-0.1638 to -0.03250	Yes	*	0.0107
									flg22-1uM Orp1 vs. flg22-10nM GRX1	-0.3106	-0.5228 to -0.09834	Yes	**	0.0099
									flg22-1uM Orp1 vs. flg22-10uM GRX1	-0.06674	-0.1107 to -0.02280	Yes	**	0.0068
									flg22-1uM Orp1 vs. flg22-1uMGRX1	-0.1944	-0.3663 to -0.02243	Yes	*	0.0231
									control GRX1 vs. flg22-100nM GRX1	-0.05666	-0.1329 to 0.01954	No	ns	0.1873
									control GRX1 vs. flg22-10nM GRX1	-0.2691	-0.4764 to -0.06174	Yes	*	0.0148
									control GRX1 vs. flg22-10uM GRX1	-0.02523	-0.09513 to 0.04467	No	ns	0.8372
									control GRX1 vs. flg22-1uMGRX1	-0.1529	-0.3274 to 0.02167	No	ns	0.1074
									flg22-100nM GRX1 vs. flg22-10nM GRX1	-0.2124	-0.4203 to -0.004511	Yes	*	0.0456
									flg22-100nM GRX1 vs. flg22-10uM GRX1	0.03143	-0.03277 to 0.09563	No	ns	0.5872
									flg22-100nM GRX1 vs. flg22-1uMGRX1	-0.0962	-0.2701 to 0.07771	No	ns	0.5602
									flg22-10nM GRX1 vs. flg22-10uM GRX1	0.2438	0.03438 to 0.4533	Yes	*	0.026
									flg22-10nM GRX1 vs. flg22-1uMGRX1	0.1162	-0.1130 to 0.3453	No	ns	0.6799
									flg22-10uM GRX1 vs. flg22-1uMGRX1	-0.1276	-0.3004 to 0.04517	No	ns	0.2299
									170
									control Orp1 vs. flg22-100nM Orp1	0.01168	-0.02604 to 0.04940	No	ns	0.9468
									control Orp1 vs. flg22-10nM Orp1	-0.04741	-0.1174 to 0.02258	No	ns	0.2098
									control Orp1 vs. flg22-10uM Orp1	-0.09462	-0.2126 to 0.02336	No	ns	0.1089
									control Orp1 vs. flg22-1uM Orp1	-0.01051	-0.03868 to 0.01766	No	ns	0.8169
									control Orp1 vs. control GRX1	-0.04761	-0.1062 to 0.01099	No	ns	0.118
									control Orp1 vs. flg22-100nM GRX1	-0.1073	-0.1733 to -0.04130	Yes	**	0.0051
									control Orp1 vs. flg22-10nM GRX1	-0.3149	-0.5292 to -0.1006	Yes	**	0.0094
									control Orp1 vs. flg22-10uM GRX1	-0.07409	-0.1275 to -0.02069	Yes	**	0.0081
									control Orp1 vs. flg22-1uMGRX1	-0.2015	-0.3726 to -0.03035	Yes	*	0.0173
									flg22-100nM Orp1 vs. flg22-10nM Orp1	-0.05909	-0.1286 to 0.01039	No	ns	0.1
									flg22-100nM Orp1 vs. flg22-10uM Orp1	-0.1063	-0.2227 to 0.01005	No	ns	0.0705
									flg22-100nM Orp1 vs. flg22-1uM Orp1	-0.02219	-0.05749 to 0.01311	No	ns	0.2941
									flg22-100nM Orp1 vs. control GRX1	-0.05929	-0.1182 to -0.0003749	Yes	*	0.0485
									flg22-100nM Orp1 vs. flg22-100nM GRX1	-0.119	-0.1847 to -0.05325	Yes	**	0.0021
									flg22-100nM Orp1 vs. flg22-10nM GRX1	-0.3266	-0.5402 to -0.1130	Yes	**	0.0076
									flg22-100nM Orp1 vs. flg22-10uM GRX1	-0.08577	-0.1404 to -0.03117	Yes	**	0.003
									flg22-100nM Orp1 vs. flg22-1uMGRX1	-0.2132	-0.3845 to -0.04180	Yes	*	0.0115
									flg22-10nM Orp1 vs. flg22-10uM Orp1	-0.04721	-0.1620 to 0.06761	No	ns	0.7113
									flg22-10nM Orp1 vs. flg22-1uM Orp1	0.0369	-0.03600 to 0.1098	No	ns	0.3798
									flg22-10nM Orp1 vs. control GRX1	-0.0002034	-0.07476 to 0.07435	No	ns	>0.9999
									flg22-10nM Orp1 vs. flg22-100nM GRX1	-0.05988	-0.1378 to 0.01801	No	ns	0.1652
									flg22-10nM Orp1 vs. flg22-10nM GRX1	-0.2675	-0.4780 to -0.05706	Yes	*	0.0164
									flg22-10nM Orp1 vs. flg22-10uM GRX1	-0.02668	-0.09935 to 0.04598	No	ns	0.8513
									flg22-10nM Orp1 vs. flg22-1uMGRX1	-0.1541	-0.3276 to 0.01945	No	ns	0.0999
									flg22-10uM Orp1 vs. flg22-1uM Orp1	0.08411	-0.03689 to 0.2051	No	ns	0.1608
									flg22-10uM Orp1 vs. control GRX1	0.04701	-0.06722 to 0.1612	No	ns	0.6786
									flg22-10uM Orp1 vs. flg22-100nM GRX1	-0.01267	-0.1271 to 0.1018	No	ns	0.9999
									flg22-10uM Orp1 vs. flg22-10nM GRX1	-0.2203	-0.4305 to -0.01014	Yes	*	0.0395
									flg22-10uM Orp1 vs. flg22-10uM GRX1	0.02053	-0.09321 to 0.1343	No	ns	0.994
									flg22-10uM Orp1 vs. flg22-1uMGRX1	-0.1069	-0.2885 to 0.07478	No	ns	0.5132
									flg22-1uM Orp1 vs. control GRX1	-0.0371	-0.09804 to 0.02384	No	ns	0.2491
									flg22-1uM Orp1 vs. flg22-100nM GRX1	-0.09678	-0.1655 to -0.02804	Yes	*	0.0135
									flg22-1uM Orp1 vs. flg22-10nM GRX1	-0.3044	-0.5197 to -0.08908	Yes	*	0.0116
									flg22-1uM Orp1 vs. flg22-10uM GRX1	-0.06358	-0.1174 to -0.009735	Yes	*	0.0239
									flg22-1uM Orp1 vs. flg22-1uMGRX1	-0.191	-0.3619 to -0.02010	Yes	*	0.0249
									control GRX1 vs. flg22-100nM GRX1	-0.05968	-0.1316 to 0.01222	No	ns	0.12
									control GRX1 vs. flg22-10nM GRX1	-0.2673	-0.4788 to -0.05586	Yes	*	0.0174
									control GRX1 vs. flg22-10uM GRX1	-0.02648	-0.09136 to 0.03840	No	ns	0.7911
									control GRX1 vs. flg22-1uMGRX1	-0.1539	-0.3264 to 0.01865	No	ns	0.0968
									flg22-100nM GRX1 vs. flg22-10nM GRX1	-0.2076	-0.4184 to 0.003142	No	ns	0.0533
									flg22-100nM GRX1 vs. flg22-10uM GRX1	0.0332	-0.03660 to 0.1030	No	ns	0.64
									flg22-100nM GRX1 vs. flg22-1uMGRX1	-0.09419	-0.2673 to 0.07894	No	ns	0.582
									flg22-10nM GRX1 vs. flg22-10uM GRX1	0.2408	0.02933 to 0.4523	Yes	*	0.0283
									flg22-10nM GRX1 vs. flg22-1uMGRX1	0.1134	-0.1172 to 0.3441	No	ns	0.7092
									flg22-10uM GRX1 vs. flg22-1uMGRX1	-0.1274	-0.2997 to 0.04495	No	ns	0.2324
									175
									control Orp1 vs. flg22-100nM Orp1	0.009277	-0.03372 to 0.05228	No	ns	0.9886
									control Orp1 vs. flg22-10nM Orp1	-0.04816	-0.09964 to 0.003327	No	ns	0.0657
									control Orp1 vs. flg22-10uM Orp1	-0.0948	-0.2225 to 0.03292	No	ns	0.1346
									control Orp1 vs. flg22-1uM Orp1	-0.0124	-0.03425 to 0.009465	No	ns	0.4763
									control Orp1 vs. control GRX1	-0.05194	-0.1178 to 0.01395	No	ns	0.1197
									control Orp1 vs. flg22-100nM GRX1	-0.1042	-0.1662 to -0.04220	Yes	**	0.0053
									control Orp1 vs. flg22-10nM GRX1	-0.3195	-0.5240 to -0.1151	Yes	**	0.0072
									control Orp1 vs. flg22-10uM GRX1	-0.07015	-0.1179 to -0.02237	Yes	**	0.0067
									control Orp1 vs. flg22-1uMGRX1	-0.2073	-0.3803 to -0.03426	Yes	*	0.0154
									flg22-100nM Orp1 vs. flg22-10nM Orp1	-0.05743	-0.1124 to -0.002489	Yes	*	0.0393
									flg22-100nM Orp1 vs. flg22-10uM Orp1	-0.1041	-0.2268 to 0.01866	No	ns	0.0943
									flg22-100nM Orp1 vs. flg22-1uM Orp1	-0.02167	-0.06473 to 0.02138	No	ns	0.5031
									flg22-100nM Orp1 vs. control GRX1	-0.06122	-0.1268 to 0.004326	No	ns	0.0697
									flg22-100nM Orp1 vs. flg22-100nM GRX1	-0.1135	-0.1760 to -0.05098	Yes	**	0.0014
									flg22-100nM Orp1 vs. flg22-10nM GRX1	-0.3288	-0.5309 to -0.1266	Yes	**	0.0054
									flg22-100nM Orp1 vs. flg22-10uM GRX1	-0.07942	-0.1327 to -0.02615	Yes	**	0.0035
									flg22-100nM Orp1 vs. flg22-1uMGRX1	-0.2165	-0.3903 to -0.04282	Yes	*	0.0111
									flg22-10nM Orp1 vs. flg22-10uM Orp1	-0.04664	-0.1689 to 0.07565	No	ns	0.7093
									flg22-10nM Orp1 vs. flg22-1uM Orp1	0.03576	-0.01645 to 0.08798	No	ns	0.1891
									flg22-10nM Orp1 vs. control GRX1	-0.003787	-0.07168 to 0.06411	No	ns	>0.9999
									flg22-10nM Orp1 vs. flg22-100nM GRX1	-0.05606	-0.1213 to 0.009153	No	ns	0.1025
									flg22-10nM Orp1 vs. flg22-10nM GRX1	-0.2714	-0.4730 to -0.06968	Yes	*	0.0132
									flg22-10nM Orp1 vs. flg22-10uM GRX1	-0.02199	-0.07929 to 0.03531	No	ns	0.8376
									flg22-10nM Orp1 vs. flg22-1uMGRX1	-0.1591	-0.3331 to 0.01491	No	ns	0.0841
									flg22-10uM Orp1 vs. flg22-1uM Orp1	0.08241	-0.04612 to 0.2109	No	ns	0.2031
									flg22-10uM Orp1 vs. control GRX1	0.04286	-0.07872 to 0.1644	No	ns	0.8098
									flg22-10uM Orp1 vs. flg22-100nM GRX1	-0.009419	-0.1310 to 0.1122	No	ns	>0.9999
									flg22-10uM Orp1 vs. flg22-10nM GRX1	-0.2247	-0.4263 to -0.02315	Yes	*	0.0283
									flg22-10uM Orp1 vs. flg22-10uM GRX1	0.02465	-0.09729 to 0.1466	No	ns	0.9834
									flg22-10uM Orp1 vs. flg22-1uMGRX1	-0.1125	-0.2980 to 0.07304	No	ns	0.4775
									flg22-1uM Orp1 vs. control GRX1	-0.03955	-0.1064 to 0.02727	No	ns	0.2714
									flg22-1uM Orp1 vs. flg22-100nM GRX1	-0.09182	-0.1547 to -0.02891	Yes	*	0.011
									flg22-1uM Orp1 vs. flg22-10nM GRX1	-0.3071	-0.5118 to -0.1024	Yes	**	0.0088
									flg22-1uM Orp1 vs. flg22-10uM GRX1	-0.05775	-0.1057 to -0.009772	Yes	*	0.0209
									flg22-1uM Orp1 vs. flg22-1uMGRX1	-0.1949	-0.3678 to -0.02193	Yes	*	0.0235
									control GRX1 vs. flg22-100nM GRX1	-0.05228	-0.1245 to 0.01993	No	ns	0.2074
									control GRX1 vs. flg22-10nM GRX1	-0.2676	-0.4680 to -0.06717	Yes	*	0.013
									control GRX1 vs. flg22-10uM GRX1	-0.0182	-0.08505 to 0.04865	No	ns	0.9651
									control GRX1 vs. flg22-1uMGRX1	-0.1553	-0.3303 to 0.01969	No	ns	0.0998
									flg22-100nM GRX1 vs. flg22-10nM GRX1	-0.2153	-0.4160 to -0.01458	Yes	*	0.0367
									flg22-100nM GRX1 vs. flg22-10uM GRX1	0.03407	-0.03000 to 0.09814	No	ns	0.5165
									flg22-100nM GRX1 vs. flg22-1uMGRX1	-0.103	-0.2777 to 0.07166	No	ns	0.4823
									flg22-10nM GRX1 vs. flg22-10uM GRX1	0.2494	0.04778 to 0.4509	Yes	*	0.0195
									flg22-10nM GRX1 vs. flg22-1uMGRX1	0.1122	-0.1128 to 0.3373	No	ns	0.702
									flg22-10uM GRX1 vs. flg22-1uMGRX1	-0.1371	-0.3111 to 0.03687	No	ns	0.176
									180
									control Orp1 vs. flg22-100nM Orp1	0.008708	-0.04345 to 0.06087	No	ns	0.9988
									control Orp1 vs. flg22-10nM Orp1	-0.05321	-0.1169 to 0.01044	No	ns	0.1074
									control Orp1 vs. flg22-10uM Orp1	-0.0893	-0.1722 to -0.006408	Yes	*	0.0365
									control Orp1 vs. flg22-1uM Orp1	-0.01629	-0.04909 to 0.01650	No	ns	0.5644
									control Orp1 vs. control GRX1	-0.05253	-0.1237 to 0.01860	No	ns	0.1649
									control Orp1 vs. flg22-100nM GRX1	-0.1165	-0.1924 to -0.04050	Yes	**	0.0068
									control Orp1 vs. flg22-10nM GRX1	-0.317	-0.5216 to -0.1124	Yes	**	0.0072
									control Orp1 vs. flg22-10uM GRX1	-0.07338	-0.1280 to -0.01879	Yes	**	0.009
									control Orp1 vs. flg22-1uMGRX1	-0.1978	-0.3686 to -0.02699	Yes	*	0.0193
									flg22-100nM Orp1 vs. flg22-10nM Orp1	-0.06192	-0.1294 to 0.005523	No	ns	0.0771
									flg22-100nM Orp1 vs. flg22-10uM Orp1	-0.09801	-0.1809 to -0.01508	Yes	*	0.0212
									flg22-100nM Orp1 vs. flg22-1uM Orp1	-0.025	-0.07634 to 0.02634	No	ns	0.5222
									flg22-100nM Orp1 vs. control GRX1	-0.06123	-0.1344 to 0.01197	No	ns	0.1163
									flg22-100nM Orp1 vs. flg22-100nM GRX1	-0.1252	-0.2023 to -0.04806	Yes	**	0.003
									flg22-100nM Orp1 vs. flg22-10nM GRX1	-0.3257	-0.5282 to -0.1232	Yes	**	0.0054
									flg22-100nM Orp1 vs. flg22-10uM GRX1	-0.08209	-0.1435 to -0.02068	Yes	**	0.0077
									flg22-100nM Orp1 vs. flg22-1uMGRX1	-0.2065	-0.3782 to -0.03478	Yes	*	0.0143
									flg22-10nM Orp1 vs. flg22-10uM Orp1	-0.03609	-0.1222 to 0.05002	No	ns	0.7305
									flg22-10nM Orp1 vs. flg22-1uM Orp1	0.03692	-0.02885 to 0.1027	No	ns	0.3148
									flg22-10nM Orp1 vs. control GRX1	0.0006882	-0.07719 to 0.07856	No	ns	>0.9999
									flg22-10nM Orp1 vs. flg22-100nM GRX1	-0.06324	-0.1444 to 0.01788	No	ns	0.1546
									flg22-10nM Orp1 vs. flg22-10nM GRX1	-0.2638	-0.4655 to -0.06204	Yes	*	0.0144
									flg22-10nM Orp1 vs. flg22-10uM GRX1	-0.02017	-0.08876 to 0.04842	No	ns	0.9526
									flg22-10nM Orp1 vs. flg22-1uMGRX1	-0.1446	-0.3171 to 0.02791	No	ns	0.1337
									flg22-10uM Orp1 vs. flg22-1uM Orp1	0.07301	-0.01311 to 0.1591	No	ns	0.0891
									flg22-10uM Orp1 vs. control GRX1	0.03678	-0.05216 to 0.1257	No	ns	0.7525
									flg22-10uM Orp1 vs. flg22-100nM GRX1	-0.02715	-0.1183 to 0.06395	No	ns	0.9412
									flg22-10uM Orp1 vs. flg22-10nM GRX1	-0.2277	-0.4282 to -0.02712	Yes	*	0.0274
									flg22-10uM Orp1 vs. flg22-10uM GRX1	0.01592	-0.06750 to 0.09934	No	ns	0.9955
									flg22-10uM Orp1 vs. flg22-1uMGRX1	-0.1085	-0.2832 to 0.06620	No	ns	0.4332
									flg22-1uM Orp1 vs. control GRX1	-0.03623	-0.1101 to 0.03761	No	ns	0.4181
									flg22-1uM Orp1 vs. flg22-100nM GRX1	-0.1002	-0.1791 to -0.02124	Yes	*	0.0202
									flg22-1uM Orp1 vs. flg22-10nM GRX1	-0.3007	-0.5066 to -0.09475	Yes	**	0.0099
									flg22-1uM Orp1 vs. flg22-10uM GRX1	-0.05709	-0.1112 to -0.002932	Yes	*	0.0395
									flg22-1uM Orp1 vs. flg22-1uMGRX1	-0.1815	-0.3520 to -0.01105	Yes	*	0.034
									control GRX1 vs. flg22-100nM GRX1	-0.06393	-0.1485 to 0.02061	No	ns	0.1761
									control GRX1 vs. flg22-10nM GRX1	-0.2645	-0.4656 to -0.06331	Yes	*	0.0137
									control GRX1 vs. flg22-10uM GRX1	-0.02085	-0.09492 to 0.05321	No	ns	0.9589
									control GRX1 vs. flg22-1uMGRX1	-0.1453	-0.3185 to 0.02796	No	ns	0.1345
									flg22-100nM GRX1 vs. flg22-10nM GRX1	-0.2005	-0.4014 to 0.0003278	No	ns	0.0504
									flg22-100nM GRX1 vs. flg22-10uM GRX1	0.04307	-0.03473 to 0.1209	No	ns	0.4591
									flg22-100nM GRX1 vs. flg22-1uMGRX1	-0.08135	-0.2551 to 0.09244	No	ns	0.7492
									flg22-10nM GRX1 vs. flg22-10uM GRX1	0.2436	0.04143 to 0.4458	Yes	*	0.0217
									flg22-10nM GRX1 vs. flg22-1uMGRX1	0.1192	-0.1053 to 0.3436	No	ns	0.631
									flg22-10uM GRX1 vs. flg22-1uMGRX1	-0.1244	-0.2963 to 0.04751	No	ns	0.2528
									Test details	Mean 1	Mean 2	Mean Diff.	SE of diff.	N1	N2	q	DF
									0
									control Orp1 vs. flg22-100nM Orp1	0.9965	0.9982	-0.001632	0.005526	6	6	0.4175	6.364
									control Orp1 vs. flg22-10nM Orp1	0.9965	0.9965	-4.74e-06	0.003359	6	5	0.001996	7.467
									control Orp1 vs. flg22-10uM Orp1	0.9965	0.9939	0.002661	0.004013	6	5	0.9375	6.313
									control Orp1 vs. flg22-1uM Orp1	0.9965	0.9978	-0.001243	0.003411	6	6	0.5154	8.856
									control Orp1 vs. control GRX1	0.9965	0.9987	-0.002207	0.003117	6	5	1.001	8.037
									control Orp1 vs. flg22-100nM GRX1	0.9965	1.004	-0.007498	0.004526	6	5	2.343	5.75
									control Orp1 vs. flg22-10nM GRX1	0.9965	0.9962	0.0003672	0.002559	6	6	0.203	9.812
									control Orp1 vs. flg22-10uM GRX1	0.9965	1.004	-0.007866	0.003933	6	6	2.829	7.884
									control Orp1 vs. flg22-1uMGRX1	0.9965	0.9975	-0.0009938	0.00299	6	12	0.4701	15.23
									flg22-100nM Orp1 vs. flg22-10nM Orp1	0.9982	0.9965	0.001627	0.005862	6	5	0.3925	7.473
									flg22-100nM Orp1 vs. flg22-10uM Orp1	0.9982	0.9939	0.004292	0.006261	6	5	0.9696	8.435
									flg22-100nM Orp1 vs. flg22-1uM Orp1	0.9982	0.9978	0.0003885	0.005893	6	6	0.09324	7.713
									flg22-100nM Orp1 vs. control GRX1	0.9982	0.9987	-0.0005749	0.005728	6	5	0.142	7.044
									flg22-100nM Orp1 vs. flg22-100nM GRX1	0.9982	1.004	-0.005867	0.006601	6	5	1.257	8.871
									flg22-100nM Orp1 vs. flg22-10nM GRX1	0.9982	0.9962	0.001999	0.005444	6	6	0.5193	6.04
									flg22-100nM Orp1 vs. flg22-10uM GRX1	0.9982	1.004	-0.006235	0.006209	6	6	1.42	8.674
									flg22-100nM Orp1 vs. flg22-1uMGRX1	0.9982	0.9975	0.0006378	0.005659	6	12	0.1594	7.012
									flg22-10nM Orp1 vs. flg22-10uM Orp1	0.9965	0.9939	0.002665	0.004465	5	5	0.8443	7.557
									flg22-10nM Orp1 vs. flg22-1uM Orp1	0.9965	0.9978	-0.001238	0.003932	5	6	0.4454	8.93
									flg22-10nM Orp1 vs. control GRX1	0.9965	0.9987	-0.002202	0.00368	5	5	0.8461	7.895
									flg22-10nM Orp1 vs. flg22-100nM GRX1	0.9965	1.004	-0.007493	0.004931	5	5	2.149	6.997
									flg22-10nM Orp1 vs. flg22-10nM GRX1	0.9965	0.9962	0.000372	0.003221	5	6	0.1633	6.788
									flg22-10nM Orp1 vs. flg22-10uM GRX1	0.9965	1.004	-0.007862	0.004393	5	6	2.531	8.899
									flg22-10nM Orp1 vs. flg22-1uMGRX1	0.9965	0.9975	-0.000989	0.003573	5	12	0.3915	9.736
									flg22-10uM Orp1 vs. flg22-1uM Orp1	0.9939	0.9978	-0.003904	0.004504	5	6	1.226	8.099
									flg22-10uM Orp1 vs. control GRX1	0.9939	0.9987	-0.004867	0.004286	5	5	1.606	7.137
									flg22-10uM Orp1 vs. flg22-100nM GRX1	0.9939	1.004	-0.01016	0.005398	5	5	2.661	7.823
									flg22-10uM Orp1 vs. flg22-10nM GRX1	0.9939	0.9962	-0.002293	0.003899	5	6	0.8319	5.79
									flg22-10uM Orp1 vs. flg22-10uM GRX1	0.9939	1.004	-0.01053	0.004911	5	6	3.031	8.831
									flg22-10uM Orp1 vs. flg22-1uMGRX1	0.9939	0.9975	-0.003654	0.004194	5	12	1.232	7.587
									flg22-1uM Orp1 vs. control GRX1	0.9978	0.9987	-0.0009634	0.003728	6	5	0.3655	8.993
									flg22-1uM Orp1 vs. flg22-100nM GRX1	0.9978	1.004	-0.006255	0.004967	6	5	1.781	7.355
									flg22-1uM Orp1 vs. flg22-10nM GRX1	0.9978	0.9962	0.00161	0.003275	6	6	0.6953	8.164
									flg22-1uM Orp1 vs. flg22-10uM GRX1	0.9978	1.004	-0.006623	0.004433	6	6	2.113	9.633
									flg22-1uM Orp1 vs. flg22-1uMGRX1	0.9978	0.9975	0.0002493	0.003622	6	12	0.09735	11.49
									control GRX1 vs. flg22-100nM GRX1	0.9987	1.004	-0.005292	0.00477	5	5	1.569	6.536
									control GRX1 vs. flg22-10nM GRX1	0.9987	0.9962	0.002574	0.002968	5	6	1.226	7.35
									control GRX1 vs. flg22-10uM GRX1	0.9987	1.004	-0.00566	0.004211	5	6	1.901	8.604
									control GRX1 vs. flg22-1uMGRX1	0.9987	0.9975	0.001213	0.003347	5	12	0.5125	10.97
									flg22-100nM GRX1 vs. flg22-10nM GRX1	1.004	0.9962	0.007865	0.004425	5	6	2.514	5.339
									flg22-100nM GRX1 vs. flg22-10uM GRX1	1.004	1.004	-0.0003683	0.005339	5	6	0.09756	8.307
									flg22-100nM GRX1 vs. flg22-1uMGRX1	1.004	0.9975	0.006504	0.004687	5	12	1.963	6.641
									flg22-10nM GRX1 vs. flg22-10uM GRX1	0.9962	1.004	-0.008234	0.003816	6	6	3.051	7.271
									flg22-10nM GRX1 vs. flg22-1uMGRX1	0.9962	0.9975	-0.001361	0.002834	6	12	0.6792	15.89
									flg22-10uM GRX1 vs. flg22-1uMGRX1	1.004	0.9975	0.006873	0.004117	6	12	2.361	9.566
									5
									control Orp1 vs. flg22-100nM Orp1	0.9922	0.9741	0.01809	0.007086	6	6	3.61	7.667
									control Orp1 vs. flg22-10nM Orp1	0.9922	0.9809	0.01128	0.005515	6	5	2.893	7.9
									control Orp1 vs. flg22-10uM Orp1	0.9922	0.9888	0.003366	0.01017	6	5	0.468	4.977
									control Orp1 vs. flg22-1uM Orp1	0.9922	0.9973	-0.005152	0.004291	6	6	1.698	9.528
									control Orp1 vs. control GRX1	0.9922	0.9852	0.006977	0.004663	6	5	2.116	8.948
									control Orp1 vs. flg22-100nM GRX1	0.9922	1.004	-0.01167	0.007115	6	5	2.319	6.208
									control Orp1 vs. flg22-10nM GRX1	0.9922	0.9699	0.02231	0.006357	6	6	4.963	8.36
									control Orp1 vs. flg22-10uM GRX1	0.9922	1.01	-0.01798	0.006655	6	6	3.82	8.053
									control Orp1 vs. flg22-1uMGRX1	0.9922	0.9779	0.01428	0.005223	6	12	3.866	15.29
									flg22-100nM Orp1 vs. flg22-10nM Orp1	0.9741	0.9809	-0.006805	0.007623	6	5	1.262	8.544
									flg22-100nM Orp1 vs. flg22-10uM Orp1	0.9741	0.9888	-0.01472	0.01145	6	5	1.818	7.082
									flg22-100nM Orp1 vs. flg22-1uM Orp1	0.9741	0.9973	-0.02324	0.006791	6	6	4.84	6.777
									flg22-100nM Orp1 vs. control GRX1	0.9741	0.9852	-0.01111	0.007032	6	5	2.234	7.386
									flg22-100nM Orp1 vs. flg22-100nM GRX1	0.9741	1.004	-0.02975	0.00885	6	5	4.754	8.878
									flg22-100nM Orp1 vs. flg22-10nM GRX1	0.9741	0.9699	0.004222	0.008253	6	6	0.7235	9.797
									flg22-100nM Orp1 vs. flg22-10uM GRX1	0.9741	1.01	-0.03606	0.008485	6	6	6.011	9.933
									flg22-100nM Orp1 vs. flg22-1uMGRX1	0.9741	0.9779	-0.003806	0.007415	6	12	0.7259	9.249
									flg22-10nM Orp1 vs. flg22-10uM Orp1	0.9809	0.9888	-0.007916	0.01055	5	5	1.061	5.593
									flg22-10nM Orp1 vs. flg22-1uM Orp1	0.9809	0.9973	-0.01643	0.00513	5	6	4.531	6.789
									flg22-10nM Orp1 vs. control GRX1	0.9809	0.9852	-0.004305	0.005445	5	5	1.118	7.37
									flg22-10nM Orp1 vs. flg22-100nM GRX1	0.9809	1.004	-0.02295	0.00765	5	5	4.242	7.148
									flg22-10nM Orp1 vs. flg22-10nM GRX1	0.9809	0.9699	0.01103	0.006951	5	6	2.243	8.917
									flg22-10nM Orp1 vs. flg22-10uM GRX1	0.9809	1.01	-0.02926	0.007225	5	6	5.728	8.787
									flg22-10nM Orp1 vs. flg22-1uMGRX1	0.9809	0.9779	0.002998	0.005932	5	12	0.7149	10.75
									flg22-10uM Orp1 vs. flg22-1uM Orp1	0.9888	0.9973	-0.008519	0.009968	5	6	1.209	4.623
									flg22-10uM Orp1 vs. control GRX1	0.9888	0.9852	0.003611	0.01013	5	5	0.5039	4.898
									flg22-10uM Orp1 vs. flg22-100nM GRX1	0.9888	1.004	-0.01503	0.01147	5	5	1.853	6.889
									flg22-10uM Orp1 vs. flg22-10nM GRX1	0.9888	0.9699	0.01894	0.01102	5	6	2.432	6.416
									flg22-10uM Orp1 vs. flg22-10uM GRX1	0.9888	1.01	-0.02134	0.01119	5	6	2.697	6.692
									flg22-10uM Orp1 vs. flg22-1uMGRX1	0.9888	0.9779	0.01091	0.0104	5	12	1.484	5.451
									flg22-1uM Orp1 vs. control GRX1	0.9973	0.9852	0.01213	0.004201	6	5	4.084	8.248
									flg22-1uM Orp1 vs. flg22-100nM GRX1	0.9973	1.004	-0.006514	0.006821	6	5	1.351	5.443
									flg22-1uM Orp1 vs. flg22-10nM GRX1	0.9973	0.9699	0.02746	0.006026	6	6	6.445	7.315
									flg22-1uM Orp1 vs. flg22-10uM GRX1	0.9973	1.01	-0.01282	0.00634	6	6	2.861	7.069
									flg22-1uM Orp1 vs. flg22-1uMGRX1	0.9973	0.9779	0.01943	0.004815	6	12	5.708	16
									control GRX1 vs. flg22-100nM GRX1	0.9852	1.004	-0.01864	0.007061	5	5	3.734	5.99
									control GRX1 vs. flg22-10nM GRX1	0.9852	0.9699	0.01533	0.006297	5	6	3.443	7.957
									control GRX1 vs. flg22-10uM GRX1	0.9852	1.01	-0.02495	0.006597	5	6	5.349	7.708
									control GRX1 vs. flg22-1uMGRX1	0.9852	0.9779	0.007303	0.005149	5	12	2.006	13.82
									flg22-100nM GRX1 vs. flg22-10nM GRX1	1.004	0.9699	0.03398	0.008278	5	6	5.804	8.423
									flg22-100nM GRX1 vs. flg22-10uM GRX1	1.004	1.01	-0.00631	0.008509	5	6	1.049	8.655
									flg22-100nM GRX1 vs. flg22-1uMGRX1	1.004	0.9779	0.02595	0.007443	5	12	4.93	7.47
									flg22-10nM GRX1 vs. flg22-10uM GRX1	0.9699	1.01	-0.04029	0.007886	6	6	7.224	9.961
									flg22-10nM GRX1 vs. flg22-1uMGRX1	0.9699	0.9779	-0.008029	0.006722	6	12	1.689	10.56
									flg22-10uM GRX1 vs. flg22-1uMGRX1	1.01	0.9779	0.03226	0.007004	6	12	6.513	9.962
									10
									control Orp1 vs. flg22-100nM Orp1	0.9964	0.9812	0.01518	0.004184	6	6	5.132	9.992
									control Orp1 vs. flg22-10nM Orp1	0.9964	0.9916	0.004803	0.007418	6	5	0.9157	5.548
									control Orp1 vs. flg22-10uM Orp1	0.9964	0.9808	0.0156	0.005747	6	5	3.838	6.795
									control Orp1 vs. flg22-1uM Orp1	0.9964	0.9958	0.000566	0.004743	6	6	0.1688	9.617
									control Orp1 vs. control GRX1	0.9964	0.986	0.0104	0.004768	6	5	3.085	8.16
									control Orp1 vs. flg22-100nM GRX1	0.9964	0.9884	0.008009	0.006042	6	5	1.874	6.49
									control Orp1 vs. flg22-10nM GRX1	0.9964	0.9921	0.004282	0.007825	6	6	0.7739	6.674
									control Orp1 vs. flg22-10uM GRX1	0.9964	1.007	-0.01022	0.005919	6	6	2.441	8.089
									control Orp1 vs. flg22-1uMGRX1	0.9964	0.9915	0.004953	0.005597	6	12	1.251	15.95
									flg22-100nM Orp1 vs. flg22-10nM Orp1	0.9812	0.9916	-0.01038	0.007384	6	5	1.988	5.465
									flg22-100nM Orp1 vs. flg22-10uM Orp1	0.9812	0.9808	0.0004143	0.005704	6	5	0.1027	6.664
									flg22-100nM Orp1 vs. flg22-1uM Orp1	0.9812	0.9958	-0.01462	0.00469	6	6	4.408	9.511
									flg22-100nM Orp1 vs. control GRX1	0.9812	0.986	-0.004783	0.004715	6	5	1.435	8.026
									flg22-100nM Orp1 vs. flg22-100nM GRX1	0.9812	0.9884	-0.007174	0.006001	6	5	1.691	6.368
									flg22-100nM Orp1 vs. flg22-10nM GRX1	0.9812	0.9921	-0.0109	0.007793	6	6	1.978	6.586
									flg22-100nM Orp1 vs. flg22-10uM GRX1	0.9812	1.007	-0.0254	0.005877	6	6	6.113	7.952
									flg22-100nM Orp1 vs. flg22-1uMGRX1	0.9812	0.9915	-0.01023	0.005552	6	12	2.605	15.9
									flg22-10nM Orp1 vs. flg22-10uM Orp1	0.9916	0.9808	0.01079	0.00837	5	5	1.824	7.282
									flg22-10nM Orp1 vs. flg22-1uM Orp1	0.9916	0.9958	-0.004237	0.007715	5	6	0.7768	6.258
									flg22-10nM Orp1 vs. control GRX1	0.9916	0.986	0.005597	0.00773	5	5	1.024	6.191
									flg22-10nM Orp1 vs. flg22-100nM GRX1	0.9916	0.9884	0.003206	0.008575	5	5	0.5287	7.523
									flg22-10nM Orp1 vs. flg22-10nM GRX1	0.9916	0.9921	-0.0005212	0.009913	5	6	0.07436	8.979
									flg22-10nM Orp1 vs. flg22-10uM GRX1	0.9916	1.007	-0.01502	0.008489	5	6	2.502	7.806
									flg22-10nM Orp1 vs. flg22-1uMGRX1	0.9916	0.9915	0.0001495	0.008268	5	12	0.02558	8.127
									flg22-10uM Orp1 vs. flg22-1uM Orp1	0.9808	0.9958	-0.01503	0.006125	5	6	3.47	7.788
									flg22-10uM Orp1 vs. control GRX1	0.9808	0.986	-0.005197	0.006145	5	5	1.196	7.446
									flg22-10uM Orp1 vs. flg22-100nM GRX1	0.9808	0.9884	-0.007588	0.007179	5	5	1.495	7.964
									flg22-10uM Orp1 vs. flg22-10nM GRX1	0.9808	0.9921	-0.01131	0.008733	5	6	1.832	8.429
									flg22-10uM Orp1 vs. flg22-10uM GRX1	0.9808	1.007	-0.02581	0.007075	5	6	5.16	8.954
									flg22-10uM Orp1 vs. flg22-1uMGRX1	0.9808	0.9915	-0.01064	0.006809	5	12	2.211	11.33
									flg22-1uM Orp1 vs. control GRX1	0.9958	0.986	0.009834	0.005217	6	5	2.666	8.871
									flg22-1uM Orp1 vs. flg22-100nM GRX1	0.9958	0.9884	0.007443	0.006403	6	5	1.644	7.452
									flg22-1uM Orp1 vs. flg22-10nM GRX1	0.9958	0.9921	0.003716	0.008107	6	6	0.6483	7.421
									flg22-1uM Orp1 vs. flg22-10uM GRX1	0.9958	1.007	-0.01078	0.006287	6	6	2.426	9.085
									flg22-1uM Orp1 vs. flg22-1uMGRX1	0.9958	0.9915	0.004387	0.005985	6	12	1.037	15.7
									control GRX1 vs. flg22-100nM GRX1	0.986	0.9884	-0.002391	0.006421	5	5	0.5266	7.196
									control GRX1 vs. flg22-10nM GRX1	0.986	0.9921	-0.006118	0.008122	5	6	1.065	7.34
									control GRX1 vs. flg22-10uM GRX1	0.986	1.007	-0.02062	0.006305	5	6	4.624	8.655
									control GRX1 vs. flg22-1uMGRX1	0.986	0.9915	-0.005447	0.006004	5	12	1.283	14.06
									flg22-100nM GRX1 vs. flg22-10nM GRX1	0.9884	0.9921	-0.003727	0.00893	5	6	0.5902	8.653
									flg22-100nM GRX1 vs. flg22-10uM GRX1	0.9884	1.007	-0.01823	0.007317	5	6	3.523	8.828
									flg22-100nM GRX1 vs. flg22-1uMGRX1	0.9884	0.9915	-0.003056	0.007059	5	12	0.6122	10.59
									flg22-10nM GRX1 vs. flg22-10uM GRX1	0.9921	1.007	-0.0145	0.008847	6	6	2.318	8.992
									flg22-10nM GRX1 vs. flg22-1uMGRX1	0.9921	0.9915	0.0006707	0.008635	6	12	0.1099	9.407
									flg22-10uM GRX1 vs. flg22-1uMGRX1	1.007	0.9915	0.01517	0.006954	6	12	3.085	12.93
									15
									control Orp1 vs. flg22-100nM Orp1	0.9907	0.984	0.006684	0.007614	6	6	1.241	9.868
									control Orp1 vs. flg22-10nM Orp1	0.9907	0.9978	-0.00709	0.008701	6	5	1.152	7.56
									control Orp1 vs. flg22-10uM Orp1	0.9907	0.9936	-0.002903	0.006783	6	5	0.6053	9
									control Orp1 vs. flg22-1uM Orp1	0.9907	0.9993	-0.008593	0.00532	6	6	2.284	6.027
									control Orp1 vs. control GRX1	0.9907	0.9921	-0.001402	0.005547	6	5	0.3574	6.859
									control Orp1 vs. flg22-100nM GRX1	0.9907	1.016	-0.02487	0.007799	6	5	4.51	8.389
									control Orp1 vs. flg22-10nM GRX1	0.9907	1.032	-0.04107	0.01355	6	6	4.285	6.58
									control Orp1 vs. flg22-10uM GRX1	0.9907	1.016	-0.02561	0.009208	6	6	3.933	8.649
									control Orp1 vs. flg22-1uMGRX1	0.9907	1.021	-0.03017	0.008169	6	12	5.224	15.63
									flg22-100nM Orp1 vs. flg22-10nM Orp1	0.984	0.9978	-0.01377	0.009078	6	5	2.146	8.124
									flg22-100nM Orp1 vs. flg22-10uM Orp1	0.984	0.9936	-0.009587	0.007259	6	5	1.868	8.879
									flg22-100nM Orp1 vs. flg22-1uM Orp1	0.984	0.9993	-0.01528	0.005916	6	6	3.652	5.818
									flg22-100nM Orp1 vs. control GRX1	0.984	0.9921	-0.008086	0.006121	6	5	1.868	6.509
									flg22-100nM Orp1 vs. flg22-100nM GRX1	0.984	1.016	-0.03155	0.008217	6	5	5.431	8.791
									flg22-100nM Orp1 vs. flg22-10nM GRX1	0.984	1.032	-0.04775	0.0138	6	6	4.894	6.963
									flg22-100nM Orp1 vs. flg22-10uM GRX1	0.984	1.016	-0.03229	0.009565	6	6	4.775	9.209
									flg22-100nM Orp1 vs. flg22-1uMGRX1	0.984	1.021	-0.03686	0.008569	6	12	6.083	14.87
									flg22-10nM Orp1 vs. flg22-10uM Orp1	0.9978	0.9936	0.004187	0.008392	5	5	0.7056	6.792
									flg22-10nM Orp1 vs. flg22-1uM Orp1	0.9978	0.9993	-0.001503	0.007261	5	6	0.2927	4.427
									flg22-10nM Orp1 vs. control GRX1	0.9978	0.9921	0.005688	0.00743	5	5	1.083	4.812
									flg22-10nM Orp1 vs. flg22-100nM GRX1	0.9978	1.016	-0.01778	0.009233	5	5	2.723	7.764
									flg22-10nM Orp1 vs. flg22-10nM GRX1	0.9978	1.032	-0.03398	0.01443	5	6	3.33	7.703
									flg22-10nM Orp1 vs. flg22-10uM GRX1	0.9978	1.016	-0.01852	0.01045	5	6	2.506	8.993
									flg22-10nM Orp1 vs. flg22-1uMGRX1	0.9978	1.021	-0.02308	0.009547	5	12	3.419	10.65
									flg22-10uM Orp1 vs. flg22-1uM Orp1	0.9936	0.9993	-0.00569	0.004799	5	6	1.677	5.045
									flg22-10uM Orp1 vs. control GRX1	0.9936	0.9921	0.001501	0.00505	5	5	0.4204	5.896
									flg22-10uM Orp1 vs. flg22-100nM GRX1	0.9936	1.016	-0.02197	0.007453	5	5	4.168	7.468
									flg22-10uM Orp1 vs. flg22-10nM GRX1	0.9936	1.032	-0.03816	0.01336	5	6	4.04	6.242
									flg22-10uM Orp1 vs. flg22-10uM GRX1	0.9936	1.016	-0.02271	0.008917	5	6	3.601	7.869
									flg22-10uM Orp1 vs. flg22-1uMGRX1	0.9936	1.021	-0.02727	0.007839	5	12	4.92	14.69
									flg22-1uM Orp1 vs. control GRX1	0.9993	0.9921	0.007191	0.002792	6	5	3.642	7.59
									flg22-1uM Orp1 vs. flg22-100nM GRX1	0.9993	1.016	-0.01628	0.006152	6	5	3.741	4.607
									flg22-1uM Orp1 vs. flg22-10nM GRX1	0.9993	1.032	-0.03247	0.01268	6	6	3.622	5.168
									flg22-1uM Orp1 vs. flg22-10uM GRX1	0.9993	1.016	-0.01702	0.007862	6	6	3.061	5.449
									flg22-1uM Orp1 vs. flg22-1uMGRX1	0.9993	1.021	-0.02158	0.006614	6	12	4.614	12.36
									control GRX1 vs. flg22-100nM GRX1	0.9921	1.016	-0.02347	0.00635	5	5	5.227	5.143
									control GRX1 vs. flg22-10nM GRX1	0.9921	1.032	-0.03966	0.01278	5	6	4.391	5.323
									control GRX1 vs. flg22-10uM GRX1	0.9921	1.016	-0.02421	0.008018	5	6	4.27	5.85
									control GRX1 vs. flg22-1uMGRX1	0.9921	1.021	-0.02877	0.006799	5	12	5.985	13.35
									flg22-100nM GRX1 vs. flg22-10nM GRX1	1.016	1.032	-0.0162	0.0139	5	6	1.648	7.038
									flg22-100nM GRX1 vs. flg22-10uM GRX1	1.016	1.016	-0.0007405	0.009713	5	6	0.1078	8.818
									flg22-100nM GRX1 vs. flg22-1uMGRX1	1.016	1.021	-0.005305	0.008734	5	12	0.859	12.57
									flg22-10nM GRX1 vs. flg22-10uM GRX1	1.032	1.016	0.01546	0.01474	6	6	1.483	8.282
									flg22-10nM GRX1 vs. flg22-1uMGRX1	1.032	1.021	0.01089	0.01411	6	12	1.091	7.7
									flg22-10uM GRX1 vs. flg22-1uMGRX1	1.016	1.021	-0.004564	0.01001	6	12	0.6447	11.78
									20
									control Orp1 vs. flg22-100nM Orp1	0.995	0.9838	0.01117	0.00638	6	6	2.476	9.907
									control Orp1 vs. flg22-10nM Orp1	0.995	1.018	-0.02311	0.008085	6	5	4.042	6.897
									control Orp1 vs. flg22-10uM Orp1	0.995	1.021	-0.02556	0.01008	6	5	3.585	5.737
									control Orp1 vs. flg22-1uM Orp1	0.995	1.002	-0.006628	0.005197	6	6	1.804	8.848
									control Orp1 vs. control GRX1	0.995	1.001	-0.005499	0.00541	6	5	1.437	8.813
									control Orp1 vs. flg22-100nM GRX1	0.995	1.05	-0.0552	0.01023	6	5	7.631	5.68
									control Orp1 vs. flg22-10nM GRX1	0.995	1.092	-0.09676	0.02641	6	6	5.181	5.27
									control Orp1 vs. flg22-10uM GRX1	0.995	1.044	-0.0485	0.009476	6	6	7.238	7.414
									control Orp1 vs. flg22-1uMGRX1	0.995	1.054	-0.05899	0.01134	6	12	7.355	14.11
									flg22-100nM Orp1 vs. flg22-10nM Orp1	0.9838	1.018	-0.03427	0.008325	6	5	5.823	7.372
									flg22-100nM Orp1 vs. flg22-10uM Orp1	0.9838	1.021	-0.03673	0.01028	6	5	5.055	6.082
									flg22-100nM Orp1 vs. flg22-1uM Orp1	0.9838	1.002	-0.0178	0.005564	6	6	4.524	8.365
									flg22-100nM Orp1 vs. control GRX1	0.9838	1.001	-0.01667	0.005763	6	5	4.09	8.531
									flg22-100nM Orp1 vs. flg22-100nM GRX1	0.9838	1.05	-0.06637	0.01042	6	5	9.007	6.015
									flg22-100nM Orp1 vs. flg22-10nM GRX1	0.9838	1.092	-0.1079	0.02649	6	6	5.763	5.328
									flg22-100nM Orp1 vs. flg22-10uM GRX1	0.9838	1.044	-0.05967	0.009682	6	6	8.716	7.847
									flg22-100nM Orp1 vs. flg22-1uMGRX1	0.9838	1.054	-0.07016	0.01152	6	12	8.617	14.59
									flg22-10nM Orp1 vs. flg22-10uM Orp1	1.018	1.021	-0.002451	0.01141	5	5	0.3037	7.424
									flg22-10nM Orp1 vs. flg22-1uM Orp1	1.018	1.002	0.01648	0.007458	5	6	3.125	5.458
									flg22-10nM Orp1 vs. control GRX1	1.018	1.001	0.01761	0.007607	5	5	3.273	5.76
									flg22-10nM Orp1 vs. flg22-100nM GRX1	1.018	1.05	-0.03209	0.01154	5	5	3.932	7.36
									flg22-10nM Orp1 vs. flg22-10nM GRX1	1.018	1.092	-0.07365	0.02695	5	6	3.865	5.682
									flg22-10nM Orp1 vs. flg22-10uM GRX1	1.018	1.044	-0.0254	0.01088	5	6	3.301	8.918
									flg22-10nM Orp1 vs. flg22-1uMGRX1	1.018	1.054	-0.03589	0.01254	5	12	4.047	14.92
									flg22-10uM Orp1 vs. flg22-1uM Orp1	1.021	1.002	0.01893	0.009586	5	6	2.792	4.831
									flg22-10uM Orp1 vs. control GRX1	1.021	1.001	0.02006	0.009703	5	5	2.923	5.029
									flg22-10uM Orp1 vs. flg22-100nM GRX1	1.021	1.05	-0.02964	0.01302	5	5	3.22	7.997
									flg22-10uM Orp1 vs. flg22-10nM GRX1	1.021	1.092	-0.0712	0.02761	5	6	3.647	6.185
									flg22-10uM Orp1 vs. flg22-10uM GRX1	1.021	1.044	-0.02295	0.01244	5	6	2.609	8.69
									flg22-10uM Orp1 vs. flg22-1uMGRX1	1.021	1.054	-0.03344	0.01391	5	12	3.399	13.2
									flg22-1uM Orp1 vs. control GRX1	1.002	1.001	0.001129	0.004418	6	5	0.3615	8.555
									flg22-1uM Orp1 vs. flg22-100nM GRX1	1.002	1.05	-0.04857	0.009742	6	5	7.051	4.802
									flg22-1uM Orp1 vs. flg22-10nM GRX1	1.002	1.092	-0.09013	0.02623	6	6	4.86	5.127
									flg22-1uM Orp1 vs. flg22-10uM GRX1	1.002	1.044	-0.04187	0.008947	6	6	6.619	6.191
									flg22-1uM Orp1 vs. flg22-1uMGRX1	1.002	1.054	-0.05237	0.01091	6	12	6.791	12.62
									control GRX1 vs. flg22-100nM GRX1	1.001	1.05	-0.0497	0.009857	5	5	7.131	4.994
									control GRX1 vs. flg22-10nM GRX1	1.001	1.092	-0.09126	0.02627	5	6	4.913	5.16
									control GRX1 vs. flg22-10uM GRX1	1.001	1.044	-0.043	0.009072	5	6	6.703	6.453
									control GRX1 vs. flg22-1uMGRX1	1.001	1.054	-0.05349	0.01101	5	12	6.873	12.93
									flg22-100nM GRX1 vs. flg22-10nM GRX1	1.05	1.092	-0.04156	0.02767	5	6	2.124	6.225
									flg22-100nM GRX1 vs. flg22-10uM GRX1	1.05	1.044	0.006697	0.01256	5	6	0.7542	8.632
									flg22-100nM GRX1 vs. flg22-1uMGRX1	1.05	1.054	-0.003795	0.01402	5	12	0.3828	13.02
									flg22-10nM GRX1 vs. flg22-10uM GRX1	1.092	1.044	0.04826	0.0274	6	6	2.491	6.04
									flg22-10nM GRX1 vs. flg22-1uMGRX1	1.092	1.054	0.03777	0.0281	6	12	1.901	6.676
									flg22-10uM GRX1 vs. flg22-1uMGRX1	1.044	1.054	-0.01049	0.01348	6	12	1.101	15.53
									25
									control Orp1 vs. flg22-100nM Orp1	0.9921	0.9785	0.01368	0.006868	6	6	2.816	9.715
									control Orp1 vs. flg22-10nM Orp1	0.9921	1.029	-0.03722	0.01125	6	5	4.679	5.449
									control Orp1 vs. flg22-10uM Orp1	0.9921	1.011	-0.01932	0.009916	6	5	2.755	5.938
									control Orp1 vs. flg22-1uM Orp1	0.9921	0.9989	-0.006769	0.005396	6	6	1.774	8.949
									control Orp1 vs. control GRX1	0.9921	1.004	-0.01184	0.006218	6	5	2.693	8.909
									control Orp1 vs. flg22-100nM GRX1	0.9921	1.077	-0.08438	0.01829	6	5	6.524	4.498
									control Orp1 vs. flg22-10nM GRX1	0.9921	1.129	-0.1371	0.03897	6	6	4.975	5.13
									control Orp1 vs. flg22-10uM GRX1	0.9921	1.062	-0.06951	0.01172	6	6	8.387	6.614
									control Orp1 vs. flg22-1uMGRX1	0.9921	1.074	-0.08145	0.01752	6	12	6.576	12.42
									flg22-100nM Orp1 vs. flg22-10nM Orp1	0.9785	1.029	-0.0509	0.0116	6	5	6.204	6.012
									flg22-100nM Orp1 vs. flg22-10uM Orp1	0.9785	1.011	-0.033	0.01032	6	5	4.524	6.644
									flg22-100nM Orp1 vs. flg22-1uM Orp1	0.9785	0.9989	-0.02045	0.006099	6	6	4.741	8.093
									flg22-100nM Orp1 vs. control GRX1	0.9785	1.004	-0.02552	0.006837	6	5	5.278	8.954
									flg22-100nM Orp1 vs. flg22-100nM GRX1	0.9785	1.077	-0.09806	0.01851	6	5	7.491	4.703
									flg22-100nM Orp1 vs. flg22-10nM GRX1	0.9785	1.129	-0.1508	0.03907	6	6	5.456	5.184
									flg22-100nM Orp1 vs. flg22-10uM GRX1	0.9785	1.062	-0.08319	0.01206	6	6	9.754	7.222
									flg22-100nM Orp1 vs. flg22-1uMGRX1	0.9785	1.074	-0.09513	0.01774	6	12	7.581	12.95
									flg22-10nM Orp1 vs. flg22-10uM Orp1	1.029	1.011	0.0179	0.01363	5	5	1.857	7.82
									flg22-10nM Orp1 vs. flg22-1uM Orp1	1.029	0.9989	0.03045	0.0108	5	6	3.989	4.717
									flg22-10nM Orp1 vs. control GRX1	1.029	1.004	0.02538	0.01123	5	5	3.196	5.386
									flg22-10nM Orp1 vs. flg22-100nM GRX1	1.029	1.077	-0.04716	0.02054	5	5	3.247	6.436
									flg22-10nM Orp1 vs. flg22-10nM GRX1	1.029	1.129	-0.09986	0.04008	5	6	3.524	5.703
									flg22-10nM Orp1 vs. flg22-10uM GRX1	1.029	1.062	-0.03229	0.01499	5	6	3.046	8.964
									flg22-10nM Orp1 vs. flg22-1uMGRX1	1.029	1.074	-0.04423	0.01986	5	12	3.15	15
									flg22-10uM Orp1 vs. flg22-1uM Orp1	1.011	0.9989	0.01255	0.0094	5	6	1.888	4.972
									flg22-10uM Orp1 vs. control GRX1	1.011	1.004	0.007478	0.009895	5	5	1.069	5.834
									flg22-10uM Orp1 vs. flg22-100nM GRX1	1.011	1.077	-0.06506	0.01985	5	5	4.637	5.883
									flg22-10uM Orp1 vs. flg22-10nM GRX1	1.011	1.129	-0.1178	0.03972	5	6	4.192	5.52
									flg22-10uM Orp1 vs. flg22-10uM GRX1	1.011	1.062	-0.05019	0.01402	5	6	5.062	8.931
									flg22-10uM Orp1 vs. flg22-1uMGRX1	1.011	1.074	-0.06213	0.01913	5	12	4.593	14.8
									flg22-1uM Orp1 vs. control GRX1	0.9989	1.004	-0.005073	0.005356	6	5	1.339	7.502
									flg22-1uM Orp1 vs. flg22-100nM GRX1	0.9989	1.077	-0.07761	0.01802	6	5	6.092	4.244
									flg22-1uM Orp1 vs. flg22-10nM GRX1	0.9989	1.129	-0.1303	0.03884	6	6	4.744	5.064
									flg22-1uM Orp1 vs. flg22-10uM GRX1	0.9989	1.062	-0.06274	0.01129	6	6	7.861	5.807
									flg22-1uM Orp1 vs. flg22-1uMGRX1	0.9989	1.074	-0.07468	0.01723	6	12	6.13	11.72
									control GRX1 vs. flg22-100nM GRX1	1.004	1.077	-0.07254	0.01828	5	5	5.612	4.484
									control GRX1 vs. flg22-10nM GRX1	1.004	1.129	-0.1252	0.03896	5	6	4.545	5.127
									control GRX1 vs. flg22-10uM GRX1	1.004	1.062	-0.05767	0.0117	5	6	6.969	6.539
									control GRX1 vs. flg22-1uMGRX1	1.004	1.074	-0.06961	0.0175	5	12	5.624	12.36
									flg22-100nM GRX1 vs. flg22-10nM GRX1	1.077	1.129	-0.05269	0.04259	5	6	1.75	6.939
									flg22-100nM GRX1 vs. flg22-10uM GRX1	1.077	1.062	0.01487	0.02081	5	6	1.011	6.792
									flg22-100nM GRX1 vs. flg22-1uMGRX1	1.077	1.074	0.002932	0.02454	5	12	0.169	11.23
									flg22-10nM GRX1 vs. flg22-10uM GRX1	1.129	1.062	0.06757	0.04021	6	6	2.376	5.781
									flg22-10nM GRX1 vs. flg22-1uMGRX1	1.129	1.074	0.05563	0.04226	6	12	1.861	6.983
									flg22-10uM GRX1 vs. flg22-1uMGRX1	1.062	1.074	-0.01194	0.02013	6	12	0.839	15.97
									30
									control Orp1 vs. flg22-100nM Orp1	0.9861	0.9791	0.006974	0.006716	6	6	1.469	9.738
									control Orp1 vs. flg22-10nM Orp1	0.9861	1.033	-0.04701	0.01187	6	5	5.601	5.799
									control Orp1 vs. flg22-10uM Orp1	0.9861	1.03	-0.0439	0.01012	6	5	6.133	6.603
									control Orp1 vs. flg22-1uM Orp1	0.9861	1.005	-0.0191	0.00566	6	6	4.772	7.102
									control Orp1 vs. control GRX1	0.9861	1.011	-0.0246	0.007198	6	5	4.833	8.914
									control Orp1 vs. flg22-100nM GRX1	0.9861	1.087	-0.1014	0.01338	6	5	10.71	5.366
									control Orp1 vs. flg22-10nM GRX1	0.9861	1.171	-0.1845	0.05752	6	6	4.536	5.08
									control Orp1 vs. flg22-10uM GRX1	0.9861	1.06	-0.07368	0.01398	6	6	7.453	6.515
									control Orp1 vs. flg22-1uMGRX1	0.9861	1.099	-0.113	0.02093	6	12	7.632	12.34
									flg22-100nM Orp1 vs. flg22-10nM Orp1	0.9791	1.033	-0.05398	0.01155	6	5	6.608	5.309
									flg22-100nM Orp1 vs. flg22-10uM Orp1	0.9791	1.03	-0.05087	0.00975	6	5	7.379	5.932
									flg22-100nM Orp1 vs. flg22-1uM Orp1	0.9791	1.005	-0.02607	0.004963	6	6	7.429	7.805
									flg22-100nM Orp1 vs. control GRX1	0.9791	1.011	-0.03157	0.006663	6	5	6.7	8.414
									flg22-100nM Orp1 vs. flg22-100nM GRX1	0.9791	1.087	-0.1083	0.0131	6	5	11.69	4.987
[truncated: 1,411 more rows]

[truncated: 44 more sheets: Fig 2C, Fig 2D, Fig 2E, Fig 2F, Fig 2G, Fig 2H, Fig 2I, Fig 2J, Fig 2K, Fig 3A, Fig 3B, Fig 3C, Fig 3D, Fig 3E, Fig 3F, Fig 3G, Fig 3H, Fig 3I, Fig 3J, Fig 4A …]
