# Supplementary material for: Organelle-targeted biosensors reveal distinct oxidative events during pattern-triggered immune responses
Source: Plant Physiol. 2022 Dec 30;191(4):2551–69. doi: 10.1093/plphys/kiac603 (PMC10069903; doi:10.1093/plphys/kiac603)
Supplement: kiac603_Supplementary_Data [file kiac603_supplementary_data.zip › Supplemental Table S3.xlsx]

## Sheet: Title
Supplemental Table S3 Statistical analyses for Supplemental Data.

## Sheet: Fig S2A&B
Table Analyzed	**H2O2 dose roGFP-Orp1 Fig S1A								Within each row, compare columns (simple effects within rows)
Two-way RM ANOVA	Matching: Stacked								Number of families	37
Assume sphericity?	No								Number of comparisons per family	21
Alpha	0.05								Alpha	0.05
Source of Variation	% of total variation	P value	P value summary	Significant?	Geisser-Greenhouse's epsilon				Tukey's multiple comparisons test	Mean Diff.	95.00% CI of diff.	Below threshold?	Summary	Adjusted P Value
Time x Treatment	6.554	<0.0001	****	Yes
Time	2.353	<0.0001	****	Yes	0.06929				0
Treatment	81.48	<0.0001	****	Yes					100 mM vs. 10 mM	0.005945	-0.01867 to 0.03055	No	ns	0.9684
Subject	7.939	<0.0001	****	Yes					100 mM vs. 1 mM	0.005178	-0.02076 to 0.03112	No	ns	0.9876
									100 mM vs. 0.1 mM	-0.001392	-0.02555 to 0.02277	No	ns	>0.9999
ANOVA table	SS	DF	MS	F (DFn, DFd)	P value				100 mM vs. 0.01 mM	-0.004977	-0.03160 to 0.02165	No	ns	0.9911
Time x Treatment	213.9	216	0.9902	F (216, 1188) = 26.28	P<0.0001				100 mM vs. Control	0.01177	-0.02434 to 0.04788	No	ns	0.8022
Time	76.8	36	2.133	F (2.494, 82.31) = 56.62	P<0.0001				100 mM vs. 50 mM DTT	0.005445	-0.01715 to 0.02804	No	ns	0.9641
Treatment	2659	6	443.2	F (6, 33) = 56.45	P<0.0001				10 mM vs. 1 mM	-0.000766	-0.02575 to 0.02422	No	ns	>0.9999
Subject	259.1	33	7.852	F (33, 1188) = 208.4	P<0.0001				10 mM vs. 0.1 mM	-0.007337	-0.03032 to 0.01565	No	ns	0.8951
Residual	44.77	1188	0.03768						10 mM vs. 0.01 mM	-0.01092	-0.03666 to 0.01481	No	ns	0.7155
									10 mM vs. Control	0.005823	-0.03024 to 0.04188	No	ns	0.9875
Data summary									10 mM vs. 50 mM DTT	-0.0004995	-0.02164 to 0.02064	No	ns	>0.9999
Number of columns (Treatment)	7								1 mM vs. 0.1 mM	-0.006571	-0.03112 to 0.01798	No	ns	0.9487
Number of rows (Time)	37								1 mM vs. 0.01 mM	-0.01016	-0.03708 to 0.01677	No	ns	0.8069
Number of subjects (Subject)	40								1 mM vs. Control	0.006589	-0.02957 to 0.04275	No	ns	0.9816
Number of missing values	0								1 mM vs. 50 mM DTT	0.0002665	-0.02280 to 0.02334	No	ns	>0.9999
									0.1 mM vs. 0.01 mM	-0.003585	-0.02892 to 0.02175	No	ns	0.9979
									0.1 mM vs. Control	0.01316	-0.02294 to 0.04926	No	ns	0.6949
									0.1 mM vs. 50 mM DTT	0.006837	-0.01360 to 0.02728	No	ns	0.8685
									0.01 mM vs. Control	0.01674	-0.01956 to 0.05304	No	ns	0.5411
									0.01 mM vs. 50 mM DTT	0.01042	-0.01358 to 0.03443	No	ns	0.6703
									Control vs. 50 mM DTT	-0.006322	-0.04314 to 0.03049	No	ns	0.9723
									5
									100 mM vs. 10 mM	0.6881	-1.425 to 2.801	No	ns	0.8837
									100 mM vs. 1 mM	2.628	0.6743 to 4.583	Yes	*	0.0134
									100 mM vs. 0.1 mM	2.898	0.9120 to 4.883	Yes	*	0.0104
									100 mM vs. 0.01 mM	3	1.013 to 4.987	Yes	**	0.009
									100 mM vs. Control	2.994	1.007 to 4.981	Yes	**	0.009
									100 mM vs. 50 mM DTT	3.048	1.061 to 5.035	Yes	**	0.0083
									10 mM vs. 1 mM	1.94	0.3088 to 3.572	Yes	*	0.0232
									10 mM vs. 0.1 mM	2.209	0.5450 to 3.874	Yes	*	0.0156
									10 mM vs. 0.01 mM	2.312	0.6455 to 3.978	Yes	*	0.013
									10 mM vs. Control	2.306	0.6401 to 3.972	Yes	*	0.0131
									10 mM vs. 50 mM DTT	2.36	0.6942 to 4.026	Yes	*	0.0118
									1 mM vs. 0.1 mM	0.2692	-0.2182 to 0.7565	No	ns	0.3438
									1 mM vs. 0.01 mM	0.3714	-0.1209 to 0.8638	No	ns	0.1369
									1 mM vs. Control	0.3657	-0.1254 to 0.8567	No	ns	0.1439
									1 mM vs. 50 mM DTT	0.4197	-0.07117 to 0.9107	No	ns	0.09
									0.1 mM vs. 0.01 mM	0.1023	0.007094 to 0.1975	Yes	*	0.0364
									0.1 mM vs. Control	0.09653	-0.0009530 to 0.1940	No	ns	0.0524
									0.1 mM vs. 50 mM DTT	0.1506	0.05450 to 0.2467	Yes	**	0.0037
									0.01 mM vs. Control	-0.005758	-0.06966 to 0.05814	No	ns	0.9993
									0.01 mM vs. 50 mM DTT	0.0483	-0.007463 to 0.1041	No	ns	0.0969
									Control vs. 50 mM DTT	0.05406	-0.01451 to 0.1226	No	ns	0.1403
									10
									100 mM vs. 10 mM	0.9739	-1.446 to 3.394	No	ns	0.757
									100 mM vs. 1 mM	3.787	1.554 to 6.020	Yes	**	0.0043
									100 mM vs. 0.1 mM	4.147	1.877 to 6.418	Yes	**	0.0038
									100 mM vs. 0.01 mM	4.251	1.979 to 6.522	Yes	**	0.0034
									100 mM vs. Control	4.26	1.989 to 6.531	Yes	**	0.0033
									100 mM vs. 50 mM DTT	4.313	2.042 to 6.584	Yes	**	0.0031
									10 mM vs. 1 mM	2.813	0.9376 to 4.689	Yes	**	0.0075
									10 mM vs. 0.1 mM	3.173	1.258 to 5.089	Yes	**	0.0059
									10 mM vs. 0.01 mM	3.277	1.361 to 5.193	Yes	**	0.0051
									10 mM vs. Control	3.286	1.371 to 5.202	Yes	**	0.005
									10 mM vs. 50 mM DTT	3.339	1.424 to 5.255	Yes	**	0.0047
									1 mM vs. 0.1 mM	0.3601	-0.2038 to 0.9239	No	ns	0.2289
									1 mM vs. 0.01 mM	0.4635	-0.1025 to 1.029	No	ns	0.1039
									1 mM vs. Control	0.4727	-0.09202 to 1.037	No	ns	0.0967
									1 mM vs. 50 mM DTT	0.5258	-0.03834 to 1.090	No	ns	0.0655
									0.1 mM vs. 0.01 mM	0.1034	0.04017 to 0.1666	Yes	**	0.004
									0.1 mM vs. Control	0.1126	0.04094 to 0.1842	Yes	**	0.0037
									0.1 mM vs. 50 mM DTT	0.1657	0.09366 to 0.2378	Yes	***	0.0001
									0.01 mM vs. Control	0.009205	-0.05317 to 0.07159	No	ns	0.9862
									0.01 mM vs. 50 mM DTT	0.06237	0.003204 to 0.1215	Yes	*	0.0391
									Control vs. 50 mM DTT	0.05316	-0.01599 to 0.1223	No	ns	0.1566
									15
									100 mM vs. 10 mM	1.359	-0.9119 to 3.631	No	ns	0.3817
									100 mM vs. 1 mM	4.052	1.966 to 6.138	Yes	**	0.0019
									100 mM vs. 0.1 mM	4.413	2.280 to 6.545	Yes	**	0.0021
									100 mM vs. 0.01 mM	4.494	2.361 to 6.626	Yes	**	0.0019
									100 mM vs. Control	4.493	2.361 to 6.625	Yes	**	0.0019
									100 mM vs. 50 mM DTT	4.552	2.420 to 6.685	Yes	**	0.0018
									10 mM vs. 1 mM	2.692	0.9411 to 4.444	Yes	**	0.006
									10 mM vs. 0.1 mM	3.053	1.257 to 4.850	Yes	**	0.0053
									10 mM vs. 0.01 mM	3.134	1.337 to 4.931	Yes	**	0.0047
									10 mM vs. Control	3.134	1.337 to 4.930	Yes	**	0.0047
									10 mM vs. 50 mM DTT	3.193	1.396 to 4.990	Yes	**	0.0043
									1 mM vs. 0.1 mM	0.361	-0.2924 to 1.014	No	ns	0.3283
									1 mM vs. 0.01 mM	0.4419	-0.2120 to 1.096	No	ns	0.1917
									1 mM vs. Control	0.4415	-0.2114 to 1.094	No	ns	0.1925
									1 mM vs. 50 mM DTT	0.5008	-0.1523 to 1.154	No	ns	0.1298
									0.1 mM vs. 0.01 mM	0.08087	0.04400 to 0.1177	Yes	***	0.0003
									0.1 mM vs. Control	0.08043	0.02290 to 0.1379	Yes	*	0.0103
									0.1 mM vs. 50 mM DTT	0.1398	0.09252 to 0.1871	Yes	****	<0.0001
									0.01 mM vs. Control	-0.0004398	-0.05931 to 0.05843	No	ns	>0.9999
									0.01 mM vs. 50 mM DTT	0.05892	0.01531 to 0.1025	Yes	*	0.0101
									Control vs. 50 mM DTT	0.05936	0.0001508 to 0.1186	Yes	*	0.0494
									20
									100 mM vs. 10 mM	1.659	-0.5725 to 3.891	No	ns	0.1927
									100 mM vs. 1 mM	4.207	2.139 to 6.275	Yes	**	0.0019
									100 mM vs. 0.1 mM	4.492	2.396 to 6.588	Yes	**	0.0018
									100 mM vs. 0.01 mM	4.564	2.468 to 6.660	Yes	**	0.0017
									100 mM vs. Control	4.565	2.469 to 6.660	Yes	**	0.0017
									100 mM vs. 50 mM DTT	4.64	2.545 to 6.735	Yes	**	0.0015
									10 mM vs. 1 mM	2.548	0.8125 to 4.283	Yes	**	0.0088
									10 mM vs. 0.1 mM	2.833	1.068 to 4.598	Yes	**	0.0068
									10 mM vs. 0.01 mM	2.905	1.139 to 4.670	Yes	**	0.0061
									10 mM vs. Control	2.905	1.141 to 4.670	Yes	**	0.0061
									10 mM vs. 50 mM DTT	2.981	1.216 to 4.746	Yes	**	0.0054
									1 mM vs. 0.1 mM	0.2852	-0.1591 to 0.7294	No	ns	0.2227
									1 mM vs. 0.01 mM	0.3569	-0.08736 to 0.8012	No	ns	0.1109
									1 mM vs. Control	0.3575	-0.08451 to 0.7994	No	ns	0.1098
									1 mM vs. 50 mM DTT	0.433	-0.009230 to 0.8752	No	ns	0.0543
									0.1 mM vs. 0.01 mM	0.07177	0.04604 to 0.09749	Yes	****	<0.0001
									0.1 mM vs. Control	0.0723	-0.001338 to 0.1459	No	ns	0.0531
									0.1 mM vs. 50 mM DTT	0.1478	0.09239 to 0.2033	Yes	***	0.0002
									0.01 mM vs. Control	0.0005335	-0.07369 to 0.07476	No	ns	>0.9999
									0.01 mM vs. 50 mM DTT	0.07608	0.02059 to 0.1316	Yes	*	0.0108
									Control vs. 50 mM DTT	0.07554	0.002494 to 0.1486	Yes	*	0.0426
									25
									100 mM vs. 10 mM	1.677	-0.5978 to 3.951	No	ns	0.1976
									100 mM vs. 1 mM	4.204	2.062 to 6.345	Yes	**	0.0023
									100 mM vs. 0.1 mM	4.462	2.293 to 6.630	Yes	**	0.0022
									100 mM vs. 0.01 mM	4.523	2.355 to 6.692	Yes	**	0.002
									100 mM vs. Control	4.523	2.355 to 6.691	Yes	**	0.002
									100 mM vs. 50 mM DTT	4.588	2.420 to 6.756	Yes	**	0.0019
									10 mM vs. 1 mM	2.527	0.8128 to 4.241	Yes	**	0.0086
									10 mM vs. 0.1 mM	2.785	1.041 to 4.529	Yes	**	0.007
									10 mM vs. 0.01 mM	2.846	1.102 to 4.591	Yes	**	0.0063
									10 mM vs. Control	2.846	1.103 to 4.590	Yes	**	0.0063
									10 mM vs. 50 mM DTT	2.911	1.167 to 4.654	Yes	**	0.0057
									1 mM vs. 0.1 mM	0.2579	-0.1847 to 0.7004	No	ns	0.2883
									1 mM vs. 0.01 mM	0.3195	-0.1233 to 0.7622	No	ns	0.1573
									1 mM vs. Control	0.3194	-0.1218 to 0.7606	No	ns	0.1574
									1 mM vs. 50 mM DTT	0.3841	-0.05634 to 0.8245	No	ns	0.084
									0.1 mM vs. 0.01 mM	0.06161	0.03542 to 0.08781	Yes	***	0.0001
									0.1 mM vs. Control	0.06155	0.004099 to 0.1190	Yes	*	0.0387
									0.1 mM vs. 50 mM DTT	0.1262	0.06861 to 0.1838	Yes	***	0.0007
									0.01 mM vs. Control	-6.792e-05	-0.05937 to 0.05924	No	ns	>0.9999
									0.01 mM vs. 50 mM DTT	0.06462	0.006802 to 0.1224	Yes	*	0.0305
									Control vs. 50 mM DTT	0.06468	-0.001073 to 0.1304	No	ns	0.0542
									30
									100 mM vs. 10 mM	1.87	-0.3448 to 4.085	No	ns	0.1138
									100 mM vs. 1 mM	4.223	2.121 to 6.324	Yes	**	0.002
									100 mM vs. 0.1 mM	4.469	2.342 to 6.596	Yes	**	0.002
									100 mM vs. 0.01 mM	4.508	2.382 to 6.635	Yes	**	0.0019
									100 mM vs. Control	4.513	2.386 to 6.639	Yes	**	0.0019
									100 mM vs. 50 mM DTT	4.59	2.464 to 6.716	Yes	**	0.0017
									10 mM vs. 1 mM	2.353	0.7115 to 3.994	Yes	**	0.0099
									10 mM vs. 0.1 mM	2.599	0.9297 to 4.269	Yes	**	0.0078
									10 mM vs. 0.01 mM	2.638	0.9691 to 4.308	Yes	**	0.0073
									10 mM vs. Control	2.643	0.9739 to 4.312	Yes	**	0.0072
									10 mM vs. 50 mM DTT	2.72	1.051 to 4.389	Yes	**	0.0063
									1 mM vs. 0.1 mM	0.2465	-0.1738 to 0.6669	No	ns	0.2841
									1 mM vs. 0.01 mM	0.2857	-0.1340 to 0.7054	No	ns	0.1894
									1 mM vs. Control	0.2902	-0.1283 to 0.7088	No	ns	0.181
									1 mM vs. 50 mM DTT	0.3674	-0.05015 to 0.7849	No	ns	0.0816
									0.1 mM vs. 0.01 mM	0.0392	-0.001657 to 0.08005	No	ns	0.0617
									0.1 mM vs. Control	0.04371	-0.02216 to 0.1096	No	ns	0.1889
									0.1 mM vs. 50 mM DTT	0.1208	0.05465 to 0.1870	Yes	**	0.0021
									0.01 mM vs. Control	0.00451	-0.06019 to 0.06921	No	ns	0.9999
									0.01 mM vs. 50 mM DTT	0.08164	0.01445 to 0.1488	Yes	*	0.0176
									Control vs. 50 mM DTT	0.07713	0.001776 to 0.1525	Yes	*	0.0445
									35
									100 mM vs. 10 mM	2.031	-0.1752 to 4.238	No	ns	0.0761
									100 mM vs. 1 mM	4.257	2.147 to 6.367	Yes	**	0.0021
									100 mM vs. 0.1 mM	4.46	2.330 to 6.589	Yes	**	0.002
									100 mM vs. 0.01 mM	4.497	2.367 to 6.627	Yes	**	0.0019
									100 mM vs. Control	4.504	2.374 to 6.633	Yes	**	0.0019
									100 mM vs. 50 mM DTT	4.574	2.444 to 6.703	Yes	**	0.0018
									10 mM vs. 1 mM	2.225	0.6077 to 3.843	Yes	*	0.0123
									10 mM vs. 0.1 mM	2.428	0.7866 to 4.070	Yes	**	0.0098
									10 mM vs. 0.01 mM	2.466	0.8242 to 4.107	Yes	**	0.0091
									10 mM vs. Control	2.472	0.8312 to 4.113	Yes	**	0.009
									10 mM vs. 50 mM DTT	2.542	0.9016 to 4.183	Yes	**	0.0079
									1 mM vs. 0.1 mM	0.2026	-0.1682 to 0.5735	No	ns	0.3374
									1 mM vs. 0.01 mM	0.2401	-0.1303 to 0.6106	No	ns	0.2179
									1 mM vs. Control	0.2467	-0.1219 to 0.6152	No	ns	0.2027
									1 mM vs. 50 mM DTT	0.3169	-0.05128 to 0.6852	No	ns	0.0885
									0.1 mM vs. 0.01 mM	0.03751	0.004140 to 0.07087	Yes	*	0.0262
									0.1 mM vs. Control	0.04404	-0.02549 to 0.1136	No	ns	0.1989
									0.1 mM vs. 50 mM DTT	0.1143	0.05489 to 0.1737	Yes	**	0.0016
									0.01 mM vs. Control	0.006534	-0.06052 to 0.07359	No	ns	0.9988
									0.01 mM vs. 50 mM DTT	0.0768	0.01704 to 0.1366	Yes	*	0.0133
									Control vs. 50 mM DTT	0.07027	-0.002321 to 0.1429	No	ns	0.0584
									40
									100 mM vs. 10 mM	2.183	-0.07981 to 4.446	No	ns	0.0599
									100 mM vs. 1 mM	4.246	2.010 to 6.482	Yes	**	0.0029
									100 mM vs. 0.1 mM	4.428	2.176 to 6.681	Yes	**	0.0027
									100 mM vs. 0.01 mM	4.45	2.197 to 6.702	Yes	**	0.0026
									100 mM vs. Control	4.46	2.208 to 6.712	Yes	**	0.0026
									100 mM vs. 50 mM DTT	4.537	2.285 to 6.788	Yes	**	0.0024
									10 mM vs. 1 mM	2.063	0.5735 to 3.552	Yes	*	0.0119
									10 mM vs. 0.1 mM	2.245	0.7347 to 3.756	Yes	**	0.0096
									10 mM vs. 0.01 mM	2.267	0.7560 to 3.778	Yes	**	0.0092
									10 mM vs. Control	2.277	0.7670 to 3.787	Yes	**	0.009
									10 mM vs. 50 mM DTT	2.354	0.8441 to 3.864	Yes	**	0.0077
									1 mM vs. 0.1 mM	0.1828	-0.1564 to 0.5219	No	ns	0.3501
									1 mM vs. 0.01 mM	0.2041	-0.1353 to 0.5435	No	ns	0.2668
									1 mM vs. Control	0.2142	-0.1220 to 0.5505	No	ns	0.2375
									1 mM vs. 50 mM DTT	0.2912	-0.04428 to 0.6267	No	ns	0.0868
									0.1 mM vs. 0.01 mM	0.02134	-0.01181 to 0.05448	No	ns	0.3124
									0.1 mM vs. Control	0.03146	-0.04813 to 0.1110	No	ns	0.5571
									0.1 mM vs. 50 mM DTT	0.1084	0.03641 to 0.1804	Yes	**	0.0062
									0.01 mM vs. Control	0.01012	-0.07115 to 0.09139	No	ns	0.9912
									0.01 mM vs. 50 mM DTT	0.08707	0.01495 to 0.1592	Yes	*	0.0209
									Control vs. 50 mM DTT	0.07695	-0.008960 to 0.1629	No	ns	0.0835
									45
									100 mM vs. 10 mM	2.341	-0.03606 to 4.718	No	ns	0.0539
									100 mM vs. 1 mM	4.259	1.866 to 6.652	Yes	**	0.0039
									100 mM vs. 0.1 mM	4.429	2.018 to 6.839	Yes	**	0.0037
									100 mM vs. 0.01 mM	4.459	2.048 to 6.869	Yes	**	0.0036
									100 mM vs. Control	4.458	2.048 to 6.868	Yes	**	0.0036
									100 mM vs. 50 mM DTT	4.546	2.136 to 6.955	Yes	**	0.0032
									10 mM vs. 1 mM	1.918	0.5329 to 3.303	Yes	*	0.0117
									10 mM vs. 0.1 mM	2.088	0.6785 to 3.497	Yes	**	0.0097
									10 mM vs. 0.01 mM	2.118	0.7086 to 3.527	Yes	**	0.0091
									10 mM vs. Control	2.117	0.7089 to 3.525	Yes	**	0.0091
									10 mM vs. 50 mM DTT	2.205	0.7963 to 3.613	Yes	**	0.0076
									1 mM vs. 0.1 mM	0.1697	-0.1873 to 0.5266	No	ns	0.4549
									1 mM vs. 0.01 mM	0.1998	-0.1573 to 0.5570	No	ns	0.3195
									1 mM vs. Control	0.1991	-0.1550 to 0.5533	No	ns	0.3275
									1 mM vs. 50 mM DTT	0.2868	-0.06783 to 0.6414	No	ns	0.1107
									0.1 mM vs. 0.01 mM	0.03018	-0.002184 to 0.06255	No	ns	0.0719
									0.1 mM vs. Control	0.02948	-0.04958 to 0.1085	No	ns	0.5996
									0.1 mM vs. 50 mM DTT	0.1171	0.05786 to 0.1764	Yes	**	0.001
									0.01 mM vs. Control	-0.0007004	-0.08116 to 0.07976	No	ns	>0.9999
									0.01 mM vs. 50 mM DTT	0.08694	0.02782 to 0.1461	Yes	**	0.007
									Control vs. 50 mM DTT	0.08764	0.008126 to 0.1672	Yes	*	0.0312
									50
									100 mM vs. 10 mM	2.377	0.1742 to 4.580	Yes	*	0.0338
									100 mM vs. 1 mM	4.162	1.953 to 6.371	Yes	**	0.003
									100 mM vs. 0.1 mM	4.322	2.097 to 6.547	Yes	**	0.0028
									100 mM vs. 0.01 mM	4.362	2.137 to 6.587	Yes	**	0.0027
									100 mM vs. Control	4.349	2.125 to 6.573	Yes	**	0.0027
									100 mM vs. 50 mM DTT	4.432	2.208 to 6.656	Yes	**	0.0025
									10 mM vs. 1 mM	1.785	0.4569 to 3.112	Yes	*	0.0135
									10 mM vs. 0.1 mM	1.945	0.5948 to 3.295	Yes	*	0.011
									10 mM vs. 0.01 mM	1.985	0.6349 to 3.335	Yes	*	0.0101
									10 mM vs. Control	1.972	0.6233 to 3.320	Yes	*	0.0102
									10 mM vs. 50 mM DTT	2.055	0.7060 to 3.403	Yes	**	0.0085
									1 mM vs. 0.1 mM	0.1601	-0.1726 to 0.4929	No	ns	0.4414
									1 mM vs. 0.01 mM	0.2001	-0.1322 to 0.5325	No	ns	0.2658
									1 mM vs. Control	0.1872	-0.1411 to 0.5155	No	ns	0.3232
									1 mM vs. 50 mM DTT	0.2699	-0.05821 to 0.5979	No	ns	0.106
									0.1 mM vs. 0.01 mM	0.04	0.01398 to 0.06602	Yes	**	0.0039
									0.1 mM vs. Control	0.02702	-0.07126 to 0.1253	No	ns	0.7225
									0.1 mM vs. 50 mM DTT	0.1097	0.03446 to 0.1850	Yes	**	0.0094
									0.01 mM vs. Control	-0.01298	-0.1071 to 0.08116	No	ns	0.9826
									0.01 mM vs. 50 mM DTT	0.06972	-0.004761 to 0.1442	No	ns	0.0662
									Control vs. 50 mM DTT	0.0827	-0.01120 to 0.1766	No	ns	0.089
									55
									100 mM vs. 10 mM	2.428	0.2549 to 4.601	Yes	*	0.0282
									100 mM vs. 1 mM	4.115	1.922 to 6.309	Yes	**	0.0031
									100 mM vs. 0.1 mM	4.253	2.046 to 6.461	Yes	**	0.0029
									100 mM vs. 0.01 mM	4.273	2.066 to 6.480	Yes	**	0.0029
									100 mM vs. Control	4.278	2.071 to 6.485	Yes	**	0.0029
									100 mM vs. 50 mM DTT	4.368	2.162 to 6.575	Yes	**	0.0026
									10 mM vs. 1 mM	1.687	0.4397 to 2.935	Yes	*	0.0132
									10 mM vs. 0.1 mM	1.825	0.5576 to 3.093	Yes	*	0.011
									10 mM vs. 0.01 mM	1.845	0.5774 to 3.112	Yes	*	0.0105
									10 mM vs. Control	1.85	0.5829 to 3.117	Yes	*	0.0103
									10 mM vs. 50 mM DTT	1.94	0.6737 to 3.207	Yes	**	0.0083
									1 mM vs. 0.1 mM	0.1382	-0.1683 to 0.4446	No	ns	0.5022
									1 mM vs. 0.01 mM	0.1577	-0.1479 to 0.4633	No	ns	0.3903
									1 mM vs. Control	0.163	-0.1417 to 0.4677	No	ns	0.3654
									1 mM vs. 50 mM DTT	0.2531	-0.04973 to 0.5559	No	ns	0.1001
									0.1 mM vs. 0.01 mM	0.01957	-0.02212 to 0.06125	No	ns	0.6102
									0.1 mM vs. Control	0.02484	-0.03522 to 0.08490	No	ns	0.5644
									0.1 mM vs. 50 mM DTT	0.1149	0.04576 to 0.1841	Yes	**	0.0036
									0.01 mM vs. Control	0.005271	-0.05495 to 0.06549	No	ns	0.9997
									0.01 mM vs. 50 mM DTT	0.09535	0.02536 to 0.1653	Yes	**	0.0091
									Control vs. 50 mM DTT	0.09008	0.01496 to 0.1652	Yes	*	0.0191
									60
									100 mM vs. 10 mM	2.452	0.3111 to 4.593	Yes	*	0.0245
									100 mM vs. 1 mM	4.085	1.925 to 6.244	Yes	**	0.0031
									100 mM vs. 0.1 mM	4.212	2.044 to 6.379	Yes	**	0.0028
									100 mM vs. 0.01 mM	4.233	2.066 to 6.401	Yes	**	0.0028
									100 mM vs. Control	4.222	2.055 to 6.389	Yes	**	0.0028
									100 mM vs. 50 mM DTT	4.317	2.151 to 6.484	Yes	**	0.0025
									10 mM vs. 1 mM	1.632	0.3554 to 2.909	Yes	*	0.0177
									10 mM vs. 0.1 mM	1.759	0.4703 to 3.049	Yes	*	0.0139
									10 mM vs. 0.01 mM	1.781	0.4920 to 3.070	Yes	*	0.0132
									10 mM vs. Control	1.77	0.4814 to 3.058	Yes	*	0.0135
									10 mM vs. 50 mM DTT	1.865	0.5770 to 3.153	Yes	*	0.0107
									1 mM vs. 0.1 mM	0.1271	-0.09749 to 0.3517	No	ns	0.3133
									1 mM vs. 0.01 mM	0.1488	-0.07563 to 0.3732	No	ns	0.206
									1 mM vs. Control	0.1374	-0.08441 to 0.3592	No	ns	0.2636
									1 mM vs. 50 mM DTT	0.2327	0.01192 to 0.4536	Yes	*	0.0399
									0.1 mM vs. 0.01 mM	0.02166	-0.007666 to 0.05099	No	ns	0.1987
									0.1 mM vs. Control	0.01031	-0.05795 to 0.07857	No	ns	0.9803
									0.1 mM vs. 50 mM DTT	0.1056	0.04162 to 0.1696	Yes	**	0.0041
									0.01 mM vs. Control	-0.01135	-0.07870 to 0.05600	No	ns	0.9725
									0.01 mM vs. 50 mM DTT	0.08396	0.02003 to 0.1479	Yes	*	0.0132
									Control vs. 50 mM DTT	0.09532	0.02081 to 0.1698	Yes	*	0.0133
									65
									100 mM vs. 10 mM	2.473	0.3890 to 4.556	Yes	*	0.0203
									100 mM vs. 1 mM	4.007	1.904 to 6.110	Yes	**	0.0029
									100 mM vs. 0.1 mM	4.134	2.019 to 6.249	Yes	**	0.0028
									100 mM vs. 0.01 mM	4.148	2.033 to 6.264	Yes	**	0.0027
									100 mM vs. Control	4.14	2.026 to 6.255	Yes	**	0.0027
									100 mM vs. 50 mM DTT	4.235	2.121 to 6.350	Yes	**	0.0025
									10 mM vs. 1 mM	1.534	0.3296 to 2.739	Yes	*	0.0175
									10 mM vs. 0.1 mM	1.661	0.4384 to 2.884	Yes	*	0.0142
									10 mM vs. 0.01 mM	1.676	0.4531 to 2.898	Yes	*	0.0137
									10 mM vs. Control	1.668	0.4457 to 2.890	Yes	*	0.0139
									10 mM vs. 50 mM DTT	1.763	0.5412 to 2.984	Yes	*	0.0108
									1 mM vs. 0.1 mM	0.1269	-0.1537 to 0.4076	No	ns	0.4986
									1 mM vs. 0.01 mM	0.1415	-0.1387 to 0.4218	No	ns	0.4057
									1 mM vs. Control	0.1335	-0.1445 to 0.4114	No	ns	0.4651
									1 mM vs. 50 mM DTT	0.2284	-0.04804 to 0.5048	No	ns	0.1053
									0.1 mM vs. 0.01 mM	0.01459	-0.01777 to 0.04695	No	ns	0.6584
									0.1 mM vs. Control	0.006541	-0.06323 to 0.07631	No	ns	0.9982
									0.1 mM vs. 50 mM DTT	0.1014	0.03023 to 0.1727	Yes	**	0.0093
									0.01 mM vs. Control	-0.008049	-0.07594 to 0.05984	No	ns	0.9961
									0.01 mM vs. 50 mM DTT	0.08686	0.01584 to 0.1579	Yes	*	0.0188
									Control vs. 50 mM DTT	0.09491	0.01518 to 0.1746	Yes	*	0.0199
									70
									100 mM vs. 10 mM	2.62	0.4348 to 4.805	Yes	*	0.0198
									100 mM vs. 1 mM	4.077	1.846 to 6.308	Yes	**	0.0037
									100 mM vs. 0.1 mM	4.18	1.943 to 6.417	Yes	**	0.0034
									100 mM vs. 0.01 mM	4.193	1.956 to 6.430	Yes	**	0.0034
									100 mM vs. Control	4.19	1.953 to 6.426	Yes	**	0.0033
									100 mM vs. 50 mM DTT	4.278	2.042 to 6.514	Yes	**	0.003
									10 mM vs. 1 mM	1.457	0.3265 to 2.588	Yes	*	0.0171
									10 mM vs. 0.1 mM	1.56	0.4187 to 2.701	Yes	*	0.0138
									10 mM vs. 0.01 mM	1.573	0.4325 to 2.714	Yes	*	0.0133
									10 mM vs. Control	1.57	0.4299 to 2.709	Yes	*	0.0133
									10 mM vs. 50 mM DTT	1.658	0.5187 to 2.798	Yes	*	0.0104
									1 mM vs. 0.1 mM	0.1025	-0.09106 to 0.2960	No	ns	0.3688
									1 mM vs. 0.01 mM	0.1162	-0.07708 to 0.3095	No	ns	0.2724
									1 mM vs. Control	0.1124	-0.07800 to 0.3029	No	ns	0.3173
									1 mM vs. 50 mM DTT	0.201	0.01146 to 0.3905	Yes	*	0.0383
									0.1 mM vs. 0.01 mM	0.01374	-0.01743 to 0.04490	No	ns	0.6856
									0.1 mM vs. Control	0.009968	-0.07447 to 0.09441	No	ns	0.9926
									0.1 mM vs. 50 mM DTT	0.09851	0.02526 to 0.1718	Yes	*	0.0124
									0.01 mM vs. Control	-0.003769	-0.08704 to 0.07950	No	ns	>0.9999
									0.01 mM vs. 50 mM DTT	0.08478	0.01166 to 0.1579	Yes	*	0.0252
									Control vs. 50 mM DTT	0.08854	0.0006023 to 0.1765	Yes	*	0.0484
									75
									100 mM vs. 10 mM	2.654	0.4118 to 4.896	Yes	*	0.0217
									100 mM vs. 1 mM	4.035	1.740 to 6.329	Yes	**	0.0044
									100 mM vs. 0.1 mM	4.142	1.841 to 6.443	Yes	**	0.004
									100 mM vs. 0.01 mM	4.145	1.844 to 6.447	Yes	**	0.004
									100 mM vs. Control	4.141	1.840 to 6.441	Yes	**	0.004
									100 mM vs. 50 mM DTT	4.245	1.944 to 6.545	Yes	**	0.0036
									10 mM vs. 1 mM	1.381	0.3065 to 2.456	Yes	*	0.0171
									10 mM vs. 0.1 mM	1.488	0.4013 to 2.575	Yes	*	0.0137
									10 mM vs. 0.01 mM	1.492	0.4048 to 2.579	Yes	*	0.0136
									10 mM vs. Control	1.487	0.4013 to 2.573	Yes	*	0.0136
									10 mM vs. 50 mM DTT	1.591	0.5060 to 2.676	Yes	*	0.0101
									1 mM vs. 0.1 mM	0.107	-0.1032 to 0.3173	No	ns	0.3968
									1 mM vs. 0.01 mM	0.1106	-0.1000 to 0.3211	No	ns	0.3691
									1 mM vs. Control	0.1059	-0.1009 to 0.3127	No	ns	0.4275
									1 mM vs. 50 mM DTT	0.2098	0.004448 to 0.4151	Yes	*	0.0454
									0.1 mM vs. 0.01 mM	0.003509	-0.01590 to 0.02292	No	ns	0.9909
									0.1 mM vs. Control	-0.001165	-0.07871 to 0.07638	No	ns	>0.9999
									0.1 mM vs. 50 mM DTT	0.1028	0.02457 to 0.1809	Yes	*	0.015
									0.01 mM vs. Control	-0.004675	-0.08513 to 0.07578	No	ns	0.9997
									0.01 mM vs. 50 mM DTT	0.09924	0.02044 to 0.1780	Yes	*	0.019
									Control vs. 50 mM DTT	0.1039	0.01773 to 0.1901	Yes	*	0.0185
									80
									100 mM vs. 10 mM	2.701	0.4061 to 4.996	Yes	*	0.0226
									100 mM vs. 1 mM	4.013	1.660 to 6.365	Yes	**	0.0051
									100 mM vs. 0.1 mM	4.111	1.754 to 6.469	Yes	**	0.0047
									100 mM vs. 0.01 mM	4.117	1.760 to 6.475	Yes	**	0.0046
									100 mM vs. Control	4.126	1.769 to 6.483	Yes	**	0.0046
									100 mM vs. 50 mM DTT	4.207	1.850 to 6.564	Yes	**	0.0042
									10 mM vs. 1 mM	1.311	0.2634 to 2.360	Yes	*	0.0194
									10 mM vs. 0.1 mM	1.41	0.3514 to 2.469	Yes	*	0.0155
									10 mM vs. 0.01 mM	1.416	0.3576 to 2.475	Yes	*	0.0152
									10 mM vs. Control	1.425	0.3676 to 2.482	Yes	*	0.0146
									10 mM vs. 50 mM DTT	1.506	0.4489 to 2.564	Yes	*	0.0115
									1 mM vs. 0.1 mM	0.09861	-0.09222 to 0.2895	No	ns	0.3854
									1 mM vs. 0.01 mM	0.1047	-0.08595 to 0.2954	No	ns	0.3369
									1 mM vs. Control	0.1134	-0.07396 to 0.3007	No	ns	0.2979
									1 mM vs. 50 mM DTT	0.1948	0.007949 to 0.3817	Yes	*	0.0416
									0.1 mM vs. 0.01 mM	0.006132	-0.01726 to 0.02952	No	ns	0.9539
									0.1 mM vs. Control	0.01477	-0.07197 to 0.1015	No	ns	0.9471
									0.1 mM vs. 50 mM DTT	0.0962	0.03248 to 0.1599	Yes	**	0.0073
									0.01 mM vs. Control	0.008639	-0.07716 to 0.09444	No	ns	0.9958
									0.01 mM vs. 50 mM DTT	0.09007	0.02650 to 0.1536	Yes	**	0.0097
									Control vs. 50 mM DTT	0.08143	-0.001687 to 0.1645	No	ns	0.055
									85
									100 mM vs. 10 mM	2.753	0.4603 to 5.047	Yes	*	0.0205
									100 mM vs. 1 mM	4.008	1.656 to 6.361	Yes	**	0.0051
									100 mM vs. 0.1 mM	4.095	1.738 to 6.451	Yes	**	0.0047
									100 mM vs. 0.01 mM	4.104	1.748 to 6.461	Yes	**	0.0047
									100 mM vs. Control	4.11	1.754 to 6.466	Yes	**	0.0047
									100 mM vs. 50 mM DTT	4.201	1.846 to 6.557	Yes	**	0.0042
									10 mM vs. 1 mM	1.255	0.2348 to 2.275	Yes	*	0.0211
									10 mM vs. 0.1 mM	1.341	0.3128 to 2.370	Yes	*	0.0169
									10 mM vs. 0.01 mM	1.351	0.3221 to 2.379	Yes	*	0.0165
									10 mM vs. Control	1.356	0.3288 to 2.384	Yes	*	0.016
									10 mM vs. 50 mM DTT	1.448	0.4205 to 2.475	Yes	*	0.012
									1 mM vs. 0.1 mM	0.08623	-0.07807 to 0.2505	No	ns	0.3796
									1 mM vs. 0.01 mM	0.09577	-0.06974 to 0.2613	No	ns	0.2929
									1 mM vs. Control	0.1016	-0.06069 to 0.2638	No	ns	0.2654
									1 mM vs. 50 mM DTT	0.1929	0.03155 to 0.3543	Yes	*	0.0218
									0.1 mM vs. 0.01 mM	0.009537	-0.01616 to 0.03524	No	ns	0.705
									0.1 mM vs. Control	0.01532	-0.04644 to 0.07709	No	ns	0.8804
									0.1 mM vs. 50 mM DTT	0.1067	0.04756 to 0.1658	Yes	**	0.0021
									0.01 mM vs. Control	0.005783	-0.06359 to 0.07515	No	ns	0.9972
									0.01 mM vs. 50 mM DTT	0.09716	0.03668 to 0.1576	Yes	**	0.0065
									Control vs. 50 mM DTT	0.09137	0.02252 to 0.1602	Yes	*	0.0107
									90
									100 mM vs. 10 mM	2.918	0.6389 to 5.196	Yes	*	0.015
									100 mM vs. 1 mM	4.093	1.760 to 6.426	Yes	**	0.0044
									100 mM vs. 0.1 mM	4.192	1.851 to 6.534	Yes	**	0.0041
									100 mM vs. 0.01 mM	4.202	1.861 to 6.544	Yes	**	0.0041
									100 mM vs. Control	4.192	1.851 to 6.533	Yes	**	0.0041
									100 mM vs. 50 mM DTT	4.294	1.953 to 6.635	Yes	**	0.0037
									10 mM vs. 1 mM	1.175	0.2323 to 2.119	Yes	*	0.0191
									10 mM vs. 0.1 mM	1.275	0.3154 to 2.234	Yes	*	0.0156
									10 mM vs. 0.01 mM	1.285	0.3257 to 2.244	Yes	*	0.0151
									10 mM vs. Control	1.275	0.3165 to 2.233	Yes	*	0.0155
									10 mM vs. 50 mM DTT	1.377	0.4184 to 2.335	Yes	*	0.0111
									1 mM vs. 0.1 mM	0.09916	-0.1411 to 0.3394	No	ns	0.5799
									1 mM vs. 0.01 mM	0.1094	-0.1306 to 0.3494	No	ns	0.4949
									1 mM vs. Control	0.09935	-0.1383 to 0.3370	No	ns	0.5936
									1 mM vs. 50 mM DTT	0.2012	-0.03594 to 0.4383	No	ns	0.0951
									0.1 mM vs. 0.01 mM	0.01027	-0.02006 to 0.04060	No	ns	0.8669
									0.1 mM vs. Control	0.0001832	-0.06637 to 0.06674	No	ns	>0.9999
									0.1 mM vs. 50 mM DTT	0.102	0.04436 to 0.1597	Yes	**	0.0025
									0.01 mM vs. Control	-0.01008	-0.07560 to 0.05543	No	ns	0.9838
									0.01 mM vs. 50 mM DTT	0.09176	0.03402 to 0.1495	Yes	**	0.0042
									Control vs. 50 mM DTT	0.1018	0.03158 to 0.1721	Yes	**	0.0065
									95
									100 mM vs. 10 mM	2.873	0.7722 to 4.973	Yes	*	0.0105
									100 mM vs. 1 mM	4.031	1.873 to 6.188	Yes	**	0.0034
									100 mM vs. 0.1 mM	4.087	1.929 to 6.246	Yes	**	0.0032
									100 mM vs. 0.01 mM	4.089	1.931 to 6.248	Yes	**	0.0032
									100 mM vs. Control	4.089	1.931 to 6.247	Yes	**	0.0032
									100 mM vs. 50 mM DTT	4.183	2.025 to 6.341	Yes	**	0.0029
									10 mM vs. 1 mM	1.158	0.2476 to 2.069	Yes	*	0.0187
									10 mM vs. 0.1 mM	1.215	0.3031 to 2.127	Yes	*	0.0154
									10 mM vs. 0.01 mM	1.217	0.3055 to 2.128	Yes	*	0.0153
									10 mM vs. Control	1.217	0.3058 to 2.127	Yes	*	0.0152
									10 mM vs. 50 mM DTT	1.31	0.4005 to 2.220	Yes	*	0.0109
									1 mM vs. 0.1 mM	0.05671	-0.001890 to 0.1153	No	ns	0.0576
									1 mM vs. 0.01 mM	0.05874	-0.0009113 to 0.1184	No	ns	0.054
									1 mM vs. Control	0.05846	-0.009858 to 0.1268	No	ns	0.102
									1 mM vs. 50 mM DTT	0.1523	0.07623 to 0.2284	Yes	***	0.0004
									0.1 mM vs. 0.01 mM	0.002034	-0.03465 to 0.03872	No	ns	>0.9999
									0.1 mM vs. Control	0.001755	-0.06168 to 0.06519	No	ns	>0.9999
									0.1 mM vs. 50 mM DTT	0.09558	0.02554 to 0.1656	Yes	*	0.0122
									0.01 mM vs. Control	-0.000279	-0.06069 to 0.06013	No	ns	>0.9999
									0.01 mM vs. 50 mM DTT	0.09355	0.02363 to 0.1635	Yes	*	0.0107
									Control vs. 50 mM DTT	0.09383	0.01810 to 0.1696	Yes	*	0.0159
									100
									100 mM vs. 10 mM	2.873	0.6299 to 5.116	Yes	*	0.0154
									100 mM vs. 1 mM	3.965	1.664 to 6.266	Yes	**	0.0049
									100 mM vs. 0.1 mM	4.033	1.730 to 6.336	Yes	**	0.0046
									100 mM vs. 0.01 mM	4.038	1.735 to 6.341	Yes	**	0.0046
									100 mM vs. Control	4.034	1.732 to 6.336	Yes	**	0.0045
									100 mM vs. 50 mM DTT	4.136	1.834 to 6.439	Yes	**	0.0041
									10 mM vs. 1 mM	1.092	0.2303 to 1.954	Yes	*	0.0187
									10 mM vs. 0.1 mM	1.16	0.2937 to 2.027	Yes	*	0.0151
									10 mM vs. 0.01 mM	1.165	0.2988 to 2.031	Yes	*	0.0148
									10 mM vs. Control	1.161	0.2980 to 2.024	Yes	*	0.0145
									10 mM vs. 50 mM DTT	1.263	0.3981 to 2.128	Yes	*	0.0102
									1 mM vs. 0.1 mM	0.06809	-0.04386 to 0.1800	No	ns	0.2665
									1 mM vs. 0.01 mM	0.07289	-0.03753 to 0.1833	No	ns	0.2282
									1 mM vs. Control	0.06873	-0.06087 to 0.1983	No	ns	0.4624
									1 mM vs. 50 mM DTT	0.1709	0.05944 to 0.2824	Yes	**	0.0043
									0.1 mM vs. 0.01 mM	0.004797	-0.03015 to 0.03975	No	ns	0.9973
									0.1 mM vs. Control	0.0006324	-0.1296 to 0.1309	No	ns	>0.9999
									0.1 mM vs. 50 mM DTT	0.1028	0.03759 to 0.1681	Yes	**	0.0059
									0.01 mM vs. Control	-0.004165	-0.1270 to 0.1187	No	ns	>0.9999
									0.01 mM vs. 50 mM DTT	0.09805	0.03283 to 0.1633	Yes	**	0.0052
									Control vs. 50 mM DTT	0.1022	-0.01316 to 0.2176	No	ns	0.0807
									105
									100 mM vs. 10 mM	2.819	0.5032 to 5.135	Yes	*	0.0203
									100 mM vs. 1 mM	3.827	1.460 to 6.194	Yes	**	0.0064
									100 mM vs. 0.1 mM	3.912	1.538 to 6.286	Yes	**	0.006
									100 mM vs. 0.01 mM	3.911	1.537 to 6.284	Yes	**	0.0061
									100 mM vs. Control	3.921	1.547 to 6.294	Yes	**	0.006
									100 mM vs. 50 mM DTT	4.015	1.642 to 6.388	Yes	**	0.0054
									10 mM vs. 1 mM	1.008	0.2119 to 1.804	Yes	*	0.0177
									10 mM vs. 0.1 mM	1.093	0.2830 to 1.902	Yes	*	0.0146
									10 mM vs. 0.01 mM	1.091	0.2817 to 1.901	Yes	*	0.0147
									10 mM vs. Control	1.101	0.2930 to 1.910	Yes	*	0.0139
									10 mM vs. 50 mM DTT	1.196	0.3877 to 2.004	Yes	**	0.0096
									1 mM vs. 0.1 mM	0.08495	-0.1215 to 0.2913	No	ns	0.583
									1 mM vs. 0.01 mM	0.08371	-0.1226 to 0.2900	No	ns	0.5961
									1 mM vs. Control	0.09368	-0.1096 to 0.2970	No	ns	0.5211
									1 mM vs. 50 mM DTT	0.1881	-0.01446 to 0.3907	No	ns	0.0681
									0.1 mM vs. 0.01 mM	-0.001239	-0.02742 to 0.02494	No	ns	>0.9999
									0.1 mM vs. Control	0.008729	-0.06397 to 0.08143	No	ns	0.9921
									0.1 mM vs. 50 mM DTT	0.1032	0.04028 to 0.1661	Yes	**	0.0044
									0.01 mM vs. Control	0.009968	-0.06223 to 0.08217	No	ns	0.9855
									0.01 mM vs. 50 mM DTT	0.1044	0.04159 to 0.1673	Yes	**	0.004
									Control vs. 50 mM DTT	0.09446	0.01879 to 0.1701	Yes	*	0.0155
									110
									100 mM vs. 10 mM	2.805	0.5204 to 5.090	Yes	*	0.0196
									100 mM vs. 1 mM	3.799	1.463 to 6.136	Yes	**	0.0064
									100 mM vs. 0.1 mM	3.863	1.524 to 6.202	Yes	**	0.006
									100 mM vs. 0.01 mM	3.862	1.523 to 6.201	Yes	**	0.006
									100 mM vs. Control	3.86	1.523 to 6.198	Yes	**	0.0059
									100 mM vs. 50 mM DTT	3.966	1.628 to 6.305	Yes	**	0.0053
									10 mM vs. 1 mM	0.9941	0.2380 to 1.750	Yes	*	0.0156
									10 mM vs. 0.1 mM	1.058	0.2944 to 1.821	Yes	*	0.013
									10 mM vs. 0.01 mM	1.057	0.2936 to 1.820	Yes	*	0.0131
									10 mM vs. Control	1.055	0.2968 to 1.814	Yes	*	0.0123
									10 mM vs. 50 mM DTT	1.161	0.3998 to 1.923	Yes	**	0.0084
									1 mM vs. 0.1 mM	0.06376	-0.07189 to 0.1994	No	ns	0.4734
									1 mM vs. 0.01 mM	0.06282	-0.07235 to 0.1980	No	ns	0.4903
									1 mM vs. Control	0.0612	-0.08883 to 0.2112	No	ns	0.7093
									1 mM vs. 50 mM DTT	0.1671	0.03363 to 0.3006	Yes	*	0.0157
									0.1 mM vs. 0.01 mM	-0.0009333	-0.02785 to 0.02599	No	ns	>0.9999
									0.1 mM vs. Control	-0.002558	-0.1461 to 0.1410	No	ns	>0.9999
									0.1 mM vs. 50 mM DTT	0.1033	0.03510 to 0.1716	Yes	**	0.0072
									0.01 mM vs. Control	-0.001625	-0.1430 to 0.1398	No	ns	>0.9999
									0.01 mM vs. 50 mM DTT	0.1043	0.03636 to 0.1722	Yes	**	0.006
									Control vs. 50 mM DTT	0.1059	-0.02123 to 0.2330	No	ns	0.1001
									115
									100 mM vs. 10 mM	2.873	0.6267 to 5.119	Yes	*	0.0162
									100 mM vs. 1 mM	3.836	1.538 to 6.133	Yes	**	0.0057
									100 mM vs. 0.1 mM	3.893	1.594 to 6.192	Yes	**	0.0053
									100 mM vs. 0.01 mM	3.89	1.592 to 6.189	Yes	**	0.0054
									100 mM vs. Control	3.885	1.588 to 6.183	Yes	**	0.0054
									100 mM vs. 50 mM DTT	3.999	1.701 to 6.297	Yes	**	0.0047
									10 mM vs. 1 mM	0.9626	0.2324 to 1.693	Yes	*	0.0157
									10 mM vs. 0.1 mM	1.02	0.2856 to 1.754	Yes	*	0.0129
									10 mM vs. 0.01 mM	1.017	0.2834 to 1.751	Yes	*	0.013
									10 mM vs. Control	1.012	0.2806 to 1.744	Yes	*	0.0129
									10 mM vs. 50 mM DTT	1.126	0.3929 to 1.859	Yes	**	0.0082
									1 mM vs. 0.1 mM	0.0574	-0.04179 to 0.1566	No	ns	0.3168
									1 mM vs. 0.01 mM	0.05476	-0.04354 to 0.1531	No	ns	0.3775
									1 mM vs. Control	0.04983	-0.05980 to 0.1595	No	ns	0.6149
									1 mM vs. 50 mM DTT	0.1634	0.06388 to 0.2629	Yes	**	0.0028
									0.1 mM vs. 0.01 mM	-0.00264	-0.04259 to 0.03731	No	ns	>0.9999
									0.1 mM vs. Control	-0.007568	-0.1057 to 0.09055	No	ns	0.9991
									0.1 mM vs. 50 mM DTT	0.106	0.04886 to 0.1631	Yes	**	0.0017
									0.01 mM vs. Control	-0.004928	-0.09794 to 0.08809	No	ns	>0.9999
									0.01 mM vs. 50 mM DTT	0.1086	0.04953 to 0.1678	Yes	**	0.001
									Control vs. 50 mM DTT	0.1136	0.02195 to 0.2052	Yes	*	0.0187
									120
									100 mM vs. 10 mM	2.767	0.6992 to 4.834	Yes	*	0.0129
									100 mM vs. 1 mM	3.674	1.563 to 5.785	Yes	**	0.0046
									100 mM vs. 0.1 mM	3.748	1.631 to 5.865	Yes	**	0.0044
									100 mM vs. 0.01 mM	3.749	1.632 to 5.866	Yes	**	0.0044
									100 mM vs. Control	3.748	1.631 to 5.864	Yes	**	0.0043
									100 mM vs. 50 mM DTT	3.848	1.731 to 5.964	Yes	**	0.0038
									10 mM vs. 1 mM	0.9074	0.2221 to 1.593	Yes	*	0.0141
									10 mM vs. 0.1 mM	0.9813	0.2825 to 1.680	Yes	*	0.0123
									10 mM vs. 0.01 mM	0.9823	0.2833 to 1.681	Yes	*	0.0122
									10 mM vs. Control	0.9811	0.2842 to 1.678	Yes	*	0.0119
									10 mM vs. 50 mM DTT	1.081	0.3839 to 1.778	Yes	**	0.0077
									1 mM vs. 0.1 mM	0.07389	-0.1235 to 0.2713	No	ns	0.6715
									1 mM vs. 0.01 mM	0.07484	-0.1231 to 0.2728	No	ns	0.6582
									1 mM vs. Control	0.07367	-0.1211 to 0.2685	No	ns	0.7094
									1 mM vs. 50 mM DTT	0.1736	-0.02069 to 0.3678	No	ns	0.0801
									0.1 mM vs. 0.01 mM	0.0009538	-0.03336 to 0.03527	No	ns	>0.9999
									0.1 mM vs. Control	-0.000221	-0.08422 to 0.08378	No	ns	>0.9999
									0.1 mM vs. 50 mM DTT	0.09967	0.03294 to 0.1664	Yes	**	0.006
									0.01 mM vs. Control	-0.001175	-0.08729 to 0.08495	No	ns	>0.9999
									0.01 mM vs. 50 mM DTT	0.09871	0.03205 to 0.1654	Yes	**	0.0071
									Control vs. 50 mM DTT	0.09989	0.01381 to 0.1860	Yes	*	0.0237
									125
									100 mM vs. 10 mM	2.809	0.7056 to 4.912	Yes	*	0.0131
									100 mM vs. 1 mM	3.665	1.519 to 5.812	Yes	**	0.005
									100 mM vs. 0.1 mM	3.743	1.591 to 5.896	Yes	**	0.0047
									100 mM vs. 0.01 mM	3.744	1.592 to 5.897	Yes	**	0.0047
									100 mM vs. Control	3.742	1.590 to 5.894	Yes	**	0.0047
									100 mM vs. 50 mM DTT	3.844	1.691 to 5.996	Yes	**	0.0042
									10 mM vs. 1 mM	0.8568	0.1751 to 1.538	Yes	*	0.0181
									10 mM vs. 0.1 mM	0.9346	0.2398 to 1.629	Yes	*	0.0148
									10 mM vs. 0.01 mM	0.9356	0.2411 to 1.630	Yes	*	0.0147
									10 mM vs. Control	0.9332	0.2413 to 1.625	Yes	*	0.0143
									10 mM vs. 50 mM DTT	1.035	0.3415 to 1.729	Yes	**	0.0093
									1 mM vs. 0.1 mM	0.07785	-0.1148 to 0.2705	No	ns	0.6078
									1 mM vs. 0.01 mM	0.07887	-0.1129 to 0.2707	No	ns	0.6024
									1 mM vs. Control	0.07644	-0.1139 to 0.2668	No	ns	0.6801
									1 mM vs. 50 mM DTT	0.1782	-0.01173 to 0.3682	No	ns	0.0652
									0.1 mM vs. 0.01 mM	0.001012	-0.04080 to 0.04283	No	ns	>0.9999
									0.1 mM vs. Control	-0.001409	-0.1035 to 0.1006	No	ns	>0.9999
									0.1 mM vs. 50 mM DTT	0.1004	0.04142 to 0.1593	Yes	**	0.0025
									0.01 mM vs. Control	-0.002422	-0.1014 to 0.09653	No	ns	>0.9999
									0.01 mM vs. 50 mM DTT	0.09936	0.03889 to 0.1598	Yes	**	0.0024
									Control vs. 50 mM DTT	0.1018	0.005068 to 0.1985	Yes	*	0.0401
									130
									100 mM vs. 10 mM	2.74	0.6720 to 4.808	Yes	*	0.0138
									100 mM vs. 1 mM	3.595	1.481 to 5.708	Yes	**	0.0052
									100 mM vs. 0.1 mM	3.645	1.531 to 5.759	Yes	**	0.0049
									100 mM vs. 0.01 mM	3.637	1.522 to 5.751	Yes	**	0.005
									100 mM vs. Control	3.64	1.528 to 5.753	Yes	**	0.0049
									100 mM vs. 50 mM DTT	3.746	1.632 to 5.860	Yes	**	0.0043
									10 mM vs. 1 mM	0.8547	0.2076 to 1.502	Yes	*	0.0157
									10 mM vs. 0.1 mM	0.9051	0.2550 to 1.555	Yes	*	0.0127
									10 mM vs. 0.01 mM	0.8967	0.2464 to 1.547	Yes	*	0.0133
									10 mM vs. Control	0.9003	0.2552 to 1.545	Yes	*	0.012
									10 mM vs. 50 mM DTT	1.006	0.3575 to 1.655	Yes	**	0.0078
									1 mM vs. 0.1 mM	0.05045	-0.03025 to 0.1312	No	ns	0.2702
									1 mM vs. 0.01 mM	0.04203	-0.03909 to 0.1231	No	ns	0.4128
									1 mM vs. Control	0.04564	-0.07816 to 0.1694	No	ns	0.7338
									1 mM vs. 50 mM DTT	0.1515	0.06694 to 0.2360	Yes	**	0.0011
									0.1 mM vs. 0.01 mM	-0.008428	-0.03763 to 0.02078	No	ns	0.9277
									0.1 mM vs. Control	-0.004816	-0.1403 to 0.1306	No	ns	>0.9999
									0.1 mM vs. 50 mM DTT	0.101	0.04212 to 0.1599	Yes	**	0.0027
									0.01 mM vs. Control	0.003612	-0.1342 to 0.1414	No	ns	>0.9999
									0.01 mM vs. 50 mM DTT	0.1095	0.05053 to 0.1684	Yes	**	0.0021
									Control vs. 50 mM DTT	0.1058	-0.01789 to 0.2296	No	ns	0.0886
									135
									100 mM vs. 10 mM	2.636	0.7386 to 4.534	Yes	*	0.0107
									100 mM vs. 1 mM	3.465	1.523 to 5.408	Yes	**	0.0042
									100 mM vs. 0.1 mM	3.507	1.564 to 5.450	Yes	**	0.004
									100 mM vs. 0.01 mM	3.508	1.565 to 5.451	Yes	**	0.004
									100 mM vs. Control	3.494	1.554 to 5.434	Yes	**	0.004
									100 mM vs. 50 mM DTT	3.61	1.668 to 5.553	Yes	**	0.0035
									10 mM vs. 1 mM	0.8287	0.2020 to 1.455	Yes	*	0.0158
									10 mM vs. 0.1 mM	0.8702	0.2424 to 1.498	Yes	*	0.013
									10 mM vs. 0.01 mM	0.8716	0.2443 to 1.499	Yes	*	0.0128
									10 mM vs. Control	0.8576	0.2369 to 1.478	Yes	*	0.0123
									10 mM vs. 50 mM DTT	0.9739	0.3476 to 1.600	Yes	**	0.0077
									1 mM vs. 0.1 mM	0.04155	-0.006667 to 0.08978	No	ns	0.0948
									1 mM vs. 0.01 mM	0.04293	-0.008060 to 0.09391	No	ns	0.1146
									1 mM vs. Control	0.02892	-0.1240 to 0.1819	No	ns	0.9422
									1 mM vs. 50 mM DTT	0.1452	0.08388 to 0.2065	Yes	****	<0.0001
									0.1 mM vs. 0.01 mM	0.001371	-0.03519 to 0.03794	No	ns	>0.9999
									0.1 mM vs. Control	-0.01264	-0.1781 to 0.1528	No	ns	0.9984
									0.1 mM vs. 50 mM DTT	0.1036	0.04821 to 0.1591	Yes	**	0.002
									0.01 mM vs. Control	-0.01401	-0.1724 to 0.1444	No	ns	0.9977
									0.01 mM vs. 50 mM DTT	0.1023	0.04536 to 0.1592	Yes	**	0.0013
									Control vs. 50 mM DTT	0.1163	-0.03395 to 0.2665	No	ns	0.1157
									140
									100 mM vs. 10 mM	2.604	0.7040 to 4.505	Yes	*	0.0116
									100 mM vs. 1 mM	3.397	1.454 to 5.341	Yes	**	0.0046
									100 mM vs. 0.1 mM	3.451	1.506 to 5.395	Yes	**	0.0043
									100 mM vs. 0.01 mM	3.441	1.497 to 5.385	Yes	**	0.0044
									100 mM vs. Control	3.445	1.501 to 5.389	Yes	**	0.0043
									100 mM vs. 50 mM DTT	3.55	1.606 to 5.493	Yes	**	0.0038
									10 mM vs. 1 mM	0.7931	0.1772 to 1.409	Yes	*	0.0175
									10 mM vs. 0.1 mM	0.8464	0.2278 to 1.465	Yes	*	0.0137
									10 mM vs. 0.01 mM	0.8366	0.2181 to 1.455	Yes	*	0.0144
									10 mM vs. Control	0.8407	0.2247 to 1.457	Yes	*	0.0136
									10 mM vs. 50 mM DTT	0.9454	0.3295 to 1.561	Yes	**	0.008
									1 mM vs. 0.1 mM	0.05326	-0.02016 to 0.1267	No	ns	0.1744
									1 mM vs. 0.01 mM	0.04347	-0.02986 to 0.1168	No	ns	0.3255
									1 mM vs. Control	0.04753	-0.04571 to 0.1408	No	ns	0.4896
									1 mM vs. 50 mM DTT	0.1523	0.06553 to 0.2390	Yes	**	0.0011
									0.1 mM vs. 0.01 mM	-0.009785	-0.04315 to 0.02358	No	ns	0.925
									0.1 mM vs. Control	-0.005729	-0.09879 to 0.08734	No	ns	0.9998
									0.1 mM vs. 50 mM DTT	0.09901	0.02477 to 0.1732	Yes	*	0.0127
									0.01 mM vs. Control	0.004057	-0.08781 to 0.09592	No	ns	>0.9999
									0.01 mM vs. 50 mM DTT	0.1088	0.03465 to 0.1829	Yes	**	0.0074
									Control vs. 50 mM DTT	0.1047	0.01113 to 0.1983	Yes	*	0.0285
									145
									100 mM vs. 10 mM	2.489	0.7762 to 4.201	Yes	**	0.0083
									100 mM vs. 1 mM	3.255	1.499 to 5.010	Yes	**	0.0035
									100 mM vs. 0.1 mM	3.301	1.545 to 5.057	Yes	**	0.0033
									100 mM vs. 0.01 mM	3.294	1.538 to 5.050	Yes	**	0.0033
									100 mM vs. Control	3.297	1.543 to 5.052	Yes	**	0.0033
									100 mM vs. 50 mM DTT	3.393	1.638 to 5.148	Yes	**	0.0029
									10 mM vs. 1 mM	0.7659	0.1598 to 1.372	Yes	*	0.0193
									10 mM vs. 0.1 mM	0.8123	0.2059 to 1.419	Yes	*	0.0151
									10 mM vs. 0.01 mM	0.8053	0.1989 to 1.412	Yes	*	0.0157
									10 mM vs. Control	0.8086	0.2050 to 1.412	Yes	*	0.0147
									10 mM vs. 50 mM DTT	0.9047	0.2999 to 1.509	Yes	**	0.0091
									1 mM vs. 0.1 mM	0.04643	0.01527 to 0.07759	Yes	**	0.0047
									1 mM vs. 0.01 mM	0.03947	0.008916 to 0.07002	Yes	*	0.0126
									1 mM vs. Control	0.04278	-0.04526 to 0.1308	No	ns	0.3735
									1 mM vs. 50 mM DTT	0.1388	0.08243 to 0.1952	Yes	***	0.0002
									0.1 mM vs. 0.01 mM	-0.006962	-0.02904 to 0.01512	No	ns	0.898
									0.1 mM vs. Control	-0.00365	-0.09619 to 0.08889	No	ns	>0.9999
									0.1 mM vs. 50 mM DTT	0.09237	0.03629 to 0.1485	Yes	**	0.0042
									0.01 mM vs. Control	0.003312	-0.09060 to 0.09722	No	ns	>0.9999
									0.01 mM vs. 50 mM DTT	0.09934	0.04306 to 0.1556	Yes	**	0.0032
									Control vs. 50 mM DTT	0.09602	0.01071 to 0.1813	Yes	*	0.0291
									150
									100 mM vs. 10 mM	2.435	0.8301 to 4.040	Yes	**	0.0066
									100 mM vs. 1 mM	3.179	1.535 to 4.824	Yes	**	0.0029
									100 mM vs. 0.1 mM	3.226	1.580 to 4.872	Yes	**	0.0027
									100 mM vs. 0.01 mM	3.224	1.578 to 4.870	Yes	**	0.0027
									100 mM vs. Control	3.221	1.576 to 4.866	Yes	**	0.0027
									100 mM vs. 50 mM DTT	3.331	1.686 to 4.977	Yes	**	0.0023
									10 mM vs. 1 mM	0.7438	0.1679 to 1.320	Yes	*	0.0171
									10 mM vs. 0.1 mM	0.791	0.2108 to 1.371	Yes	*	0.014
									10 mM vs. 0.01 mM	0.789	0.2090 to 1.369	Yes	*	0.0141
									10 mM vs. Control	0.786	0.2093 to 1.363	Yes	*	0.0135
									10 mM vs. 50 mM DTT	0.896	0.3182 to 1.474	Yes	**	0.0077
									1 mM vs. 0.1 mM	0.0472	-0.04227 to 0.1367	No	ns	0.3825
									1 mM vs. 0.01 mM	0.04521	-0.04341 to 0.1338	No	ns	0.4338
									1 mM vs. Control	0.04213	-0.06382 to 0.1481	No	ns	0.7238
									1 mM vs. 50 mM DTT	0.1522	0.05940 to 0.2450	Yes	**	0.0022
									0.1 mM vs. 0.01 mM	-0.001996	-0.02952 to 0.02553	No	ns	>0.9999
									0.1 mM vs. Control	-0.005071	-0.1124 to 0.1022	No	ns	>0.9999
									0.1 mM vs. 50 mM DTT	0.105	0.03942 to 0.1706	Yes	**	0.0056
									0.01 mM vs. Control	-0.003075	-0.1062 to 0.1001	No	ns	>0.9999
									0.01 mM vs. 50 mM DTT	0.107	0.04194 to 0.1721	Yes	**	0.0038
									Control vs. 50 mM DTT	0.1101	0.01297 to 0.2072	Yes	*	0.028
									155
									100 mM vs. 10 mM	2.413	0.9398 to 3.887	Yes	**	0.0042
									100 mM vs. 1 mM	3.127	1.617 to 4.638	Yes	**	0.0021
									100 mM vs. 0.1 mM	3.175	1.662 to 4.687	Yes	**	0.002
									100 mM vs. 0.01 mM	3.173	1.661 to 4.686	Yes	**	0.002
									100 mM vs. Control	3.173	1.662 to 4.684	Yes	**	0.0019
									100 mM vs. 50 mM DTT	3.286	1.775 to 4.798	Yes	**	0.0017
									10 mM vs. 1 mM	0.7141	0.1488 to 1.279	Yes	*	0.0187
									10 mM vs. 0.1 mM	0.7612	0.1906 to 1.332	Yes	*	0.0153
									10 mM vs. 0.01 mM	0.7597	0.1901 to 1.329	Yes	*	0.0152
									10 mM vs. Control	0.7598	0.1941 to 1.325	Yes	*	0.0142
									10 mM vs. 50 mM DTT	0.873	0.3055 to 1.441	Yes	**	0.0079
									1 mM vs. 0.1 mM	0.04712	-0.05323 to 0.1475	No	ns	0.4908
									1 mM vs. 0.01 mM	0.04568	-0.05349 to 0.1448	No	ns	0.5676
									1 mM vs. Control	0.04574	-0.07718 to 0.1687	No	ns	0.7692
									1 mM vs. 50 mM DTT	0.159	0.05391 to 0.2641	Yes	**	0.0038
									0.1 mM vs. 0.01 mM	-0.001438	-0.04573 to 0.04285	No	ns	>0.9999
									0.1 mM vs. Control	-0.001381	-0.1278 to 0.1250	No	ns	>0.9999
									0.1 mM vs. 50 mM DTT	0.1119	0.03635 to 0.1874	Yes	**	0.0079
									0.01 mM vs. Control	5.633e-05	-0.1172 to 0.1173	No	ns	>0.9999
									0.01 mM vs. 50 mM DTT	0.1133	0.03715 to 0.1895	Yes	**	0.0052
									Control vs. 50 mM DTT	0.1132	-0.001527 to 0.2280	No	ns	0.053
									160
									100 mM vs. 10 mM	2.281	0.8323 to 3.729	Yes	**	0.0053
									100 mM vs. 1 mM	2.981	1.495 to 4.467	Yes	**	0.0024
									100 mM vs. 0.1 mM	3.021	1.534 to 4.507	Yes	**	0.0023
									100 mM vs. 0.01 mM	3.014	1.527 to 4.500	Yes	**	0.0023
									100 mM vs. Control	3.011	1.526 to 4.497	Yes	**	0.0023
									100 mM vs. 50 mM DTT	3.125	1.639 to 4.610	Yes	**	0.0019
									10 mM vs. 1 mM	0.6999	0.1570 to 1.243	Yes	*	0.0175
									10 mM vs. 0.1 mM	0.7398	0.1951 to 1.285	Yes	*	0.0142
									10 mM vs. 0.01 mM	0.7329	0.1884 to 1.277	Yes	*	0.0147
									10 mM vs. Control	0.7305	0.1892 to 1.272	Yes	*	0.0141
									10 mM vs. 50 mM DTT	0.8438	0.3015 to 1.386	Yes	**	0.0075
									1 mM vs. 0.1 mM	0.03995	-0.01527 to 0.09517	No	ns	0.1697
									1 mM vs. 0.01 mM	0.03304	-0.02188 to 0.08797	No	ns	0.3224
									1 mM vs. Control	0.03062	-0.05996 to 0.1212	No	ns	0.7799
									1 mM vs. 50 mM DTT	0.144	0.07486 to 0.2131	Yes	***	0.0003
									0.1 mM vs. 0.01 mM	-0.00691	-0.03244 to 0.01862	No	ns	0.9381
									0.1 mM vs. Control	-0.009339	-0.1106 to 0.09194	No	ns	0.9962
									0.1 mM vs. 50 mM DTT	0.104	0.04144 to 0.1666	Yes	**	0.0047
									0.01 mM vs. Control	-0.002428	-0.09981 to 0.09496	No	ns	>0.9999
									0.01 mM vs. 50 mM DTT	0.111	0.04889 to 0.1730	Yes	**	0.0024
									Control vs. 50 mM DTT	0.1134	0.02172 to 0.2050	Yes	*	0.0181
									165
									100 mM vs. 10 mM	2.272	0.8945 to 3.649	Yes	**	0.0039
									100 mM vs. 1 mM	2.907	1.499 to 4.315	Yes	**	0.002
									100 mM vs. 0.1 mM	2.966	1.552 to 4.380	Yes	**	0.002
									100 mM vs. 0.01 mM	2.972	1.557 to 4.386	Yes	**	0.002
									100 mM vs. Control	2.961	1.548 to 4.374	Yes	**	0.002
									100 mM vs. 50 mM DTT	3.068	1.656 to 4.481	Yes	**	0.0017
									10 mM vs. 1 mM	0.6354	0.1006 to 1.170	Yes	*	0.0232
									10 mM vs. 0.1 mM	0.6942	0.1480 to 1.240	Yes	*	0.0188
									10 mM vs. 0.01 mM	0.7	0.1536 to 1.246	Yes	*	0.0182
									10 mM vs. Control	0.6896	0.1453 to 1.234	Yes	*	0.0188
									10 mM vs. 50 mM DTT	0.7968	0.2542 to 1.339	Yes	**	0.0096
									1 mM vs. 0.1 mM	0.05871	-0.1068 to 0.2242	No	ns	0.7185
									1 mM vs. 0.01 mM	0.06452	-0.1016 to 0.2307	No	ns	0.639
									1 mM vs. Control	0.05414	-0.1096 to 0.2179	No	ns	0.8093
									1 mM vs. 50 mM DTT	0.1614	-0.001996 to 0.3248	No	ns	0.053
									0.1 mM vs. 0.01 mM	0.005812	-0.02727 to 0.03890	No	ns	0.9931
									0.1 mM vs. Control	-0.00456	-0.07969 to 0.07057	No	ns	0.9999
									0.1 mM vs. 50 mM DTT	0.1027	0.02054 to 0.1848	Yes	*	0.0174
									0.01 mM vs. Control	-0.01037	-0.08779 to 0.06704	No	ns	0.9874
									0.01 mM vs. 50 mM DTT	0.09686	0.01432 to 0.1794	Yes	*	0.0247
									Control vs. 50 mM DTT	0.1072	0.01688 to 0.1976	Yes	*	0.0203
									170
									100 mM vs. 10 mM	2.143	0.7687 to 3.516	Yes	**	0.0054
									100 mM vs. 1 mM	2.796	1.386 to 4.205	Yes	**	0.0025
									100 mM vs. 0.1 mM	2.837	1.426 to 4.248	Yes	**	0.0024
									100 mM vs. 0.01 mM	2.83	1.420 to 4.241	Yes	**	0.0024
									100 mM vs. Control	2.83	1.420 to 4.239	Yes	**	0.0024
									100 mM vs. 50 mM DTT	2.945	1.534 to 4.355	Yes	**	0.002
									10 mM vs. 1 mM	0.653	0.1099 to 1.196	Yes	*	0.0233
									10 mM vs. 0.1 mM	0.6944	0.1475 to 1.241	Yes	*	0.0189
									10 mM vs. 0.01 mM	0.6879	0.1413 to 1.234	Yes	*	0.0196
									10 mM vs. Control	0.6871	0.1439 to 1.230	Yes	*	0.0187
									10 mM vs. 50 mM DTT	0.8021	0.2572 to 1.347	Yes	**	0.0097
									1 mM vs. 0.1 mM	0.04143	-0.04063 to 0.1235	No	ns	0.4385
									1 mM vs. 0.01 mM	0.03489	-0.04663 to 0.1164	No	ns	0.6195
									1 mM vs. Control	0.03414	-0.06808 to 0.1364	No	ns	0.8362
									1 mM vs. 50 mM DTT	0.1491	0.06343 to 0.2348	Yes	**	0.0014
									0.1 mM vs. 0.01 mM	-0.00654	-0.04016 to 0.02708	No	ns	0.9876
									0.1 mM vs. Control	-0.007286	-0.1113 to 0.09676	No	ns	0.9993
									0.1 mM vs. 50 mM DTT	0.1077	0.04785 to 0.1675	Yes	**	0.0024
									0.01 mM vs. Control	-0.0007454	-0.1008 to 0.09928	No	ns	>0.9999
									0.01 mM vs. 50 mM DTT	0.1142	0.05403 to 0.1744	Yes	**	0.0012
									Control vs. 50 mM DTT	0.115	0.01928 to 0.2106	Yes	*	0.0217
									175
									100 mM vs. 10 mM	1.943	0.6042 to 3.282	Yes	**	0.0079
									100 mM vs. 1 mM	2.589	1.216 to 3.962	Yes	**	0.0032
									100 mM vs. 0.1 mM	2.633	1.258 to 4.008	Yes	**	0.003
									100 mM vs. 0.01 mM	2.625	1.250 to 4.000	Yes	**	0.0031
									100 mM vs. Control	2.624	1.251 to 3.997	Yes	**	0.003
									100 mM vs. 50 mM DTT	2.729	1.355 to 4.102	Yes	**	0.0025
									10 mM vs. 1 mM	0.6453	0.1186 to 1.172	Yes	*	0.0213
									10 mM vs. 0.1 mM	0.6897	0.1579 to 1.221	Yes	*	0.0173
									10 mM vs. 0.01 mM	0.6814	0.1505 to 1.212	Yes	*	0.018
									10 mM vs. Control	0.6808	0.1529 to 1.209	Yes	*	0.0172
									10 mM vs. 50 mM DTT	0.7854	0.2571 to 1.314	Yes	**	0.0091
									1 mM vs. 0.1 mM	0.04434	-0.05104 to 0.1397	No	ns	0.5044
									1 mM vs. 0.01 mM	0.03609	-0.05835 to 0.1305	No	ns	0.7284
									1 mM vs. Control	0.03542	-0.07538 to 0.1462	No	ns	0.866
									1 mM vs. 50 mM DTT	0.1401	0.03778 to 0.2424	Yes	**	0.0073
									0.1 mM vs. 0.01 mM	-0.008256	-0.05062 to 0.03411	No	ns	0.9844
									0.1 mM vs. Control	-0.008917	-0.1162 to 0.09839	No	ns	0.9983
									0.1 mM vs. 50 mM DTT	0.09573	0.01814 to 0.1733	Yes	*	0.0194
									0.01 mM vs. Control	-0.000661	-0.1007 to 0.09937	No	ns	>0.9999
									0.01 mM vs. 50 mM DTT	0.104	0.02623 to 0.1817	Yes	*	0.0105
									Control vs. 50 mM DTT	0.1046	0.002156 to 0.2071	Yes	*	0.0453
									180
									100 mM vs. 10 mM	2.075	0.7503 to 3.400	Yes	**	0.0054
									100 mM vs. 1 mM	2.695	1.335 to 4.054	Yes	**	0.0026
									100 mM vs. 0.1 mM	2.735	1.375 to 4.095	Yes	**	0.0024
									100 mM vs. 0.01 mM	2.721	1.362 to 4.081	Yes	**	0.0025
									100 mM vs. Control	2.728	1.371 to 4.086	Yes	**	0.0024
									100 mM vs. 50 mM DTT	2.84	1.481 to 4.198	Yes	**	0.002
									10 mM vs. 1 mM	0.6195	0.1155 to 1.124	Yes	*	0.0216
									10 mM vs. 0.1 mM	0.6597	0.1552 to 1.164	Yes	*	0.0166
									10 mM vs. 0.01 mM	0.6464	0.1412 to 1.152	Yes	*	0.0184
									10 mM vs. Control	0.653	0.1533 to 1.153	Yes	*	0.0159
									10 mM vs. 50 mM DTT	0.7645	0.2635 to 1.265	Yes	**	0.008
									1 mM vs. 0.1 mM	0.04016	-0.004638 to 0.08496	No	ns	0.0866
									1 mM vs. 0.01 mM	0.02681	-0.01510 to 0.06872	No	ns	0.2544
									1 mM vs. Control	0.03341	-0.08392 to 0.1507	No	ns	0.7882
									1 mM vs. 50 mM DTT	0.1449	0.06319 to 0.2266	Yes	**	0.0019
									0.1 mM vs. 0.01 mM	-0.01335	-0.04633 to 0.01963	No	ns	0.6798
									0.1 mM vs. Control	-0.006752	-0.1277 to 0.1142	No	ns	0.9999
									0.1 mM vs. 50 mM DTT	0.1048	0.02334 to 0.1862	Yes	*	0.0147
									0.01 mM vs. Control	0.006598	-0.1227 to 0.1359	No	ns	0.9998
									0.01 mM vs. 50 mM DTT	0.1181	0.03527 to 0.2009	Yes	*	0.0108
									Control vs. 50 mM DTT	0.1115	-0.004146 to 0.2272	No	ns	0.0589
									Test details	Mean 1	Mean 2	Mean Diff.	SE of diff.	N1	N2	q	DF
									0
									100 mM vs. 10 mM	0.9981	0.9922	0.005945	0.006782	6	6	1.24	9.927
									100 mM vs. 1 mM	0.9981	0.993	0.005178	0.007159	6	6	1.023	9.993
									100 mM vs. 0.1 mM	0.9981	0.9995	-0.001392	0.006643	6	6	0.2964	9.83
									100 mM vs. 0.01 mM	0.9981	1.003	-0.004977	0.007339	6	6	0.959	9.947
									100 mM vs. Control	0.9981	0.9864	0.01177	0.008613	6	4	1.932	5.904
									100 mM vs. 50 mM DTT	0.9981	0.9927	0.005445	0.006075	6	6	1.267	8.893
									10 mM vs. 1 mM	0.9922	0.993	-0.000766	0.006878	6	6	0.1575	9.878
									10 mM vs. 0.1 mM	0.9922	0.9995	-0.007337	0.00634	6	6	1.637	9.979
									10 mM vs. 0.01 mM	0.9922	1.003	-0.01092	0.007066	6	6	2.186	9.757
									10 mM vs. Control	0.9922	0.9864	0.005823	0.008381	6	4	0.9825	5.508
									10 mM vs. 50 mM DTT	0.9922	0.9927	-0.0004995	0.005742	6	6	0.123	9.295
									1 mM vs. 0.1 mM	0.993	0.9995	-0.006571	0.006742	6	6	1.378	9.761
									1 mM vs. 0.01 mM	0.993	1.003	-0.01016	0.007429	6	6	1.933	9.978
									1 mM vs. Control	0.993	0.9864	0.006589	0.008689	6	4	1.072	6.029
									1 mM vs. 50 mM DTT	0.993	0.9927	0.0002665	0.006183	6	6	0.06095	8.766
									0.1 mM vs. 0.01 mM	0.9995	1.003	-0.003585	0.006933	6	6	0.7312	9.606
									0.1 mM vs. Control	0.9995	0.9864	0.01316	0.008269	6	4	2.251	5.309
									0.1 mM vs. 50 mM DTT	0.9995	0.9927	0.006837	0.005578	6	6	1.734	9.488
									0.01 mM vs. Control	1.003	0.9864	0.01674	0.008838	6	4	2.679	6.262
									0.01 mM vs. 50 mM DTT	1.003	0.9927	0.01042	0.006391	6	6	2.306	8.53
									Control vs. 50 mM DTT	0.9864	0.9927	-0.006322	0.00782	4	6	1.143	4.475
									5
									100 mM vs. 10 mM	3.994	3.306	0.6881	0.5795	6	6	1.679	9.705
									100 mM vs. 1 mM	3.994	1.366	2.628	0.4575	6	6	8.126	5.613
									100 mM vs. 0.1 mM	3.994	1.097	2.898	0.4445	6	6	9.218	5.024
									100 mM vs. 0.01 mM	3.994	0.9943	3	0.4441	6	6	9.554	5.003
									100 mM vs. Control	3.994	1	2.994	0.4442	6	4	9.533	5.008
									100 mM vs. 50 mM DTT	3.994	0.946	3.048	0.4442	6	6	9.705	5.008
									10 mM vs. 1 mM	3.306	1.366	1.94	0.3883	6	6	7.067	5.869
									10 mM vs. 0.1 mM	3.306	1.097	2.209	0.373	6	6	8.378	5.034
									10 mM vs. 0.01 mM	3.306	0.9943	2.312	0.3724	6	6	8.779	5.004
									10 mM vs. Control	3.306	1	2.306	0.3725	6	4	8.754	5.011
									10 mM vs. 50 mM DTT	3.306	0.946	2.36	0.3726	6	6	8.959	5.012
									1 mM vs. 0.1 mM	1.366	1.097	0.2692	0.1123	6	6	3.389	5.39
									1 mM vs. 0.01 mM	1.366	0.9943	0.3714	0.1104	6	6	4.758	5.042
									1 mM vs. Control	1.366	1	0.3657	0.1109	6	4	4.665	5.125
									1 mM vs. 50 mM DTT	1.366	0.946	0.4197	0.1109	6	6	5.353	5.132
									0.1 mM vs. 0.01 mM	1.097	0.9943	0.1023	0.02293	6	6	6.309	6.07
									0.1 mM vs. Control	1.097	1	0.09653	0.02505	6	4	5.45	7.453
									0.1 mM vs. 50 mM DTT	1.097	0.946	0.1506	0.0252	6	6	8.451	8.037
									0.01 mM vs. Control	0.9943	1	-0.005758	0.01429	6	4	0.5697	5.013
									0.01 mM vs. 50 mM DTT	0.9943	0.946	0.0483	0.01456	6	6	4.692	7.9
									Control vs. 50 mM DTT	1	0.946	0.05406	0.01771	4	6	4.317	7.588
									10
									100 mM vs. 10 mM	5.246	4.272	0.9739	0.6639	6	6	2.075	9.724
									100 mM vs. 1 mM	5.246	1.459	3.787	0.523	6	6	10.24	5.619
									100 mM vs. 0.1 mM	5.246	1.099	4.147	0.5077	6	6	11.55	5.008
									100 mM vs. 0.01 mM	5.246	0.9952	4.251	0.5075	6	6	11.85	5.001
									100 mM vs. Control	5.246	0.986	4.26	0.5076	6	4	11.87	5.005
									100 mM vs. 50 mM DTT	5.246	0.9328	4.313	0.5076	6	6	12.02	5.007
									10 mM vs. 1 mM	4.272	1.459	2.813	0.4464	6	6	8.913	5.867
									10 mM vs. 0.1 mM	4.272	1.099	3.173	0.4283	6	6	10.48	5.011
									10 mM vs. 0.01 mM	4.272	0.9952	3.277	0.4281	6	6	10.82	5.002
									10 mM vs. Control	4.272	0.986	3.286	0.4282	6	4	10.85	5.008
									10 mM vs. 50 mM DTT	4.272	0.9328	3.339	0.4283	6	6	11.03	5.01
									1 mM vs. 0.1 mM	1.459	1.099	0.3601	0.1274	6	6	3.998	5.131
									1 mM vs. 0.01 mM	1.459	0.9952	0.4635	0.1267	6	6	5.174	5.021
									1 mM vs. Control	1.459	0.986	0.4727	0.1271	6	4	5.259	5.088
									1 mM vs. 50 mM DTT	1.459	0.9328	0.5258	0.1273	6	6	5.843	5.115
									0.1 mM vs. 0.01 mM	1.099	0.9952	0.1034	0.01563	6	6	9.353	6.565
									0.1 mM vs. Control	1.099	0.986	0.1126	0.01875	6	4	8.491	7.977
									0.1 mM vs. 50 mM DTT	1.099	0.9328	0.1657	0.01988	6	6	11.79	9.957
									0.01 mM vs. Control	0.9952	0.986	0.009205	0.01322	6	4	0.9845	4.456
									0.01 mM vs. 50 mM DTT	0.9952	0.9328	0.06237	0.01478	6	6	5.97	6.772
									Control vs. 50 mM DTT	0.986	0.9328	0.05316	0.01804	4	6	4.167	7.886
									15
									100 mM vs. 10 mM	5.481	4.121	1.359	0.6231	6	6	3.085	9.721
									100 mM vs. 1 mM	5.481	1.429	4.052	0.4984	6	6	11.5	5.933
									100 mM vs. 0.1 mM	5.481	1.068	4.413	0.4765	6	6	13.1	5.003
									100 mM vs. 0.01 mM	5.481	0.9871	4.494	0.4765	6	6	13.34	5.001
									100 mM vs. Control	5.481	0.9875	4.493	0.4766	6	4	13.33	5.005
									100 mM vs. 50 mM DTT	5.481	0.9281	4.552	0.4766	6	6	13.51	5.004
									10 mM vs. 1 mM	4.121	1.429	2.692	0.4273	6	6	8.911	6.302
									10 mM vs. 0.1 mM	4.121	1.068	3.053	0.4016	6	6	10.75	5.004
									10 mM vs. 0.01 mM	4.121	0.9871	3.134	0.4015	6	6	11.04	5.002
									10 mM vs. Control	4.121	0.9875	3.134	0.4017	6	4	11.03	5.008
									10 mM vs. 50 mM DTT	4.121	0.9281	3.193	0.4016	6	6	11.24	5.006
									1 mM vs. 0.1 mM	1.429	1.068	0.361	0.1464	6	6	3.488	5.032
									1 mM vs. 0.01 mM	1.429	0.9871	0.4419	0.1463	6	6	4.273	5.013
									1 mM vs. Control	1.429	0.9875	0.4415	0.1466	6	4	4.259	5.058
									1 mM vs. 50 mM DTT	1.429	0.9281	0.5008	0.1465	6	6	4.835	5.046
									0.1 mM vs. 0.01 mM	1.068	0.9871	0.08087	0.009785	6	6	11.69	8.425
									0.1 mM vs. Control	1.068	0.9875	0.08043	0.01389	6	4	8.191	6.108
									0.1 mM vs. 50 mM DTT	1.068	0.9281	0.1398	0.01295	6	6	15.26	9.677
									0.01 mM vs. Control	0.9871	0.9875	-0.0004398	0.01231	6	4	0.05055	4.331
									0.01 mM vs. 50 mM DTT	0.9871	0.9281	0.05892	0.01124	6	6	7.411	7.547
									Control vs. 50 mM DTT	0.9875	0.9281	0.05936	0.01495	4	6	5.615	7.019
									20
									100 mM vs. 10 mM	5.552	3.893	1.659	0.6122	6	6	3.833	9.719
									100 mM vs. 1 mM	5.552	1.345	4.207	0.4787	6	6	12.43	5.449
									100 mM vs. 0.1 mM	5.552	1.06	4.492	0.4683	6	6	13.57	5.001
									100 mM vs. 0.01 mM	5.552	0.9882	4.564	0.4683	6	6	13.78	5.001
									100 mM vs. Control	5.552	0.9877	4.565	0.4685	6	4	13.78	5.008
									100 mM vs. 50 mM DTT	5.552	0.9122	4.64	0.4684	6	6	14.01	5.007
									10 mM vs. 1 mM	3.893	1.345	2.548	0.4068	6	6	8.858	5.632
									10 mM vs. 0.1 mM	3.893	1.06	2.833	0.3945	6	6	10.16	5.002
									10 mM vs. 0.01 mM	3.893	0.9882	2.905	0.3945	6	6	10.41	5.002
									10 mM vs. Control	3.893	0.9877	2.905	0.3947	6	4	10.41	5.012
									10 mM vs. 50 mM DTT	3.893	0.9122	2.981	0.3946	6	6	10.68	5.01
									1 mM vs. 0.1 mM	1.345	1.06	0.2852	0.09948	6	6	4.054	5.027
									1 mM vs. 0.01 mM	1.345	0.9882	0.3569	0.09946	6	6	5.075	5.024
									1 mM vs. Control	1.345	0.9877	0.3575	0.1003	6	4	5.042	5.185
									1 mM vs. 50 mM DTT	1.345	0.9122	0.433	0.1002	6	6	6.114	5.164
									0.1 mM vs. 0.01 mM	1.06	0.9882	0.07177	0.007094	6	6	14.31	9.963
									0.1 mM vs. Control	1.06	0.9877	0.0723	0.01453	6	4	7.039	3.883
									0.1 mM vs. 50 mM DTT	1.06	0.9122	0.1478	0.01374	6	6	15.22	6.604
									0.01 mM vs. Control	0.9882	0.9877	0.0005335	0.01442	6	4	0.05232	3.781
									0.01 mM vs. 50 mM DTT	0.9882	0.9122	0.07608	0.01363	6	6	7.895	6.427
									Control vs. 50 mM DTT	0.9877	0.9122	0.07554	0.01861	4	6	5.74	7.238
									25
									100 mM vs. 10 mM	5.505	3.828	1.677	0.6218	6	6	3.814	9.561
									100 mM vs. 1 mM	5.505	1.301	4.204	0.4945	6	6	12.02	5.417
									100 mM vs. 0.1 mM	5.505	1.043	4.462	0.4845	6	6	13.02	5.001
									100 mM vs. 0.01 mM	5.505	0.9814	4.523	0.4845	6	6	13.2	5.001
									100 mM vs. Control	5.505	0.9815	4.523	0.4846	6	4	13.2	5.005
									100 mM vs. 50 mM DTT	5.505	0.9168	4.588	0.4847	6	6	13.39	5.007
									10 mM vs. 1 mM	3.828	1.301	2.527	0.4021	6	6	8.888	5.643
									10 mM vs. 0.1 mM	3.828	1.043	2.785	0.3897	6	6	10.1	5.002
									10 mM vs. 0.01 mM	3.828	0.9814	2.846	0.3897	6	6	10.33	5.001
									10 mM vs. Control	3.828	0.9815	2.846	0.3898	6	4	10.33	5.008
									10 mM vs. 50 mM DTT	3.828	0.9168	2.911	0.3899	6	6	10.56	5.012
									1 mM vs. 0.1 mM	1.301	1.043	0.2579	0.09915	6	6	3.678	5.032
									1 mM vs. 0.01 mM	1.301	0.9814	0.3195	0.09908	6	6	4.56	5.019
									1 mM vs. Control	1.301	0.9815	0.3194	0.09959	6	4	4.536	5.123
									1 mM vs. 50 mM DTT	1.301	0.9168	0.3841	0.09987	6	6	5.439	5.179
									0.1 mM vs. 0.01 mM	1.043	0.9814	0.06161	0.007136	6	6	12.21	9.412
									0.1 mM vs. Control	1.043	0.9815	0.06155	0.01236	6	4	7.043	4.596
									0.1 mM vs. 50 mM DTT	1.043	0.9168	0.1262	0.01438	6	6	12.41	6.761
									0.01 mM vs. Control	0.9814	0.9815	-6.792e-05	0.01183	6	4	0.008117	3.963
									0.01 mM vs. 50 mM DTT	0.9814	0.9168	0.06462	0.01393	6	6	6.559	6.078
									Control vs. 50 mM DTT	0.9815	0.9168	0.06468	0.0172	4	6	5.318	7.962
									30
									100 mM vs. 10 mM	5.497	3.627	1.87	0.6041	6	6	4.377	9.466
									100 mM vs. 1 mM	5.497	1.275	4.223	0.4844	6	6	12.33	5.391
									100 mM vs. 0.1 mM	5.497	1.028	4.469	0.4752	6	6	13.3	5.002
									100 mM vs. 0.01 mM	5.497	0.9891	4.508	0.4753	6	6	13.42	5.004
									100 mM vs. Control	5.497	0.9846	4.513	0.4753	6	4	13.43	5.007
									100 mM vs. 50 mM DTT	5.497	0.9075	4.59	0.4754	6	6	13.65	5.01
									10 mM vs. 1 mM	3.627	1.275	2.353	0.3847	6	6	8.649	5.633
									10 mM vs. 0.1 mM	3.627	1.028	2.599	0.3731	6	6	9.853	5.003
									10 mM vs. 0.01 mM	3.627	0.9891	2.638	0.3731	6	6	10	5.006
									10 mM vs. Control	3.627	0.9846	2.643	0.3732	6	4	10.01	5.011
									10 mM vs. 50 mM DTT	3.627	0.9075	2.72	0.3733	6	6	10.3	5.017
									1 mM vs. 0.1 mM	1.275	1.028	0.2465	0.09427	6	6	3.698	5.044
									1 mM vs. 0.01 mM	1.275	0.9891	0.2857	0.09449	6	6	4.276	5.092
									1 mM vs. Control	1.275	0.9846	0.2902	0.0949	6	4	4.325	5.177
									1 mM vs. 50 mM DTT	1.275	0.9075	0.3674	0.09528	6	6	5.453	5.261
									0.1 mM vs. 0.01 mM	1.028	0.9891	0.0392	0.01098	6	6	5.047	8.886
									0.1 mM vs. Control	1.028	0.9846	0.04371	0.01403	6	4	4.406	4.5
									0.1 mM vs. 50 mM DTT	1.028	0.9075	0.1208	0.01643	6	6	10.4	6.641
									0.01 mM vs. Control	0.9891	0.9846	0.00451	0.01548	6	4	0.4122	5.952
									0.01 mM vs. 50 mM DTT	0.9891	0.9075	0.08164	0.01768	6	6	6.53	8.143
									Control vs. 50 mM DTT	0.9846	0.9075	0.07713	0.01972	4	6	5.532	7.967
									35
									100 mM vs. 10 mM	5.483	3.452	2.031	0.6008	6	6	4.782	9.391
									100 mM vs. 1 mM	5.483	1.226	4.257	0.4831	6	6	12.46	5.304
									100 mM vs. 0.1 mM	5.483	1.024	4.46	0.4759	6	6	13.25	5.001
									100 mM vs. 0.01 mM	5.483	0.9862	4.497	0.4759	6	6	13.36	5.002
									100 mM vs. Control	5.483	0.9797	4.504	0.4761	6	4	13.38	5.007
									100 mM vs. 50 mM DTT	5.483	0.9094	4.574	0.4761	6	6	13.59	5.008
									10 mM vs. 1 mM	3.452	1.226	2.225	0.376	6	6	8.369	5.511
									10 mM vs. 0.1 mM	3.452	1.024	2.428	0.3668	6	6	9.361	5.002
									10 mM vs. 0.01 mM	3.452	0.9862	2.466	0.3668	6	6	9.505	5.004
									10 mM vs. Control	3.452	0.9797	2.472	0.367	6	4	9.526	5.012
									10 mM vs. 50 mM DTT	3.452	0.9094	2.542	0.367	6	6	9.796	5.014
									1 mM vs. 0.1 mM	1.226	1.024	0.2026	0.08315	6	6	3.446	5.041
									1 mM vs. 0.01 mM	1.226	0.9862	0.2401	0.0833	6	6	4.077	5.077
									1 mM vs. Control	1.226	0.9797	0.2467	0.08398	6	4	4.154	5.241
									1 mM vs. 50 mM DTT	1.226	0.9094	0.3169	0.08409	6	6	5.33	5.27
									0.1 mM vs. 0.01 mM	1.024	0.9862	0.03751	0.009031	6	6	5.873	9.148
									0.1 mM vs. Control	1.024	0.9797	0.04404	0.014	6	4	4.448	4.031
									0.1 mM vs. 50 mM DTT	1.024	0.9094	0.1143	0.01464	6	6	11.04	6.49
									0.01 mM vs. Control	0.9862	0.9797	0.006534	0.01486	6	4	0.6217	4.91
									0.01 mM vs. 50 mM DTT	0.9862	0.9094	0.0768	0.01546	6	6	7.023	7.646
									Control vs. 50 mM DTT	0.9797	0.9094	0.07027	0.0188	4	6	5.284	7.678
									40
									100 mM vs. 10 mM	5.438	3.255	2.183	0.606	6	6	5.094	8.742
									100 mM vs. 1 mM	5.438	1.192	4.246	0.509	6	6	11.8	5.228
									100 mM vs. 0.1 mM	5.438	1.009	4.428	0.5033	6	6	12.44	5.002
									100 mM vs. 0.01 mM	5.438	0.9879	4.45	0.5033	6	6	12.5	5.001
									100 mM vs. Control	5.438	0.9777	4.46	0.5035	6	4	12.53	5.009
									100 mM vs. 50 mM DTT	5.438	0.9008	4.537	0.5035	6	6	12.74	5.011
									10 mM vs. 1 mM	3.255	1.192	2.063	0.346	6	6	8.43	5.505
									10 mM vs. 0.1 mM	3.255	1.009	2.245	0.3377	6	6	9.405	5.004
									10 mM vs. 0.01 mM	3.255	0.9879	2.267	0.3376	6	6	9.495	5.003
									10 mM vs. Control	3.255	0.9777	2.277	0.3379	6	4	9.529	5.02
									10 mM vs. 50 mM DTT	3.255	0.9008	2.354	0.338	6	6	9.849	5.024
									1 mM vs. 0.1 mM	1.192	1.009	0.1828	0.07631	6	6	3.388	5.083
									1 mM vs. 0.01 mM	1.192	0.9879	0.2041	0.07622	6	6	3.787	5.06
									1 mM vs. Control	1.192	0.9777	0.2142	0.07747	6	4	3.911	5.386
									1 mM vs. 50 mM DTT	1.192	0.9008	0.2912	0.07777	6	6	5.295	5.472
									0.1 mM vs. 0.01 mM	1.009	0.9879	0.02134	0.0091	6	6	3.316	9.752
									0.1 mM vs. Control	1.009	0.9777	0.03146	0.01656	6	4	2.686	4.292
									0.1 mM vs. 50 mM DTT	1.009	0.9008	0.1084	0.01792	6	6	8.554	6.704
									0.01 mM vs. Control	0.9879	0.9777	0.01012	0.01616	6	4	0.8859	3.938
									0.01 mM vs. 50 mM DTT	0.9879	0.9008	0.08707	0.01755	6	6	7.016	6.253
									Control vs. 50 mM DTT	0.9777	0.9008	0.07695	0.02235	4	6	4.869	7.798
									45
									100 mM vs. 10 mM	5.443	3.102	2.341	0.6238	6	6	5.307	8.061
									100 mM vs. 1 mM	5.443	1.184	4.259	0.5444	6	6	11.06	5.22
									100 mM vs. 0.1 mM	5.443	1.015	4.429	0.5386	6	6	11.63	5.002
									100 mM vs. 0.01 mM	5.443	0.9845	4.459	0.5386	6	6	11.71	5.001
									100 mM vs. Control	5.443	0.9852	4.458	0.5387	6	4	11.7	5.008
									100 mM vs. 50 mM DTT	5.443	0.8976	4.546	0.5387	6	6	11.93	5.006
									10 mM vs. 1 mM	3.102	1.184	1.918	0.3249	6	6	8.349	5.642
									10 mM vs. 0.1 mM	3.102	1.015	2.088	0.315	6	6	9.374	5.005
									10 mM vs. 0.01 mM	3.102	0.9845	2.118	0.3149	6	6	9.51	5.003
									10 mM vs. Control	3.102	0.9852	2.117	0.3152	6	4	9.498	5.022
									10 mM vs. 50 mM DTT	3.102	0.8976	2.205	0.3152	6	6	9.893	5.019
									1 mM vs. 0.1 mM	1.184	1.015	0.1697	0.08023	6	6	2.99	5.07
									1 mM vs. 0.01 mM	1.184	0.9845	0.1998	0.08017	6	6	3.525	5.054
									1 mM vs. Control	1.184	0.9852	0.1991	0.08133	6	4	3.463	5.342
									1 mM vs. 50 mM DTT	1.184	0.8976	0.2868	0.0811	6	6	5.001	5.288
									0.1 mM vs. 0.01 mM	1.015	0.9845	0.03018	0.008899	6	6	4.796	9.825
									0.1 mM vs. Control	1.015	0.9852	0.02948	0.01633	6	4	2.552	4.233
									0.1 mM vs. 50 mM DTT	1.015	0.8976	0.1171	0.01514	6	6	10.94	7.3
									0.01 mM vs. Control	0.9845	0.9852	-0.0007004	0.01601	6	4	0.06188	3.943
									0.01 mM vs. 50 mM DTT	0.9845	0.8976	0.08694	0.01478	6	6	8.317	6.8
									Control vs. 50 mM DTT	0.9852	0.8976	0.08764	0.02015	4	6	6.15	7.109
									50
									100 mM vs. 10 mM	5.334	2.956	2.377	0.5815	6	6	5.781	8.242
									100 mM vs. 1 mM	5.334	1.172	4.162	0.5027	6	6	11.71	5.224
									100 mM vs. 0.1 mM	5.334	1.011	4.322	0.4971	6	6	12.29	5.001
									100 mM vs. 0.01 mM	5.334	0.9715	4.362	0.4972	6	6	12.41	5.001
									100 mM vs. Control	5.334	0.9844	4.349	0.4974	6	4	12.36	5.012
									100 mM vs. 50 mM DTT	5.334	0.9017	4.432	0.4974	6	6	12.6	5.012
									10 mM vs. 1 mM	2.956	1.172	1.785	0.3107	6	6	8.124	5.606
									10 mM vs. 0.1 mM	2.956	1.011	1.945	0.3017	6	6	9.117	5.002
									10 mM vs. 0.01 mM	2.956	0.9715	1.985	0.3017	6	6	9.304	5.004
									10 mM vs. Control	2.956	0.9844	1.972	0.3021	6	4	9.23	5.032
									10 mM vs. 50 mM DTT	2.956	0.9017	2.055	0.3021	6	6	9.617	5.032
									1 mM vs. 0.1 mM	1.172	1.011	0.1601	0.0745	6	6	3.04	5.026
									1 mM vs. 0.01 mM	1.172	0.9715	0.2001	0.07463	6	6	3.793	5.061
									1 mM vs. Control	1.172	0.9844	0.1872	0.07635	6	4	3.467	5.517
									1 mM vs. 50 mM DTT	1.172	0.9017	0.2699	0.07633	6	6	5	5.524
									0.1 mM vs. 0.01 mM	1.011	0.9715	0.04	0.006938	6	6	8.153	8.579
									0.1 mM vs. Control	1.011	0.9844	0.02702	0.01752	6	4	2.181	3.295
									0.1 mM vs. 50 mM DTT	1.011	0.9017	0.1097	0.01747	6	6	8.883	5.489
									0.01 mM vs. Control	0.9715	0.9844	-0.01298	0.01807	6	4	1.016	3.704
									0.01 mM vs. 50 mM DTT	0.9715	0.9017	0.06972	0.01802	6	6	5.472	6.149
									Control vs. 50 mM DTT	0.9844	0.9017	0.0827	0.02416	4	6	4.841	7.488
									55
									100 mM vs. 10 mM	5.262	2.834	2.428	0.5688	6	6	6.037	7.975
									100 mM vs. 1 mM	5.262	1.147	4.115	0.498	6	6	11.69	5.194
									100 mM vs. 0.1 mM	5.262	1.009	4.253	0.4932	6	6	12.2	5.002
									100 mM vs. 0.01 mM	5.262	0.9892	4.273	0.4933	6	6	12.25	5.003
									100 mM vs. Control	5.262	0.9839	4.278	0.4933	6	4	12.26	5.006
									100 mM vs. 50 mM DTT	5.262	0.8939	4.368	0.4935	6	6	12.52	5.01
									10 mM vs. 1 mM	2.834	1.147	1.687	0.2915	6	6	8.186	5.586
									10 mM vs. 0.1 mM	2.834	1.009	1.825	0.2834	6	6	9.11	5.005
									10 mM vs. 0.01 mM	2.834	0.9892	1.845	0.2834	6	6	9.205	5.01
									10 mM vs. Control	2.834	0.9839	1.85	0.2835	6	4	9.229	5.017
									10 mM vs. 50 mM DTT	2.834	0.8939	1.94	0.2837	6	6	9.671	5.031
									1 mM vs. 0.1 mM	1.147	1.009	0.1382	0.06899	6	6	2.832	5.09
									1 mM vs. 0.01 mM	1.147	0.9892	0.1577	0.06929	6	6	3.219	5.178
									1 mM vs. Control	1.147	0.9839	0.163	0.06965	6	4	3.309	5.282
									1 mM vs. 50 mM DTT	1.147	0.8939	0.2531	0.07049	6	6	5.077	5.533
									0.1 mM vs. 0.01 mM	1.009	0.9892	0.01957	0.01124	6	6	2.461	9.011
									0.1 mM vs. Control	1.009	0.9839	0.02484	0.01329	6	4	2.642	4.893
									0.1 mM vs. 50 mM DTT	1.009	0.8939	0.1149	0.01716	6	6	9.473	6.631
									0.01 mM vs. Control	0.9892	0.9839	0.005271	0.01478	6	4	0.5042	6.422
									0.01 mM vs. 50 mM DTT	0.9892	0.8939	0.09535	0.01834	6	6	7.354	8.004
									Control vs. 50 mM DTT	0.9839	0.8939	0.09008	0.01966	4	6	6.48	7.975
									60
									100 mM vs. 10 mM	5.207	2.755	2.452	0.5635	6	6	6.155	8.145
									100 mM vs. 1 mM	5.207	1.123	4.085	0.4869	6	6	11.86	5.108
									100 mM vs. 0.1 mM	5.207	0.9956	4.212	0.4843	6	6	12.3	5.001
									100 mM vs. 0.01 mM	5.207	0.9739	4.233	0.4843	6	6	12.36	5.002
									100 mM vs. Control	5.207	0.9853	4.222	0.4844	6	4	12.33	5.007
									100 mM vs. 50 mM DTT	5.207	0.89	4.317	0.4845	6	6	12.6	5.009
									10 mM vs. 1 mM	2.755	1.123	1.632	0.2924	6	6	7.894	5.306
									10 mM vs. 0.1 mM	2.755	0.9956	1.759	0.2881	6	6	8.637	5.004
									10 mM vs. 0.01 mM	2.755	0.9739	1.781	0.2881	6	6	8.743	5.004
									10 mM vs. Control	2.755	0.9853	1.77	0.2883	6	4	8.68	5.02
									10 mM vs. 50 mM DTT	2.755	0.89	1.865	0.2884	6	6	9.145	5.026
									1 mM vs. 0.1 mM	1.123	0.9956	0.1271	0.05066	6	6	3.548	5.115
									1 mM vs. 0.01 mM	1.123	0.9739	0.1488	0.05073	6	6	4.147	5.142
									1 mM vs. Control	1.123	0.9853	0.1374	0.05197	6	4	3.74	5.624
									1 mM vs. 50 mM DTT	1.123	0.89	0.2327	0.05247	6	6	6.273	5.843
									0.1 mM vs. 0.01 mM	0.9956	0.9739	0.02166	0.008076	6	6	3.794	9.892
									0.1 mM vs. Control	0.9956	0.9853	0.01031	0.01386	6	4	1.052	4.093
									0.1 mM vs. 50 mM DTT	0.9956	0.89	0.1056	0.01564	6	6	9.551	6.331
									0.01 mM vs. Control	0.9739	0.9853	-0.01135	0.0141	6	4	1.138	4.346
									0.01 mM vs. 50 mM DTT	0.9739	0.89	0.08396	0.01586	6	6	7.488	6.627
									Control vs. 50 mM DTT	0.9853	0.89	0.09532	0.01945	4	6	6.931	7.896
									65
									100 mM vs. 10 mM	5.127	2.654	2.473	0.5459	6	6	6.406	8.006
									100 mM vs. 1 mM	5.127	1.12	4.007	0.4768	6	6	11.89	5.177
									100 mM vs. 0.1 mM	5.127	0.9931	4.134	0.4726	6	6	12.37	5.001
									100 mM vs. 0.01 mM	5.127	0.9785	4.148	0.4727	6	6	12.41	5.002
									100 mM vs. Control	5.127	0.9866	4.14	0.4728	6	4	12.38	5.008
									100 mM vs. 50 mM DTT	5.127	0.8916	4.235	0.4729	6	6	12.67	5.012
									10 mM vs. 1 mM	2.654	1.12	1.534	0.2804	6	6	7.739	5.528
									10 mM vs. 0.1 mM	2.654	0.9931	1.661	0.2733	6	6	8.596	5.004
									10 mM vs. 0.01 mM	2.654	0.9785	1.676	0.2733	6	6	8.671	5.006
									10 mM vs. Control	2.654	0.9866	1.668	0.2735	6	4	8.622	5.023
									10 mM vs. 50 mM DTT	2.654	0.8916	1.763	0.2737	6	6	9.107	5.036
									1 mM vs. 0.1 mM	1.12	0.9931	0.1269	0.06311	6	6	2.844	5.077
									1 mM vs. 0.01 mM	1.12	0.9785	0.1415	0.06325	6	6	3.164	5.121
									1 mM vs. Control	1.12	0.9866	0.1335	0.06421	6	4	2.94	5.423
									1 mM vs. 50 mM DTT	1.12	0.8916	0.2284	0.06495	6	6	4.972	5.67
									0.1 mM vs. 0.01 mM	0.9931	0.9785	0.01459	0.008839	6	6	2.335	9.523
									0.1 mM vs. Control	0.9931	0.9866	0.006541	0.01415	6	4	0.6536	4.088
									0.1 mM vs. 50 mM DTT	0.9931	0.8916	0.1014	0.01721	6	6	8.336	6.126
									0.01 mM vs. Control	0.9785	0.9866	-0.008049	0.01476	6	4	0.7713	4.701
									0.01 mM vs. 50 mM DTT	0.9785	0.8916	0.08686	0.01771	6	6	6.936	6.742
									Control vs. 50 mM DTT	0.9866	0.8916	0.09491	0.02088	4	6	6.429	7.992
									70
									100 mM vs. 10 mM	5.172	2.552	2.62	0.5611	6	6	6.603	7.437
									100 mM vs. 1 mM	5.172	1.095	4.077	0.5017	6	6	11.49	5.076
									100 mM vs. 0.1 mM	5.172	0.9925	4.18	0.4998	6	6	11.83	5.001
									100 mM vs. 0.01 mM	5.172	0.9788	4.193	0.4999	6	6	11.86	5.002
									100 mM vs. Control	5.172	0.9826	4.19	0.5001	6	4	11.85	5.01
									100 mM vs. 50 mM DTT	5.172	0.894	4.278	0.5001	6	6	12.1	5.011
									10 mM vs. 1 mM	2.552	1.095	1.457	0.2586	6	6	7.968	5.291
									10 mM vs. 0.1 mM	2.552	0.9925	1.56	0.255	6	6	8.649	5.005
									10 mM vs. 0.01 mM	2.552	0.9788	1.573	0.255	6	6	8.725	5.006
									10 mM vs. Control	2.552	0.9826	1.57	0.2554	6	4	8.69	5.037
									10 mM vs. 50 mM DTT	2.552	0.894	1.658	0.2555	6	6	9.178	5.043
									1 mM vs. 0.1 mM	1.095	0.9925	0.1025	0.04386	6	6	3.303	5.174
									1 mM vs. 0.01 mM	1.095	0.9788	0.1162	0.04395	6	6	3.739	5.215
									1 mM vs. Control	1.095	0.9826	0.1124	0.04617	6	4	3.444	6.186
									1 mM vs. 50 mM DTT	1.095	0.894	0.201	0.04661	6	6	6.098	6.456
									0.1 mM vs. 0.01 mM	0.9925	0.9788	0.01374	0.008582	6	6	2.264	9.889
									0.1 mM vs. Control	0.9925	0.9826	0.009968	0.01654	6	4	0.8525	3.834
									0.1 mM vs. 50 mM DTT	0.9925	0.894	0.09851	0.01773	6	6	7.859	6.154
									0.01 mM vs. Control	0.9788	0.9826	-0.003769	0.01677	6	4	0.3178	4.032
									0.01 mM vs. 50 mM DTT	0.9788	0.894	0.08478	0.01795	6	6	6.68	6.418
									Control vs. 50 mM DTT	0.9826	0.894	0.08854	0.02285	4	6	5.481	7.756
									75
									100 mM vs. 10 mM	5.13	2.476	2.654	0.5686	6	6	6.6	7.125
									100 mM vs. 1 mM	5.13	1.095	4.035	0.5163	6	6	11.05	5.084
									100 mM vs. 0.1 mM	5.13	0.988	4.142	0.5141	6	6	11.39	5.001
									100 mM vs. 0.01 mM	5.13	0.9844	4.145	0.5141	6	6	11.4	5
									100 mM vs. Control	5.13	0.9891	4.141	0.5143	6	4	11.39	5.007
									100 mM vs. 50 mM DTT	5.13	0.8852	4.245	0.5144	6	6	11.67	5.012
									10 mM vs. 1 mM	2.476	1.095	1.381	0.2474	6	6	7.896	5.376
									10 mM vs. 0.1 mM	2.476	0.988	1.488	0.2429	6	6	8.665	5.003
									10 mM vs. 0.01 mM	2.476	0.9844	1.492	0.2429	6	6	8.686	5.001
									10 mM vs. Control	2.476	0.9891	1.487	0.2433	6	4	8.645	5.033
									10 mM vs. 50 mM DTT	2.476	0.8852	1.591	0.2435	6	6	9.24	5.053
									1 mM vs. 0.1 mM	1.095	0.988	0.107	0.0473	6	6	3.2	5.084
									1 mM vs. 0.01 mM	1.095	0.9844	0.1106	0.04719	6	6	3.313	5.037
									1 mM vs. Control	1.095	0.9891	0.1059	0.04913	6	4	3.048	5.839
									1 mM vs. 50 mM DTT	1.095	0.8852	0.2098	0.05034	6	6	5.894	6.393
									0.1 mM vs. 0.01 mM	0.988	0.9844	0.003509	0.005195	6	6	0.9553	8.713
									0.1 mM vs. Control	0.988	0.9891	-0.001165	0.01459	6	4	0.1129	3.585
									0.1 mM vs. 50 mM DTT	0.988	0.8852	0.1028	0.01827	6	6	7.952	5.591
									0.01 mM vs. Control	0.9844	0.9891	-0.004675	0.01423	6	4	0.4644	3.259
									0.01 mM vs. 50 mM DTT	0.9844	0.8852	0.09924	0.01799	6	6	7.803	5.263
									Control vs. 50 mM DTT	0.9891	0.8852	0.1039	0.02257	4	6	6.51	7.999
									80
									100 mM vs. 10 mM	5.097	2.396	2.701	0.5774	6	6	6.615	6.938
									100 mM vs. 1 mM	5.097	1.085	4.013	0.5285	6	6	10.74	5.066
									100 mM vs. 0.1 mM	5.097	0.986	4.111	0.5268	6	6	11.04	5.001
									100 mM vs. 0.01 mM	5.097	0.9799	4.117	0.5268	6	6	11.05	5.001
									100 mM vs. Control	5.097	0.9712	4.126	0.527	6	4	11.07	5.009
									100 mM vs. 50 mM DTT	5.097	0.8898	4.207	0.5269	6	6	11.29	5.008
									10 mM vs. 1 mM	2.396	1.085	1.311	0.2404	6	6	7.715	5.327
									10 mM vs. 0.1 mM	2.396	0.986	1.41	0.2366	6	6	8.429	5.003
									10 mM vs. 0.01 mM	2.396	0.9799	1.416	0.2366	6	6	8.465	5.004
									10 mM vs. Control	2.396	0.9712	1.425	0.2371	6	4	8.5	5.042
									10 mM vs. 50 mM DTT	2.396	0.8898	1.506	0.237	6	6	8.988	5.038
									1 mM vs. 0.1 mM	1.085	0.986	0.09861	0.043	6	6	3.243	5.102
									1 mM vs. 0.01 mM	1.085	0.9799	0.1047	0.04305	6	6	3.441	5.125
									1 mM vs. Control	1.085	0.9712	0.1134	0.04548	6	4	3.526	6.209
									1 mM vs. 50 mM DTT	1.085	0.8898	0.1948	0.04519	6	6	6.097	6.14
									0.1 mM vs. 0.01 mM	0.986	0.9799	0.006132	0.006442	6	6	1.346	9.902
									0.1 mM vs. Control	0.986	0.9712	0.01477	0.01602	6	4	1.304	3.477
									0.1 mM vs. 50 mM DTT	0.986	0.8898	0.0962	0.01517	6	6	8.967	5.876
									0.01 mM vs. Control	0.9799	0.9712	0.008639	0.01614	6	4	0.7567	3.583
									0.01 mM vs. 50 mM DTT	0.9799	0.8898	0.09007	0.01531	6	6	8.321	6.066
									Control vs. 50 mM DTT	0.9712	0.8898	0.08143	0.0212	4	6	5.432	7.263
									85
									100 mM vs. 10 mM	5.084	2.33	2.753	0.5744	6	6	6.779	6.839
									100 mM vs. 1 mM	5.084	1.075	4.008	0.5278	6	6	10.74	5.049
									100 mM vs. 0.1 mM	5.084	0.9891	4.095	0.5265	6	6	11	5.001
									100 mM vs. 0.01 mM	5.084	0.9796	4.104	0.5265	6	6	11.02	5
									100 mM vs. Control	5.084	0.9738	4.11	0.5266	6	4	11.04	5.005
									100 mM vs. 50 mM DTT	5.084	0.8824	4.201	0.5266	6	6	11.28	5.007
									10 mM vs. 1 mM	2.33	1.075	1.255	0.2328	6	6	7.625	5.259
									10 mM vs. 0.1 mM	2.33	0.9891	1.341	0.2299	6	6	8.251	5.006
									10 mM vs. 0.01 mM	2.33	0.9796	1.351	0.2298	6	6	8.312	5
									10 mM vs. Control	2.33	0.9738	1.356	0.2301	6	4	8.337	5.026
									10 mM vs. 50 mM DTT	2.33	0.8824	1.448	0.2302	6	6	8.895	5.035
									1 mM vs. 0.1 mM	1.075	0.9891	0.08623	0.03746	6	6	3.255	5.25
									1 mM vs. 0.01 mM	1.075	0.9796	0.09577	0.03704	6	6	3.657	5.019
									1 mM vs. Control	1.075	0.9738	0.1016	0.03883	6	4	3.698	5.963
									1 mM vs. 50 mM DTT	1.075	0.8824	0.1929	0.03942	6	6	6.922	6.322
									0.1 mM vs. 0.01 mM	0.9891	0.9796	0.009537	0.006077	6	6	2.219	5.765
									0.1 mM vs. Control	0.9891	0.9738	0.01532	0.01316	6	4	1.647	4.501
									0.1 mM vs. 50 mM DTT	0.9891	0.8824	0.1067	0.01479	6	6	10.21	6.798
									0.01 mM vs. Control	0.9796	0.9738	0.005783	0.01189	6	4	0.6878	3.114
									0.01 mM vs. 50 mM DTT	0.9796	0.8824	0.09716	0.01367	6	6	10.05	5.143
									Control vs. 50 mM DTT	0.9738	0.8824	0.09137	0.01797	4	6	7.189	7.9
									90
									100 mM vs. 10 mM	5.181	2.264	2.918	0.5653	6	6	7.298	6.633
									100 mM vs. 1 mM	5.181	1.088	4.093	0.5259	6	6	11.01	5.106
									100 mM vs. 0.1 mM	5.181	0.9891	4.192	0.5232	6	6	11.33	5.001
									100 mM vs. 0.01 mM	5.181	0.9788	4.202	0.5232	6	6	11.36	5.001
									100 mM vs. Control	5.181	0.9889	4.192	0.5233	6	4	11.33	5.006
									100 mM vs. 50 mM DTT	5.181	0.8871	4.294	0.5233	6	6	11.6	5.006
									10 mM vs. 1 mM	2.264	1.088	1.175	0.221	6	6	7.521	5.629
									10 mM vs. 0.1 mM	2.264	0.9891	1.275	0.2144	6	6	8.406	5.007
									10 mM vs. 0.01 mM	2.264	0.9788	1.285	0.2144	6	6	8.473	5.009
									10 mM vs. Control	2.264	0.9889	1.275	0.2147	6	4	8.396	5.034
									10 mM vs. 50 mM DTT	2.264	0.8871	1.377	0.2148	6	6	9.065	5.038
									1 mM vs. 0.1 mM	1.088	0.9891	0.09916	0.05415	6	6	2.59	5.105
									1 mM vs. 0.01 mM	1.088	0.9788	0.1094	0.05423	6	6	2.854	5.135
									1 mM vs. Control	1.088	0.9889	0.09935	0.0553	6	4	2.541	5.527
									1 mM vs. 50 mM DTT	1.088	0.8871	0.2012	0.05547	6	6	5.129	5.602
									0.1 mM vs. 0.01 mM	0.9891	0.9788	0.01027	0.008342	6	6	1.741	9.839
									0.1 mM vs. Control	0.9891	0.9889	0.0001832	0.01367	6	4	0.01896	4.182
									0.1 mM vs. 50 mM DTT	0.9891	0.8871	0.102	0.01434	6	6	10.06	6.68
									0.01 mM vs. Control	0.9788	0.9889	-0.01008	0.01399	6	4	1.02	4.523
									0.01 mM vs. 50 mM DTT	0.9788	0.8871	0.09176	0.01465	6	6	8.86	7.132
									Control vs. 50 mM DTT	0.9889	0.8871	0.1018	0.01821	4	6	7.908	7.694
									95
									100 mM vs. 10 mM	5.07	2.198	2.873	0.5235	6	6	7.76	6.73
									100 mM vs. 1 mM	5.07	1.04	4.031	0.4824	6	6	11.82	5.008
									100 mM vs. 0.1 mM	5.07	0.9829	4.087	0.4822	6	6	11.99	5.001
									100 mM vs. 0.01 mM	5.07	0.9809	4.089	0.4823	6	6	11.99	5.003
									100 mM vs. Control	5.07	0.9811	4.089	0.4824	6	4	11.99	5.006
									100 mM vs. 50 mM DTT	5.07	0.8873	4.183	0.4825	6	6	12.26	5.011
									10 mM vs. 1 mM	2.198	1.04	1.158	0.2042	6	6	8.022	5.043
									10 mM vs. 0.1 mM	2.198	0.9829	1.215	0.2038	6	6	8.431	5.005
									10 mM vs. 0.01 mM	2.198	0.9809	1.217	0.2039	6	6	8.44	5.017
									10 mM vs. Control	2.198	0.9811	1.217	0.2041	6	4	8.431	5.033
									10 mM vs. 50 mM DTT	2.198	0.8873	1.31	0.2044	6	6	9.068	5.061
									1 mM vs. 0.1 mM	1.04	0.9829	0.05671	0.01418	6	6	5.655	6.154
									1 mM vs. 0.01 mM	1.04	0.9809	0.05874	0.01581	6	6	5.255	8.371
									1 mM vs. Control	1.04	0.9811	0.05846	0.01783	6	4	4.638	7.885
									1 mM vs. 50 mM DTT	1.04	0.8873	0.1523	0.02086	6	6	10.32	9.711
									0.1 mM vs. 0.01 mM	0.9829	0.9809	0.002034	0.009534	6	6	0.3018	7.765
									0.1 mM vs. Control	0.9829	0.9811	0.001755	0.0126	6	4	0.197	3.932
									0.1 mM vs. 50 mM DTT	0.9829	0.8873	0.09558	0.01662	6	6	8.133	5.82
									0.01 mM vs. Control	0.9809	0.9811	-0.000279	0.01441	6	4	0.02739	5.902
									0.01 mM vs. 50 mM DTT	0.9809	0.8873	0.09355	0.01803	6	6	7.339	7.546
									Control vs. 50 mM DTT	0.9811	0.8873	0.09383	0.01982	4	6	6.694	7.98
									100
									100 mM vs. 10 mM	5.019	2.146	2.873	0.5498	6	6	7.39	6.388
									100 mM vs. 1 mM	5.019	1.054	3.965	0.5152	6	6	10.88	5.024
									100 mM vs. 0.1 mM	5.019	0.9858	4.033	0.5146	6	6	11.08	5.001
									100 mM vs. 0.01 mM	5.019	0.981	4.038	0.5146	6	6	11.1	5.002
									100 mM vs. Control	5.019	0.9852	4.034	0.5151	6	4	11.08	5.019
									100 mM vs. 50 mM DTT	5.019	0.883	4.136	0.5148	6	6	11.36	5.008
									10 mM vs. 1 mM	2.146	1.054	1.092	0.1953	6	6	7.909	5.17
									10 mM vs. 0.1 mM	2.146	0.9858	1.16	0.1937	6	6	8.471	5.005
									10 mM vs. 0.01 mM	2.146	0.981	1.165	0.1938	6	6	8.501	5.017
									10 mM vs. Control	2.146	0.9852	1.161	0.1949	6	4	8.422	5.134
									10 mM vs. 50 mM DTT	2.146	0.883	1.263	0.1942	6	6	9.197	5.059
									1 mM vs. 0.1 mM	1.054	0.9858	0.06809	0.0256	6	6	3.762	5.286
									1 mM vs. 0.01 mM	1.054	0.981	0.07289	0.02647	6	6	3.894	5.988
									1 mM vs. Control	1.054	0.9852	0.06873	0.03378	6	4	2.878	7.851
									1 mM vs. 50 mM DTT	1.054	0.883	0.1709	0.0293	6	6	8.251	8.101
									0.1 mM vs. 0.01 mM	0.9858	0.981	0.004797	0.009045	6	6	0.75	7.65
									0.1 mM vs. Control	0.9858	0.9852	0.0006324	0.02285	6	4	0.03914	3.219
									0.1 mM vs. 50 mM DTT	0.9858	0.883	0.1028	0.01548	6	6	9.395	5.818
									0.01 mM vs. Control	0.981	0.9852	-0.004165	0.02382	6	4	0.2473	3.769
									0.01 mM vs. 50 mM DTT	0.981	0.883	0.09805	0.01688	6	6	8.214	7.653
									Control vs. 50 mM DTT	0.9852	0.883	0.1022	0.02693	4	6	5.368	5.571
									105
									100 mM vs. 10 mM	4.9	2.081	2.819	0.5604	6	6	7.115	6.149
									100 mM vs. 1 mM	4.9	1.073	3.827	0.5324	6	6	10.17	5.076
									100 mM vs. 0.1 mM	4.9	0.9883	3.912	0.5304	6	6	10.43	5.001
									100 mM vs. 0.01 mM	4.9	0.9896	3.911	0.5304	6	6	10.43	5.001
									100 mM vs. Control	4.9	0.9796	3.921	0.5305	6	4	10.45	5.006
									100 mM vs. 50 mM DTT	4.9	0.8851	4.015	0.5305	6	6	10.7	5.007
									10 mM vs. 1 mM	2.081	1.073	1.008	0.1868	6	6	7.63	5.652
									10 mM vs. 0.1 mM	2.081	0.9883	1.093	0.181	6	6	8.536	5.008
									10 mM vs. 0.01 mM	2.081	0.9896	1.091	0.181	6	6	8.526	5.008
									10 mM vs. Control	2.081	0.9796	1.101	0.1815	6	4	8.584	5.054
									10 mM vs. 50 mM DTT	2.081	0.8851	1.196	0.1815	6	6	9.316	5.063
									1 mM vs. 0.1 mM	1.073	0.9883	0.08495	0.04656	6	6	2.58	5.115
									1 mM vs. 0.01 mM	1.073	0.9896	0.08371	0.04659	6	6	2.541	5.128
									1 mM vs. Control	1.073	0.9796	0.09368	0.04818	6	4	2.749	5.801
									1 mM vs. 50 mM DTT	1.073	0.8851	0.1881	0.04848	6	6	5.488	5.96
									0.1 mM vs. 0.01 mM	0.9883	0.9896	-0.001239	0.007221	6	6	0.2426	9.972
									0.1 mM vs. Control	0.9883	0.9796	0.008729	0.01426	6	4	0.8659	3.843
									0.1 mM vs. 50 mM DTT	0.9883	0.8851	0.1032	0.01524	6	6	9.575	6.173
									0.01 mM vs. Control	0.9896	0.9796	0.009968	0.01435	6	4	0.9821	3.938
									0.01 mM vs. 50 mM DTT	0.9896	0.8851	0.1044	0.01533	6	6	9.633	6.3
									Control vs. 50 mM DTT	0.9796	0.8851	0.09446	0.01965	4	6	6.798	7.747
									110
									100 mM vs. 10 mM	4.848	2.043	2.805	0.5498	6	6	7.215	6.054
									100 mM vs. 1 mM	4.848	1.049	3.799	0.5235	6	6	10.26	5.034
									100 mM vs. 0.1 mM	4.848	0.9849	3.863	0.5227	6	6	10.45	5.001
									100 mM vs. 0.01 mM	4.848	0.9858	3.862	0.5227	6	6	10.45	5.001
									100 mM vs. Control	4.848	0.9875	3.86	0.5232	6	4	10.43	5.022
									100 mM vs. 50 mM DTT	4.848	0.8815	3.966	0.5229	6	6	10.73	5.009
									10 mM vs. 1 mM	2.043	1.049	0.9941	0.1733	6	6	8.111	5.32
									10 mM vs. 0.1 mM	2.043	0.9849	1.058	0.1707	6	6	8.765	5.007
									10 mM vs. 0.01 mM	2.043	0.9858	1.057	0.1707	6	6	8.756	5.011
									10 mM vs. Control	2.043	0.9875	1.055	0.1724	6	4	8.657	5.208
									10 mM vs. 50 mM DTT	2.043	0.8815	1.161	0.1713	6	6	9.585	5.083
									1 mM vs. 0.1 mM	1.049	0.9849	0.06376	0.03088	6	6	2.92	5.228
									1 mM vs. 0.01 mM	1.049	0.9858	0.06282	0.03106	6	6	2.86	5.353
									1 mM vs. Control	1.049	0.9875	0.0612	0.03928	6	4	2.203	7.985
									1 mM vs. 50 mM DTT	1.049	0.8815	0.1671	0.03427	6	6	6.895	7.438
									0.1 mM vs. 0.01 mM	0.9849	0.9858	-0.0009333	0.007357	6	6	0.1794	9.554
									0.1 mM vs. Control	0.9849	0.9875	-0.002558	0.02514	6	4	0.1439	3.21
									0.1 mM vs. 50 mM DTT	0.9849	0.8815	0.1033	0.01624	6	6	8.998	5.868
									0.01 mM vs. Control	0.9858	0.9875	-0.001625	0.02537	6	4	0.09057	3.326
									0.01 mM vs. 50 mM DTT	0.9858	0.8815	0.1043	0.0166	6	6	8.885	6.332
									Control vs. 50 mM DTT	0.9875	0.8815	0.1059	0.02921	4	6	5.127	5.35
									115
									100 mM vs. 10 mM	4.875	2.002	2.873	0.5392	6	6	7.535	6.011
									100 mM vs. 1 mM	4.875	1.04	3.836	0.5141	6	6	10.55	5.019
									100 mM vs. 0.1 mM	4.875	0.9824	3.893	0.5136	6	6	10.72	5.001
									100 mM vs. 0.01 mM	4.875	0.985	3.89	0.5137	6	6	10.71	5.003
									100 mM vs. Control	4.875	0.9899	3.885	0.5139	6	4	10.69	5.012
									100 mM vs. 50 mM DTT	4.875	0.8764	3.999	0.5138	6	6	11.01	5.007
									10 mM vs. 1 mM	2.002	1.04	0.9626	0.1657	6	6	8.215	5.189
									10 mM vs. 0.1 mM	2.002	0.9824	1.02	0.1643	6	6	8.782	5.013
									10 mM vs. 0.01 mM	2.002	0.985	1.017	0.1644	6	6	8.752	5.03
									10 mM vs. Control	2.002	0.9899	1.012	0.1651	6	4	8.671	5.117
									10 mM vs. 50 mM DTT	2.002	0.8764	1.126	0.1647	6	6	9.67	5.064
									1 mM vs. 0.1 mM	1.04	0.9824	0.0574	0.02331	6	6	3.483	5.668
									1 mM vs. 0.01 mM	1.04	0.985	0.05476	0.02426	6	6	3.192	6.526
									1 mM vs. Control	1.04	0.9899	0.04983	0.02871	6	4	2.454	7.998
									1 mM vs. 50 mM DTT	1.04	0.8764	0.1634	0.0261	6	6	8.855	8.033
									0.1 mM vs. 0.01 mM	0.9824	0.985	-0.00264	0.01066	6	6	0.3501	8.626
									0.1 mM vs. Control	0.9824	0.9899	-0.007568	0.0187	6	4	0.5724	3.659
									0.1 mM vs. 50 mM DTT	0.9824	0.8764	0.106	0.01436	6	6	10.44	6.911
									0.01 mM vs. Control	0.985	0.9899	-0.004928	0.01988	6	4	0.3506	4.531
									0.01 mM vs. 50 mM DTT	0.985	0.8764	0.1086	0.01586	6	6	9.687	8.81
									Control vs. 50 mM DTT	0.9899	0.8764	0.1136	0.02208	4	6	7.274	6.079
									120
									100 mM vs. 10 mM	4.73	1.964	2.767	0.4982	6	6	7.853	6.078
									100 mM vs. 1 mM	4.73	1.056	3.674	0.4751	6	6	10.94	5.088
									100 mM vs. 0.1 mM	4.73	0.9822	3.748	0.4731	6	6	11.2	5.002
									100 mM vs. 0.01 mM	4.73	0.9812	3.749	0.4731	6	6	11.21	5.002
									100 mM vs. Control	4.73	0.9824	3.748	0.4733	6	4	11.2	5.011
									100 mM vs. 50 mM DTT	4.73	0.8825	3.848	0.4733	6	6	11.5	5.01
									10 mM vs. 1 mM	1.964	1.056	0.9074	0.1625	6	6	7.899	5.805
									10 mM vs. 0.1 mM	1.964	0.9822	0.9813	0.1564	6	6	8.872	5.022
									10 mM vs. 0.01 mM	1.964	0.9812	0.9823	0.1564	6	6	8.884	5.015
									10 mM vs. Control	1.964	0.9824	0.9811	0.1571	6	4	8.834	5.103
									10 mM vs. 50 mM DTT	1.964	0.8825	1.081	0.157	6	6	9.737	5.096
									1 mM vs. 0.1 mM	1.056	0.9822	0.07389	0.04507	6	6	2.318	5.265
									1 mM vs. 0.01 mM	1.056	0.9812	0.07484	0.04489	6	6	2.358	5.181
									1 mM vs. Control	1.056	0.9824	0.07367	0.04723	6	4	2.206	6.185
									1 mM vs. 50 mM DTT	1.056	0.8825	0.1736	0.04704	6	6	5.217	6.167
									0.1 mM vs. 0.01 mM	0.9822	0.9812	0.0009538	0.009401	6	6	0.1435	9.656
									0.1 mM vs. Control	0.9822	0.9824	-0.000221	0.01744	6	4	0.01792	4.272
									0.1 mM vs. 50 mM DTT	0.9822	0.8825	0.09967	0.01693	6	6	8.325	7.137
									0.01 mM vs. Control	0.9812	0.9824	-0.001175	0.01695	6	4	0.09801	3.869
									0.01 mM vs. 50 mM DTT	0.9812	0.8825	0.09871	0.01643	6	6	8.497	6.496
									Control vs. 50 mM DTT	0.9824	0.8825	0.09989	0.02204	4	6	6.41	7.358
									125
									100 mM vs. 10 mM	4.725	1.917	2.809	0.5054	6	6	7.858	6.032
									100 mM vs. 1 mM	4.725	1.06	3.665	0.4829	6	6	10.73	5.081
									100 mM vs. 0.1 mM	4.725	0.9821	3.743	0.481	6	6	11.01	5.002
									100 mM vs. 0.01 mM	4.725	0.9811	3.744	0.4811	6	6	11.01	5.003
									100 mM vs. Control	4.725	0.9835	3.742	0.4814	6	4	10.99	5.015
									100 mM vs. 50 mM DTT	4.725	0.8818	3.844	0.4812	6	6	11.3	5.008
									10 mM vs. 1 mM	1.917	1.06	0.8568	0.1613	6	6	7.512	5.776
									10 mM vs. 0.1 mM	1.917	0.9821	0.9346	0.1555	6	6	8.5	5.021
									10 mM vs. 0.01 mM	1.917	0.9811	0.9356	0.1556	6	6	8.503	5.033
									10 mM vs. Control	1.917	0.9835	0.9332	0.1565	6	4	8.434	5.145
									10 mM vs. 50 mM DTT	1.917	0.8818	1.035	0.1559	6	6	9.387	5.075
									1 mM vs. 0.1 mM	1.06	0.9821	0.07785	0.04397	6	6	2.504	5.264
									1 mM vs. 0.01 mM	1.06	0.9811	0.07887	0.04432	6	6	2.517	5.426
									1 mM vs. Control	1.06	0.9835	0.07644	0.04729	6	4	2.286	6.659
									1 mM vs. 50 mM DTT	1.06	0.8818	0.1782	0.04544	6	6	5.547	5.954
									0.1 mM vs. 0.01 mM	0.9821	0.9811	0.001012	0.01141	6	6	0.1255	9.48
									0.1 mM vs. Control	0.9821	0.9835	-0.001409	0.02007	6	4	0.09932	3.861
									0.1 mM vs. 50 mM DTT	0.9821	0.8818	0.1004	0.01521	6	6	9.335	7.555
									0.01 mM vs. Control	0.9811	0.9835	-0.002422	0.02081	6	4	0.1646	4.385
									0.01 mM vs. 50 mM DTT	0.9811	0.8818	0.09936	0.01618	6	6	8.686	8.702
									Control vs. 50 mM DTT	0.9835	0.8818	0.1018	0.02311	4	6	6.228	5.936
									130
									100 mM vs. 10 mM	4.626	1.886	2.74	0.4942	6	6	7.84	5.938
									100 mM vs. 1 mM	4.626	1.031	3.595	0.4727	6	6	10.75	5.015
									100 mM vs. 0.1 mM	4.626	0.981	3.645	0.4724	6	6	10.91	5.002
									100 mM vs. 0.01 mM	4.626	0.9895	3.637	0.4724	6	6	10.89	5.001
									100 mM vs. Control	4.626	0.9858	3.64	0.473	6	4	10.88	5.026
									100 mM vs. 50 mM DTT	4.626	0.88	3.746	0.4726	6	6	11.21	5.008
									10 mM vs. 1 mM	1.886	1.031	0.8547	0.1465	6	6	8.25	5.162
									10 mM vs. 0.1 mM	1.886	0.981	0.9051	0.1455	6	6	8.799	5.018
									10 mM vs. 0.01 mM	1.886	0.9895	0.8967	0.1454	6	6	8.72	5.012
									10 mM vs. Control	1.886	0.9858	0.9003	0.1473	6	4	8.644	5.268
									10 mM vs. 50 mM DTT	1.886	0.88	1.006	0.146	6	6	9.748	5.086
									1 mM vs. 0.1 mM	1.031	0.981	0.05045	0.01949	6	6	3.662	6.112
									1 mM vs. 0.01 mM	1.031	0.9895	0.04203	0.01915	6	6	3.104	5.741
									1 mM vs. Control	1.031	0.9858	0.04564	0.03021	6	4	2.136	6.305
									1 mM vs. 50 mM DTT	1.031	0.88	0.1515	0.02289	6	6	9.359	9.161
									0.1 mM vs. 0.01 mM	0.981	0.9895	-0.008428	0.007991	6	6	1.492	9.601
									0.1 mM vs. Control	0.981	0.9858	-0.004816	0.02469	6	4	0.2758	3.408
									0.1 mM vs. 50 mM DTT	0.981	0.88	0.101	0.01487	6	6	9.608	7.015
									0.01 mM vs. Control	0.9895	0.9858	0.003612	0.02443	6	4	0.2091	3.269
									0.01 mM vs. 50 mM DTT	0.9895	0.88	0.1095	0.01443	6	6	10.73	6.365
									Control vs. 50 mM DTT	0.9858	0.88	0.1058	0.02746	4	6	5.451	4.923
									135
									100 mM vs. 10 mM	4.492	1.856	2.636	0.4562	6	6	8.173	6.034
									100 mM vs. 1 mM	4.492	1.027	3.465	0.4342	6	6	11.29	5.007
									100 mM vs. 0.1 mM	4.492	0.9855	3.507	0.4341	6	6	11.42	5.001
									100 mM vs. 0.01 mM	4.492	0.9841	3.508	0.4342	6	6	11.43	5.004
									100 mM vs. Control	4.492	0.9981	3.494	0.435	6	4	11.36	5.042
									100 mM vs. 50 mM DTT	4.492	0.8818	3.61	0.4343	6	6	11.76	5.009
									10 mM vs. 1 mM	1.856	1.027	0.8287	0.1408	6	6	8.326	5.062
									10 mM vs. 0.1 mM	1.856	0.9855	0.8702	0.1404	6	6	8.766	5.011
									10 mM vs. 0.01 mM	1.856	0.9841	0.8716	0.1406	6	6	8.769	5.035
									10 mM vs. Control	1.856	0.9981	0.8576	0.1431	6	4	8.472	5.4
									10 mM vs. 50 mM DTT	1.856	0.8818	0.9739	0.1409	6	6	9.775	5.082
									1 mM vs. 0.1 mM	1.027	0.9855	0.04155	0.01202	6	6	4.889	6.733
									1 mM vs. 0.01 mM	1.027	0.9841	0.04293	0.01384	6	6	4.385	9.278
									1 mM vs. Control	1.027	0.9981	0.02892	0.03039	6	4	1.346	3.933
									1 mM vs. 50 mM DTT	1.027	0.8818	0.1452	0.01686	6	6	12.18	9.815
									0.1 mM vs. 0.01 mM	0.9855	0.9841	0.001371	0.00954	6	6	0.2032	7.882
									0.1 mM vs. Control	0.9855	0.9981	-0.01264	0.02869	6	4	0.6229	3.165
									0.1 mM vs. 50 mM DTT	0.9855	0.8818	0.1036	0.01355	6	6	10.82	6.332
									0.01 mM vs. Control	0.9841	0.9981	-0.01401	0.0295	6	4	0.6715	3.524
									0.01 mM vs. 50 mM DTT	0.9841	0.8818	0.1023	0.01519	6	6	9.523	8.615
									Control vs. 50 mM DTT	0.9981	0.8818	0.1163	0.03102	4	6	5.3	4.229
									140
									100 mM vs. 10 mM	4.432	1.828	2.604	0.4559	6	6	8.078	6.003
									100 mM vs. 1 mM	4.432	1.035	3.397	0.4348	6	6	11.05	5.015
									100 mM vs. 0.1 mM	4.432	0.9813	3.451	0.4345	6	6	11.23	5.002
									100 mM vs. 0.01 mM	4.432	0.9911	3.441	0.4345	6	6	11.2	5.002
									100 mM vs. Control	4.432	0.987	3.445	0.4348	6	4	11.21	5.015
									100 mM vs. 50 mM DTT	4.432	0.8823	3.55	0.4348	6	6	11.55	5.015
									10 mM vs. 1 mM	1.828	1.035	0.7931	0.1393	6	6	8.05	5.148
									10 mM vs. 0.1 mM	1.828	0.9813	0.8464	0.1384	6	6	8.646	5.02
									10 mM vs. 0.01 mM	1.828	0.9911	0.8366	0.1385	6	6	8.544	5.024
									10 mM vs. Control	1.828	0.987	0.8407	0.1394	6	4	8.531	5.151
									10 mM vs. 50 mM DTT	1.828	0.8823	0.9454	0.1394	6	6	9.594	5.151
									1 mM vs. 0.1 mM	1.035	0.9813	0.05326	0.01793	6	6	4.201	6.318
									1 mM vs. 0.01 mM	1.035	0.9911	0.04347	0.01816	6	6	3.385	6.595
									1 mM vs. Control	1.035	0.987	0.04753	0.02396	6	4	2.806	7.452
									1 mM vs. 50 mM DTT	1.035	0.8823	0.1523	0.02394	6	6	8.996	9.999
									0.1 mM vs. 0.01 mM	0.9813	0.9911	-0.009785	0.009188	6	6	1.506	9.902
									0.1 mM vs. Control	0.9813	0.987	-0.005729	0.01813	6	4	0.4469	3.797
									0.1 mM vs. 50 mM DTT	0.9813	0.8823	0.09901	0.0181	6	6	7.735	6.29
									0.01 mM vs. Control	0.9911	0.987	0.004057	0.01836	6	4	0.3125	3.974
									0.01 mM vs. 50 mM DTT	0.9911	0.8823	0.1088	0.01833	6	6	8.393	6.562
									Control vs. 50 mM DTT	0.987	0.8823	0.1047	0.02409	4	6	6.149	7.494
									145
									100 mM vs. 10 mM	4.281	1.792	2.489	0.415	6	6	8.481	6.177
									100 mM vs. 1 mM	4.281	1.026	3.255	0.3923	6	6	11.73	5.003
									100 mM vs. 0.1 mM	4.281	0.9799	3.301	0.3923	6	6	11.9	5.001
									100 mM vs. 0.01 mM	4.281	0.9869	3.294	0.3923	6	6	11.88	5.001
									100 mM vs. Control	4.281	0.9836	3.297	0.3926	6	4	11.88	5.018
									100 mM vs. 50 mM DTT	4.281	0.8876	3.393	0.3924	6	6	12.23	5.011
									10 mM vs. 1 mM	1.792	1.026	0.7659	0.1357	6	6	7.981	5.026
									10 mM vs. 0.1 mM	1.792	0.9799	0.8123	0.1356	6	6	8.471	5.012
									10 mM vs. 0.01 mM	1.792	0.9869	0.8053	0.1356	6	6	8.4	5.008
									10 mM vs. Control	1.792	0.9836	0.8086	0.1365	6	4	8.376	5.147
									10 mM vs. 50 mM DTT	1.792	0.8876	0.9047	0.1361	6	6	9.398	5.09
									1 mM vs. 0.1 mM	1.026	0.9799	0.04643	0.008333	6	6	7.88	8.693
									1 mM vs. 0.01 mM	1.026	0.9869	0.03947	0.00798	6	6	6.994	7.915
									1 mM vs. Control	1.026	0.9836	0.04278	0.01786	6	4	3.388	4.085
									1 mM vs. 50 mM DTT	1.026	0.8876	0.1388	0.01461	6	6	13.44	7.687
									0.1 mM vs. 0.01 mM	0.9799	0.9869	-0.006962	0.006063	6	6	1.624	9.761
									0.1 mM vs. Control	0.9799	0.9836	-0.00365	0.01709	6	4	0.3021	3.477
									0.1 mM vs. 50 mM DTT	0.9799	0.8876	0.09237	0.01366	6	6	9.566	6.265
									0.01 mM vs. Control	0.9869	0.9836	0.003312	0.01692	6	4	0.2769	3.347
									0.01 mM vs. 50 mM DTT	0.9869	0.8876	0.09934	0.01344	6	6	10.45	5.93
									Control vs. 50 mM DTT	0.9836	0.8876	0.09602	0.02088	4	6	6.504	6.359
									150
									100 mM vs. 10 mM	4.213	1.778	2.435	0.39	6	6	8.831	6.224
									100 mM vs. 1 mM	4.213	1.034	3.179	0.3684	6	6	12.21	5.03
									100 mM vs. 0.1 mM	4.213	0.9865	3.226	0.3678	6	6	12.4	5.001
									100 mM vs. 0.01 mM	4.213	0.9885	3.224	0.3678	6	6	12.4	5.003
									100 mM vs. Control	4.213	0.9916	3.221	0.3683	6	4	12.37	5.026
									100 mM vs. 50 mM DTT	4.213	0.8815	3.331	0.3681	6	6	12.8	5.016
									10 mM vs. 1 mM	1.778	1.034	0.7438	0.1313	6	6	8.014	5.243
									10 mM vs. 0.1 mM	1.778	0.9865	0.791	0.1298	6	6	8.622	5.01
									10 mM vs. 0.01 mM	1.778	0.9885	0.789	0.1298	6	6	8.595	5.022
									10 mM vs. Control	1.778	0.9916	0.786	0.131	6	4	8.483	5.206
									10 mM vs. 50 mM DTT	1.778	0.8815	0.896	0.1305	6	6	9.707	5.133
									1 mM vs. 0.1 mM	1.034	0.9865	0.0472	0.02065	6	6	3.233	5.408
									1 mM vs. 0.01 mM	1.034	0.9885	0.04521	0.02114	6	6	3.024	5.909
									1 mM vs. Control	1.034	0.9916	0.04213	0.02753	6	4	2.164	7.762
									1 mM vs. 50 mM DTT	1.034	0.8815	0.1522	0.02515	6	6	8.558	9.201
									0.1 mM vs. 0.01 mM	0.9865	0.9885	-0.001996	0.007367	6	6	0.3832	8.721
									0.1 mM vs. Control	0.9865	0.9916	-0.005071	0.01911	6	4	0.3753	3.291
									0.1 mM vs. 50 mM DTT	0.9865	0.8815	0.105	0.01549	6	6	9.588	5.746
									0.01 mM vs. Control	0.9885	0.9916	-0.003075	0.01965	6	4	0.2213	3.656
									0.01 mM vs. 50 mM DTT	0.9885	0.8815	0.107	0.01614	6	6	9.373	6.636
									Control vs. 50 mM DTT	0.9916	0.8815	0.1101	0.02391	4	6	6.511	6.478
									155
									100 mM vs. 10 mM	4.164	1.751	2.413	0.3613	6	6	9.446	6.396
									100 mM vs. 1 mM	4.164	1.037	3.127	0.3388	6	6	13.05	5.045
									100 mM vs. 0.1 mM	4.164	0.9899	3.175	0.3381	6	6	13.28	5.002
									100 mM vs. 0.01 mM	4.164	0.9913	3.173	0.3382	6	6	13.27	5.009
									100 mM vs. Control	4.164	0.9913	3.173	0.3388	6	4	13.25	5.043
									100 mM vs. 50 mM DTT	4.164	0.878	3.286	0.3385	6	6	13.73	5.026
									10 mM vs. 1 mM	1.751	1.037	0.7141	0.1296	6	6	7.794	5.318
									10 mM vs. 0.1 mM	1.751	0.9899	0.7612	0.1277	6	6	8.432	5.017
									10 mM vs. 0.01 mM	1.751	0.9913	0.7597	0.128	6	6	8.397	5.063
									10 mM vs. Control	1.751	0.9913	0.7598	0.1295	6	4	8.3	5.298
									10 mM vs. 50 mM DTT	1.751	0.878	0.873	0.1287	6	6	9.592	5.183
									1 mM vs. 0.1 mM	1.037	0.9899	0.04712	0.02337	6	6	2.852	5.536
									1 mM vs. 0.01 mM	1.037	0.9913	0.04568	0.02491	6	6	2.593	6.902
									1 mM vs. Control	1.037	0.9913	0.04574	0.03175	6	4	2.037	7.6
									1 mM vs. 50 mM DTT	1.037	0.878	0.159	0.02856	6	6	7.873	9.318
									0.1 mM vs. 0.01 mM	0.9899	0.9913	-0.001438	0.01141	6	6	0.1782	7.531
									0.1 mM vs. Control	0.9899	0.9913	-0.001381	0.02276	6	4	0.08584	3.344
									0.1 mM vs. 50 mM DTT	0.9899	0.878	0.1119	0.01804	6	6	8.771	5.928
									0.01 mM vs. Control	0.9913	0.9913	5.633e-05	0.02434	6	4	0.003273	4.273
									0.01 mM vs. 50 mM DTT	0.9913	0.878	0.1133	0.02	6	6	8.013	8.078
									Control vs. 50 mM DTT	0.9913	0.878	0.1132	0.02807	4	6	5.706	6.344
									160
									100 mM vs. 10 mM	4.012	1.731	2.281	0.3538	6	6	9.118	6.319
									100 mM vs. 1 mM	4.012	1.031	2.981	0.3324	6	6	12.68	5.014
									100 mM vs. 0.1 mM	4.012	0.9912	3.021	0.3322	6	6	12.86	5.001
									100 mM vs. 0.01 mM	4.012	0.9981	3.014	0.3322	6	6	12.83	5.003
									100 mM vs. Control	4.012	1.001	3.011	0.3326	6	4	12.8	5.028
									100 mM vs. 50 mM DTT	4.012	0.8872	3.125	0.3325	6	6	13.29	5.018
									10 mM vs. 1 mM	1.731	1.031	0.6999	0.1224	6	6	8.087	5.107
									10 mM vs. 0.1 mM	1.731	0.9912	0.7398	0.1218	6	6	8.59	5.01
									10 mM vs. 0.01 mM	1.731	0.9981	0.7329	0.1219	6	6	8.505	5.022
									10 mM vs. Control	1.731	1.001	0.7305	0.123	6	4	8.398	5.207
									10 mM vs. 50 mM DTT	1.731	0.8872	0.8438	0.1226	6	6	9.736	5.137
									1 mM vs. 0.1 mM	1.031	0.9912	0.03995	0.01316	6	6	4.294	5.888
									1 mM vs. 0.01 mM	1.031	0.9981	0.03304	0.01383	6	6	3.379	6.956
									1 mM vs. Control	1.031	1.001	0.03062	0.02164	6	4	2.001	5.933
									1 mM vs. 50 mM DTT	1.031	0.8872	0.144	0.01902	6	6	10.71	9.854
									0.1 mM vs. 0.01 mM	0.9912	0.9981	-0.00691	0.006826	6	6	1.432	8.682
									0.1 mM vs. Control	0.9912	1.001	-0.009339	0.01799	6	4	0.734	3.278
									0.1 mM vs. 50 mM DTT	0.9912	0.8872	0.104	0.01474	6	6	9.985	5.697
									0.01 mM vs. Control	0.9981	1.001	-0.002428	0.01849	6	4	0.1857	3.637
									0.01 mM vs. 50 mM DTT	0.9981	0.8872	0.111	0.01534	6	6	10.23	6.556
									Control vs. 50 mM DTT	1.001	0.8872	0.1134	0.02264	4	6	7.083	6.538
									165
									100 mM vs. 10 mM	3.962	1.69	2.272	0.3388	6	6	9.482	6.462
									100 mM vs. 1 mM	3.962	1.055	2.907	0.3182	6	6	12.92	5.14
									100 mM vs. 0.1 mM	3.962	0.9962	2.966	0.3161	6	6	13.27	5.005
									100 mM vs. 0.01 mM	3.962	0.9903	2.972	0.316	6	6	13.3	5.003
									100 mM vs. Control	3.962	1.001	2.961	0.3163	6	4	13.24	5.021
									100 mM vs. 50 mM DTT	3.962	0.8935	3.068	0.3166	6	6	13.71	5.036
									10 mM vs. 1 mM	1.69	1.055	0.6354	0.1278	6	6	7.034	5.929
									10 mM vs. 0.1 mM	1.69	0.9962	0.6942	0.1224	6	6	8.022	5.034
									10 mM vs. 0.01 mM	1.69	0.9903	0.7	0.1223	6	6	8.094	5.021
									10 mM vs. Control	1.69	1.001	0.6896	0.123	6	4	7.928	5.137
									10 mM vs. 50 mM DTT	1.69	0.8935	0.7968	0.1236	6	6	9.116	5.238
									1 mM vs. 0.1 mM	1.055	0.9962	0.05871	0.03806	6	6	2.182	5.359
									1 mM vs. 0.01 mM	1.055	0.9903	0.06452	0.03781	6	6	2.413	5.224
									1 mM vs. Control	1.055	1.001	0.05414	0.04004	6	4	1.912	6.347
									1 mM vs. 50 mM DTT	1.055	0.8935	0.1614	0.04187	6	6	5.451	7.385
									0.1 mM vs. 0.01 mM	0.9962	0.9903	0.005812	0.009029	6	6	0.9103	9.491
									0.1 mM vs. Control	0.9962	1.001	-0.00456	0.01598	6	4	0.4036	4.487
									0.1 mM vs. 50 mM DTT	0.9962	0.8935	0.1027	0.02013	6	6	7.214	6.387
									0.01 mM vs. Control	0.9903	1.001	-0.01037	0.01538	6	4	0.954	3.931
									0.01 mM vs. 50 mM DTT	0.9903	0.8935	0.09686	0.01965	6	6	6.97	5.876
									Control vs. 50 mM DTT	1.001	0.8935	0.1072	0.02367	4	6	6.408	7.997
									170
									100 mM vs. 10 mM	3.829	1.687	2.143	0.3381	6	6	8.961	6.471
									100 mM vs. 1 mM	3.829	1.034	2.796	0.3158	6	6	12.52	5.035
									100 mM vs. 0.1 mM	3.829	0.9923	2.837	0.3153	6	6	12.72	5.003
									100 mM vs. 0.01 mM	3.829	0.9988	2.83	0.3154	6	6	12.69	5.005
									100 mM vs. Control	3.829	0.9996	2.83	0.3158	6	4	12.67	5.035
									100 mM vs. 50 mM DTT	3.829	0.8846	2.945	0.3156	6	6	13.2	5.019
									10 mM vs. 1 mM	1.687	1.034	0.653	0.1237	6	6	7.466	5.234
									10 mM vs. 0.1 mM	1.687	0.9923	0.6944	0.1224	6	6	8.025	5.019
									10 mM vs. 0.01 mM	1.687	0.9988	0.6879	0.1225	6	6	7.942	5.036
									10 mM vs. Control	1.687	0.9996	0.6871	0.1237	6	4	7.858	5.228
									10 mM vs. 50 mM DTT	1.687	0.8846	0.8021	0.123	6	6	9.22	5.126
									1 mM vs. 0.1 mM	1.034	0.9923	0.04143	0.01945	6	6	3.012	5.804
									1 mM vs. 0.01 mM	1.034	0.9988	0.03489	0.02011	6	6	2.454	6.515
									1 mM vs. Control	1.034	0.9996	0.03414	0.02634	6	4	1.833	7.533
									1 mM vs. 50 mM DTT	1.034	0.8846	0.1491	0.02321	6	6	9.087	9.174
									0.1 mM vs. 0.01 mM	0.9923	0.9988	-0.00654	0.009089	6	6	1.018	9.1
									0.1 mM vs. Control	0.9923	0.9996	-0.007286	0.01929	6	4	0.5341	3.5
									0.1 mM vs. 50 mM DTT	0.9923	0.8846	0.1077	0.01472	6	6	10.34	6.469
									0.01 mM vs. Control	0.9988	0.9996	-0.0007454	0.01996	6	4	0.05283	3.963
									0.01 mM vs. 50 mM DTT	0.9988	0.8846	0.1142	0.01558	6	6	10.37	7.66
									Control vs. 50 mM DTT	0.9996	0.8846	0.115	0.02307	4	6	7.046	6.091
									175
									100 mM vs. 10 mM	3.627	1.684	1.943	0.3295	6	6	8.341	6.464
									100 mM vs. 1 mM	3.627	1.039	2.589	0.308	6	6	11.88	5.05
									100 mM vs. 0.1 mM	3.627	0.9944	2.633	0.3073	6	6	12.12	5.003
									100 mM vs. 0.01 mM	3.627	1.003	2.625	0.3074	6	6	12.07	5.01
									100 mM vs. Control	3.627	1.003	2.624	0.3079	6	4	12.05	5.039
									100 mM vs. 50 mM DTT	3.627	0.8987	2.729	0.3078	6	6	12.54	5.033
									10 mM vs. 1 mM	1.684	1.039	0.6453	0.1209	6	6	7.552	5.332
									10 mM vs. 0.1 mM	1.684	0.9944	0.6897	0.119	6	6	8.195	5.021
									10 mM vs. 0.01 mM	1.684	1.003	0.6814	0.1193	6	6	8.079	5.066
									10 mM vs. Control	1.684	1.003	0.6808	0.1204	6	4	7.995	5.256
									10 mM vs. 50 mM DTT	1.684	0.8987	0.7854	0.1202	6	6	9.24	5.222
									1 mM vs. 0.1 mM	1.039	0.9944	0.04434	0.02235	6	6	2.806	5.626
									1 mM vs. 0.01 mM	1.039	1.003	0.03609	0.02372	6	6	2.152	6.899
									1 mM vs. Control	1.039	1.003	0.03542	0.0289	6	4	1.734	7.87
									1 mM vs. 50 mM DTT	1.039	0.8987	0.1401	0.028	6	6	7.075	9.62
									0.1 mM vs. 0.01 mM	0.9944	1.003	-0.008256	0.01106	6	6	1.056	7.892
									0.1 mM vs. Control	0.9944	1.003	-0.008917	0.01987	6	4	0.6347	3.491
									0.1 mM vs. 50 mM DTT	0.9944	0.8987	0.09573	0.01854	6	6	7.303	5.932
									0.01 mM vs. Control	1.003	1.003	-0.000661	0.0214	6	4	0.04369	4.541
									0.01 mM vs. 50 mM DTT	1.003	0.8987	0.104	0.02017	6	6	7.291	7.715
									Control vs. 50 mM DTT	1.003	0.8987	0.1046	0.02606	4	6	5.678	7.189
									180
									100 mM vs. 10 mM	3.725	1.65	2.075	0.3241	6	6	9.054	6.355
									100 mM vs. 1 mM	3.725	1.03	2.695	0.304	6	6	12.54	5.01
									100 mM vs. 0.1 mM	3.725	0.9902	2.735	0.3039	6	6	12.72	5.006
									100 mM vs. 0.01 mM	3.725	1.004	2.721	0.3039	6	6	12.67	5.001
									100 mM vs. Control	3.725	0.997	2.728	0.3046	6	4	12.66	5.052
									100 mM vs. 50 mM DTT	3.725	0.8855	2.84	0.3044	6	6	13.19	5.038
									10 mM vs. 1 mM	1.65	1.03	0.6195	0.1133	6	6	7.733	5.072
									10 mM vs. 0.1 mM	1.65	0.9902	0.6597	0.1131	6	6	8.246	5.045
									10 mM vs. 0.01 mM	1.65	1.004	0.6464	0.1129	6	6	8.093	5.009
									10 mM vs. Control	1.65	0.997	0.653	0.115	6	4	8.028	5.375
									10 mM vs. 50 mM DTT	1.65	0.8855	0.7645	0.1144	6	6	9.448	5.274
									1 mM vs. 0.1 mM	1.03	0.9902	0.04016	0.01222	6	6	4.646	9.485
									1 mM vs. 0.01 mM	1.03	1.004	0.02681	0.01015	6	6	3.736	6.165
									1 mM vs. Control	1.03	0.997	0.03341	0.02402	6	4	1.967	4.158
									1 mM vs. 50 mM DTT	1.03	0.8855	0.1449	0.02101	6	6	9.755	7.466
									0.1 mM vs. 0.01 mM	0.9902	1.004	-0.01335	0.008258	6	6	2.286	6.833
									0.1 mM vs. Control	0.9902	0.997	-0.006752	0.02328	6	4	0.4101	3.72
									0.1 mM vs. 50 mM DTT	0.9902	0.8855	0.1048	0.02016	6	6	7.347	6.598
									0.01 mM vs. Control	1.004	0.997	0.006598	0.02226	6	4	0.4191	3.135
									0.01 mM vs. 50 mM DTT	1.004	0.8855	0.1181	0.01898	6	6	8.801	5.311
									Control vs. 50 mM DTT	0.997	0.8855	0.1115	0.02888	4	6	5.46	6.771

## Sheet: Fig S2C
Table Analyzed	**roGFP2-Orp1 Col-0 flg22 mutant								Within each row, compare columns (simple effects within rows)
Two-way RM ANOVA	Matching: Stacked								Number of families	39
Assume sphericity?	No								Number of comparisons per family	3
Alpha	0.05								Alpha	0.05
Source of Variation	% of total variation	P value	P value summary	Significant?	Geisser-Greenhouse's epsilon				Tukey's multiple comparisons test	Mean Diff.	95.00% CI of diff.	Below threshold?	Summary	Adjusted P Value
Time x Treatment	14.16	<0.0001	****	Yes
Time	3.445	<0.0001	****	Yes	0.1523				Row 1
Treatment	73.63	<0.0001	****	Yes					Col-0 Control vs. Col-0 flg22	-0.0018	-0.02036 to 0.01676	No	ns	0.9582
Subject	3.474	<0.0001	****	Yes					Col-0 Control vs. Col-0 flg22 mutant	-0.00141	-0.01575 to 0.01293	No	ns	0.9593
									Col-0 flg22 vs. Col-0 flg22 mutant	0.0003903	-0.01883 to 0.01961	No	ns	0.9982
ANOVA table	SS	DF	MS	F (DFn, DFd)	P value
Time x Treatment	0.3639	76	0.004788	F (76, 532) = 21.03	P<0.0001				Row 2
Time	0.08849	38	0.002329	F (5.788, 81.03) = 10.23	P<0.0001				Col-0 Control vs. Col-0 flg22	0.007439	-0.01416 to 0.02904	No	ns	0.6063
Treatment	1.892	2	0.9458	F (2, 14) = 148.4	P<0.0001				Col-0 Control vs. Col-0 flg22 mutant	-0.0006342	-0.01476 to 0.01349	No	ns	0.991
Subject	0.08924	14	0.006374	F (14, 532) = 27.99	P<0.0001				Col-0 flg22 vs. Col-0 flg22 mutant	-0.008073	-0.02905 to 0.01290	No	ns	0.5269
Residual	0.1212	532	0.0002277
									Row 3
Data summary									Col-0 Control vs. Col-0 flg22	-0.005639	-0.01921 to 0.007931	No	ns	0.4445
Number of columns (Treatment)	3								Col-0 Control vs. Col-0 flg22 mutant	0.002044	-0.01201 to 0.01609	No	ns	0.9082
Number of rows (Time)	39								Col-0 flg22 vs. Col-0 flg22 mutant	0.007683	-0.001706 to 0.01707	No	ns	0.1078
Number of subjects (Subject)	17
Number of missing values	0								Row 4
									Col-0 Control vs. Col-0 flg22	-0.001531	-0.01831 to 0.01525	No	ns	0.9637
									Col-0 Control vs. Col-0 flg22 mutant	0.00802	-0.009331 to 0.02537	No	ns	0.4303
									Col-0 flg22 vs. Col-0 flg22 mutant	0.009551	-0.005642 to 0.02474	No	ns	0.2437
									Row 5
									Col-0 Control vs. Col-0 flg22	-0.01186	-0.03219 to 0.008459	No	ns	0.2461
									Col-0 Control vs. Col-0 flg22 mutant	0.008491	-0.01214 to 0.02912	No	ns	0.4821
									Col-0 flg22 vs. Col-0 flg22 mutant	0.02036	0.007491 to 0.03322	Yes	**	0.0042
									Row 6
									Col-0 Control vs. Col-0 flg22	-0.04154	-0.08098 to -0.002090	Yes	*	0.0404
									Col-0 Control vs. Col-0 flg22 mutant	0.001048	-0.03753 to 0.03963	No	ns	0.996
									Col-0 flg22 vs. Col-0 flg22 mutant	0.04258	0.01725 to 0.06792	Yes	**	0.003
									Row 7
									Col-0 Control vs. Col-0 flg22	-0.06434	-0.09566 to -0.03301	Yes	***	0.0008
									Col-0 Control vs. Col-0 flg22 mutant	0.002283	-0.02557 to 0.03013	No	ns	0.9669
									Col-0 flg22 vs. Col-0 flg22 mutant	0.06662	0.04116 to 0.09208	Yes	***	0.0002
									Row 8
									Col-0 Control vs. Col-0 flg22	-0.07647	-0.1144 to -0.03849	Yes	***	0.001
									Col-0 Control vs. Col-0 flg22 mutant	0.008034	-0.01855 to 0.03462	No	ns	0.6582
									Col-0 flg22 vs. Col-0 flg22 mutant	0.0845	0.04880 to 0.1202	Yes	***	0.0006
									Row 9
									Col-0 Control vs. Col-0 flg22	-0.0945	-0.1242 to -0.06480	Yes	****	<0.0001
									Col-0 Control vs. Col-0 flg22 mutant	-0.00275	-0.03256 to 0.02706	No	ns	0.9623
									Col-0 flg22 vs. Col-0 flg22 mutant	0.09175	0.06758 to 0.1159	Yes	****	<0.0001
									Row 10
									Col-0 Control vs. Col-0 flg22	-0.1212	-0.1494 to -0.09307	Yes	****	<0.0001
									Col-0 Control vs. Col-0 flg22 mutant	0.0006927	-0.02222 to 0.02361	No	ns	0.996
									Col-0 flg22 vs. Col-0 flg22 mutant	0.1219	0.09210 to 0.1517	Yes	****	<0.0001
									Row 11
									Col-0 Control vs. Col-0 flg22	-0.1171	-0.1526 to -0.08168	Yes	****	<0.0001
									Col-0 Control vs. Col-0 flg22 mutant	0.008719	-0.01408 to 0.03152	No	ns	0.5434
									Col-0 flg22 vs. Col-0 flg22 mutant	0.1258	0.09138 to 0.1603	Yes	****	<0.0001
									Row 12
									Col-0 Control vs. Col-0 flg22	-0.1319	-0.1568 to -0.1071	Yes	****	<0.0001
									Col-0 Control vs. Col-0 flg22 mutant	-0.002386	-0.02145 to 0.01668	No	ns	0.9354
									Col-0 flg22 vs. Col-0 flg22 mutant	0.1296	0.1041 to 0.1550	Yes	****	<0.0001
									Row 13
									Col-0 Control vs. Col-0 flg22	-0.1358	-0.1676 to -0.1040	Yes	****	<0.0001
									Col-0 Control vs. Col-0 flg22 mutant	-0.00687	-0.03474 to 0.02100	No	ns	0.7729
									Col-0 flg22 vs. Col-0 flg22 mutant	0.1289	0.09865 to 0.1592	Yes	****	<0.0001
									Row 14
									Col-0 Control vs. Col-0 flg22	-0.1411	-0.1756 to -0.1065	Yes	****	<0.0001
									Col-0 Control vs. Col-0 flg22 mutant	0.003948	-0.01893 to 0.02683	No	ns	0.8807
									Col-0 flg22 vs. Col-0 flg22 mutant	0.145	0.1108 to 0.1792	Yes	****	<0.0001
									Row 15
									Col-0 Control vs. Col-0 flg22	-0.1349	-0.1678 to -0.1020	Yes	****	<0.0001
									Col-0 Control vs. Col-0 flg22 mutant	0.00475	-0.02221 to 0.03171	No	ns	0.8758
									Col-0 flg22 vs. Col-0 flg22 mutant	0.1397	0.1075 to 0.1718	Yes	****	<0.0001
									Row 16
									Col-0 Control vs. Col-0 flg22	-0.1444	-0.1814 to -0.1074	Yes	****	<0.0001
									Col-0 Control vs. Col-0 flg22 mutant	-0.002618	-0.02484 to 0.01960	No	ns	0.9397
									Col-0 flg22 vs. Col-0 flg22 mutant	0.1418	0.1039 to 0.1797	Yes	****	<0.0001
									Row 17
									Col-0 Control vs. Col-0 flg22	-0.16	-0.2032 to -0.1167	Yes	****	<0.0001
									Col-0 Control vs. Col-0 flg22 mutant	0.004577	-0.03051 to 0.03966	No	ns	0.9297
									Col-0 flg22 vs. Col-0 flg22 mutant	0.1646	0.1194 to 0.2097	Yes	****	<0.0001
									Row 18
									Col-0 Control vs. Col-0 flg22	-0.1555	-0.1970 to -0.1140	Yes	****	<0.0001
									Col-0 Control vs. Col-0 flg22 mutant	0.007452	-0.01205 to 0.02695	No	ns	0.5561
									Col-0 flg22 vs. Col-0 flg22 mutant	0.163	0.1214 to 0.2045	Yes	****	<0.0001
									Row 19
									Col-0 Control vs. Col-0 flg22	-0.1492	-0.1801 to -0.1182	Yes	****	<0.0001
									Col-0 Control vs. Col-0 flg22 mutant	0.01735	-0.01020 to 0.04490	No	ns	0.2363
									Col-0 flg22 vs. Col-0 flg22 mutant	0.1665	0.1362 to 0.1969	Yes	****	<0.0001
									Row 20
									Col-0 Control vs. Col-0 flg22	-0.15	-0.1907 to -0.1092	Yes	****	<0.0001
									Col-0 Control vs. Col-0 flg22 mutant	0.01314	-0.01104 to 0.03733	No	ns	0.3137
									Col-0 flg22 vs. Col-0 flg22 mutant	0.1631	0.1213 to 0.2049	Yes	****	<0.0001
									Row 21
									Col-0 Control vs. Col-0 flg22	-0.153	-0.1959 to -0.1100	Yes	****	<0.0001
									Col-0 Control vs. Col-0 flg22 mutant	0.007194	-0.02685 to 0.04124	No	ns	0.8228
									Col-0 flg22 vs. Col-0 flg22 mutant	0.1602	0.1197 to 0.2006	Yes	****	<0.0001
									Row 22
									Col-0 Control vs. Col-0 flg22	-0.1593	-0.2005 to -0.1181	Yes	****	<0.0001
									Col-0 Control vs. Col-0 flg22 mutant	0.002972	-0.03567 to 0.04161	No	ns	0.9707
									Col-0 flg22 vs. Col-0 flg22 mutant	0.1622	0.1311 to 0.1933	Yes	****	<0.0001
									Row 23
									Col-0 Control vs. Col-0 flg22	-0.1432	-0.1756 to -0.1109	Yes	****	<0.0001
									Col-0 Control vs. Col-0 flg22 mutant	0.01012	-0.01844 to 0.03868	No	ns	0.5946
									Col-0 flg22 vs. Col-0 flg22 mutant	0.1534	0.1232 to 0.1836	Yes	****	<0.0001
									Row 24
									Col-0 Control vs. Col-0 flg22	-0.1373	-0.1784 to -0.09624	Yes	****	<0.0001
									Col-0 Control vs. Col-0 flg22 mutant	0.004224	-0.02765 to 0.03610	No	ns	0.9244
									Col-0 flg22 vs. Col-0 flg22 mutant	0.1415	0.1030 to 0.1801	Yes	****	<0.0001
									Row 25
									Col-0 Control vs. Col-0 flg22	-0.1376	-0.1754 to -0.09988	Yes	****	<0.0001
									Col-0 Control vs. Col-0 flg22 mutant	0.02462	-0.001507 to 0.05075	No	ns	0.0642
									Col-0 flg22 vs. Col-0 flg22 mutant	0.1622	0.1236 to 0.2009	Yes	****	<0.0001
									Row 26
									Col-0 Control vs. Col-0 flg22	-0.1466	-0.1791 to -0.1140	Yes	****	<0.0001
									Col-0 Control vs. Col-0 flg22 mutant	0.0098	-0.01638 to 0.03598	No	ns	0.5394
									Col-0 flg22 vs. Col-0 flg22 mutant	0.1564	0.1274 to 0.1854	Yes	****	<0.0001
									Row 27
									Col-0 Control vs. Col-0 flg22	-0.1473	-0.1873 to -0.1072	Yes	****	<0.0001
									Col-0 Control vs. Col-0 flg22 mutant	0.004959	-0.03266 to 0.04257	No	ns	0.9238
									Col-0 flg22 vs. Col-0 flg22 mutant	0.1522	0.1063 to 0.1982	Yes	****	<0.0001
									Row 28
									Col-0 Control vs. Col-0 flg22	-0.1178	-0.1508 to -0.08473	Yes	****	<0.0001
									Col-0 Control vs. Col-0 flg22 mutant	0.02746	-0.002516 to 0.05744	No	ns	0.0718
									Col-0 flg22 vs. Col-0 flg22 mutant	0.1452	0.1096 to 0.1809	Yes	****	<0.0001
									Row 29
									Col-0 Control vs. Col-0 flg22	-0.124	-0.1541 to -0.09381	Yes	****	<0.0001
									Col-0 Control vs. Col-0 flg22 mutant	0.009755	-0.01927 to 0.03878	No	ns	0.601
									Col-0 flg22 vs. Col-0 flg22 mutant	0.1337	0.1112 to 0.1562	Yes	****	<0.0001
									Row 30
									Col-0 Control vs. Col-0 flg22	-0.1164	-0.1427 to -0.09003	Yes	****	<0.0001
									Col-0 Control vs. Col-0 flg22 mutant	0.01298	-0.01834 to 0.04431	No	ns	0.4956
									Col-0 flg22 vs. Col-0 flg22 mutant	0.1293	0.09643 to 0.1622	Yes	****	<0.0001
									Row 31
									Col-0 Control vs. Col-0 flg22	-0.1131	-0.1423 to -0.08377	Yes	****	<0.0001
									Col-0 Control vs. Col-0 flg22 mutant	0.01585	-0.01083 to 0.04253	No	ns	0.2681
									Col-0 flg22 vs. Col-0 flg22 mutant	0.1289	0.09675 to 0.1611	Yes	****	<0.0001
									Row 32
									Col-0 Control vs. Col-0 flg22	-0.1125	-0.1456 to -0.07950	Yes	****	<0.0001
									Col-0 Control vs. Col-0 flg22 mutant	-0.004693	-0.04715 to 0.03776	No	ns	0.9481
									Col-0 flg22 vs. Col-0 flg22 mutant	0.1078	0.06631 to 0.1494	Yes	***	0.0002
									Row 33
									Col-0 Control vs. Col-0 flg22	-0.1035	-0.1284 to -0.07854	Yes	****	<0.0001
									Col-0 Control vs. Col-0 flg22 mutant	0.02689	-0.01365 to 0.06742	No	ns	0.1964
									Col-0 flg22 vs. Col-0 flg22 mutant	0.1304	0.08993 to 0.1708	Yes	****	<0.0001
									Row 34
									Col-0 Control vs. Col-0 flg22	-0.1285	-0.1721 to -0.08500	Yes	***	0.0002
									Col-0 Control vs. Col-0 flg22 mutant	0.009964	-0.01940 to 0.03932	No	ns	0.6154
									Col-0 flg22 vs. Col-0 flg22 mutant	0.1385	0.09321 to 0.1838	Yes	****	<0.0001
									Row 35
									Col-0 Control vs. Col-0 flg22	-0.1068	-0.1397 to -0.07397	Yes	****	<0.0001
									Col-0 Control vs. Col-0 flg22 mutant	0.009161	-0.02921 to 0.04753	No	ns	0.7879
									Col-0 flg22 vs. Col-0 flg22 mutant	0.116	0.08211 to 0.1499	Yes	****	<0.0001
									Row 36
									Col-0 Control vs. Col-0 flg22	-0.09356	-0.1216 to -0.06551	Yes	****	<0.0001
									Col-0 Control vs. Col-0 flg22 mutant	0.02033	-0.007160 to 0.04781	No	ns	0.1502
									Col-0 flg22 vs. Col-0 flg22 mutant	0.1139	0.08858 to 0.1392	Yes	****	<0.0001
									Row 37
									Col-0 Control vs. Col-0 flg22	-0.1044	-0.1450 to -0.06371	Yes	***	0.0004
									Col-0 Control vs. Col-0 flg22 mutant	0.01525	-0.007393 to 0.03789	No	ns	0.1996
									Col-0 flg22 vs. Col-0 flg22 mutant	0.1196	0.07887 to 0.1603	Yes	***	0.0001
									Row 38
									Col-0 Control vs. Col-0 flg22	-0.09618	-0.1328 to -0.05957	Yes	***	0.0001
									Col-0 Control vs. Col-0 flg22 mutant	0.009966	-0.02901 to 0.04894	No	ns	0.7609
									Col-0 flg22 vs. Col-0 flg22 mutant	0.1061	0.06599 to 0.1463	Yes	****	<0.0001
									Row 39
									Col-0 Control vs. Col-0 flg22	-0.1097	-0.1718 to -0.04769	Yes	**	0.0028
									Col-0 Control vs. Col-0 flg22 mutant	0.01981	-0.02060 to 0.06022	No	ns	0.3952
									Col-0 flg22 vs. Col-0 flg22 mutant	0.1296	0.06764 to 0.1915	Yes	***	0.0009
									Test details	Mean 1	Mean 2	Mean Diff.	SE of diff.	N1	N2	q	DF
									Row 1
									Col-0 Control vs. Col-0 flg22	1.003	1.005	-0.0018	0.006452	5	6	0.3945	7.752
									Col-0 Control vs. Col-0 flg22 mutant	1.003	1.005	-0.00141	0.005125	5	6	0.389	8.887
									Col-0 flg22 vs. Col-0 flg22 mutant	1.005	1.005	0.0003903	0.006891	6	6	0.08009	9.053
									Row 2
									Col-0 Control vs. Col-0 flg22	0.9998	0.9923	0.007439	0.007556	5	6	1.392	7.98
									Col-0 Control vs. Col-0 flg22 mutant	0.9998	1	-0.0006342	0.004938	5	6	0.1816	7.954
									Col-0 flg22 vs. Col-0 flg22 mutant	0.9923	1	-0.008073	0.007143	6	6	1.598	7.087
									Row 3
									Col-0 Control vs. Col-0 flg22	0.9971	1.003	-0.005639	0.004303	5	6	1.853	5.484
									Col-0 Control vs. Col-0 flg22 mutant	0.9971	0.9951	0.002044	0.004857	5	6	0.5951	7.563
									Col-0 flg22 vs. Col-0 flg22 mutant	1.003	0.9951	0.007683	0.003304	6	6	3.288	8.222
									Row 4
									Col-0 Control vs. Col-0 flg22	0.9973	0.9988	-0.001531	0.005896	5	6	0.3672	8.147
									Col-0 Control vs. Col-0 flg22 mutant	0.9973	0.9893	0.00802	0.006158	5	6	1.842	8.577
									Col-0 flg22 vs. Col-0 flg22 mutant	0.9988	0.9893	0.009551	0.005532	6	6	2.441	9.894
									Row 5
									Col-0 Control vs. Col-0 flg22	0.9985	1.01	-0.01186	0.006531	5	6	2.569	5.723
									Col-0 Control vs. Col-0 flg22 mutant	0.9985	0.9901	0.008491	0.006984	5	6	1.719	6.913
									Col-0 flg22 vs. Col-0 flg22 mutant	1.01	0.9901	0.02036	0.00463	6	6	6.217	9.246
									Row 6
									Col-0 Control vs. Col-0 flg22	0.9975	1.039	-0.04154	0.01348	5	6	4.358	7.183
									Col-0 Control vs. Col-0 flg22 mutant	0.9975	0.9965	0.001048	0.01235	5	6	0.1199	5.653
									Col-0 flg22 vs. Col-0 flg22 mutant	1.039	0.9965	0.04258	0.009053	6	6	6.653	8.88
									Row 7
									Col-0 Control vs. Col-0 flg22	0.9938	1.058	-0.06434	0.01117	5	6	8.147	8.784
									Col-0 Control vs. Col-0 flg22 mutant	0.9938	0.9915	0.002283	0.009214	5	6	0.3504	6.327
									Col-0 flg22 vs. Col-0 flg22 mutant	1.058	0.9915	0.06662	0.008906	6	6	10.58	7.987
									Row 8
									Col-0 Control vs. Col-0 flg22	0.9953	1.072	-0.07647	0.01345	5	6	8.038	8.499
									Col-0 Control vs. Col-0 flg22 mutant	0.9953	0.9872	0.008034	0.008929	5	6	1.272	6.705
									Col-0 flg22 vs. Col-0 flg22 mutant	1.072	0.9872	0.0845	0.01198	6	6	9.976	6.676
									Row 9
									Col-0 Control vs. Col-0 flg22	0.9929	1.087	-0.0945	0.01033	5	6	12.94	7.776
									Col-0 Control vs. Col-0 flg22 mutant	0.9929	0.9957	-0.00275	0.01039	5	6	0.3743	7.853
									Col-0 flg22 vs. Col-0 flg22 mutant	1.087	0.9957	0.09175	0.008817	6	6	14.72	9.998
									Row 10
									Col-0 Control vs. Col-0 flg22	0.9867	1.108	-0.1212	0.009773	5	6	17.54	7.712
									Col-0 Control vs. Col-0 flg22 mutant	0.9867	0.986	0.0006927	0.00815	5	6	0.1202	8.667
									Col-0 flg22 vs. Col-0 flg22 mutant	1.108	0.986	0.1219	0.01076	6	6	16.02	9.406
									Row 11
									Col-0 Control vs. Col-0 flg22	0.9924	1.11	-0.1171	0.01238	5	6	13.38	7.911
									Col-0 Control vs. Col-0 flg22 mutant	0.9924	0.9837	0.008719	0.007963	5	6	1.549	7.917
									Col-0 flg22 vs. Col-0 flg22 mutant	1.11	0.9837	0.1258	0.0117	6	6	15.21	6.994
									Row 12
									Col-0 Control vs. Col-0 flg22	0.9816	1.114	-0.1319	0.008688	5	6	21.48	7.916
									Col-0 Control vs. Col-0 flg22 mutant	0.9816	0.984	-0.002386	0.006826	5	6	0.4942	8.982
									Col-0 flg22 vs. Col-0 flg22 mutant	1.114	0.984	0.1296	0.009097	6	6	20.14	8.914
									Row 13
									Col-0 Control vs. Col-0 flg22	0.9824	1.118	-0.1358	0.01139	5	6	16.87	8.974
									Col-0 Control vs. Col-0 flg22 mutant	0.9824	0.9893	-0.00687	0.009896	5	6	0.9818	8.59
									Col-0 flg22 vs. Col-0 flg22 mutant	1.118	0.9893	0.1289	0.01092	6	6	16.7	9.34
									Row 14
									Col-0 Control vs. Col-0 flg22	0.9871	1.128	-0.1411	0.01198	5	6	16.65	7.693
									Col-0 Control vs. Col-0 flg22 mutant	0.9871	0.9832	0.003948	0.008162	5	6	0.6841	8.816
									Col-0 flg22 vs. Col-0 flg22 mutant	1.128	0.9832	0.145	0.01189	6	6	17.25	7.717
									Row 15
									Col-0 Control vs. Col-0 flg22	0.9856	1.121	-0.1349	0.01171	5	6	16.3	8.707
									Col-0 Control vs. Col-0 flg22 mutant	0.9856	0.9808	0.00475	0.009611	5	6	0.699	8.774
									Col-0 flg22 vs. Col-0 flg22 mutant	1.121	0.9808	0.1397	0.01152	6	6	17.15	8.98
									Row 16
									Col-0 Control vs. Col-0 flg22	0.9847	1.129	-0.1444	0.01215	5	6	16.81	6.164
									Col-0 Control vs. Col-0 flg22 mutant	0.9847	0.9874	-0.002618	0.007765	5	6	0.4769	7.941
									Col-0 flg22 vs. Col-0 flg22 mutant	1.129	0.9874	0.1418	0.01327	6	6	15.11	8.029
									Row 17
									Col-0 Control vs. Col-0 flg22	0.9849	1.145	-0.16	0.01511	5	6	14.97	7.957
									Col-0 Control vs. Col-0 flg22 mutant	0.9849	0.9803	0.004577	0.01253	5	6	0.5165	8.872
									Col-0 flg22 vs. Col-0 flg22 mutant	1.145	0.9803	0.1646	0.01627	6	6	14.31	9.322
									Row 18
									Col-0 Control vs. Col-0 flg22	0.9839	1.139	-0.1555	0.01364	5	6	16.13	6.163
									Col-0 Control vs. Col-0 flg22 mutant	0.9839	0.9765	0.007452	0.006979	5	6	1.51	8.956
									Col-0 flg22 vs. Col-0 flg22 mutant	1.139	0.9765	0.163	0.01395	6	6	16.52	6.682
									Row 19
									Col-0 Control vs. Col-0 flg22	0.9885	1.138	-0.1492	0.01108	5	6	19.05	8.936
									Col-0 Control vs. Col-0 flg22 mutant	0.9885	0.9711	0.01735	0.009837	5	6	2.494	8.845
									Col-0 flg22 vs. Col-0 flg22 mutant	1.138	0.9711	0.1665	0.01099	6	6	21.43	9.559
									Row 20
									Col-0 Control vs. Col-0 flg22	0.9936	1.144	-0.15	0.01326	5	6	15.99	5.964
									Col-0 Control vs. Col-0 flg22 mutant	0.9936	0.9805	0.01314	0.008357	5	6	2.224	7.549
									Col-0 flg22 vs. Col-0 flg22 mutant	1.144	0.9805	0.1631	0.01463	6	6	15.76	8.029
									Row 21
									Col-0 Control vs. Col-0 flg22	0.9881	1.141	-0.153	0.01532	5	6	14.12	8.807
									Col-0 Control vs. Col-0 flg22 mutant	0.9881	0.9809	0.007194	0.01194	5	6	0.8518	8.097
									Col-0 flg22 vs. Col-0 flg22 mutant	1.141	0.9809	0.1602	0.01426	6	6	15.89	8.296
									Row 22
									Col-0 Control vs. Col-0 flg22	0.9823	1.142	-0.1593	0.0145	5	6	15.53	8.23
									Col-0 Control vs. Col-0 flg22 mutant	0.9823	0.9793	0.002972	0.01278	5	6	0.329	6.314
									Col-0 flg22 vs. Col-0 flg22 mutant	1.142	0.9793	0.1622	0.01107	6	6	20.72	8.715
									Row 23
									Col-0 Control vs. Col-0 flg22	0.9896	1.133	-0.1432	0.0116	5	6	17.46	8.999
									Col-0 Control vs. Col-0 flg22 mutant	0.9896	0.9795	0.01012	0.01009	5	6	1.419	8.377
									Col-0 flg22 vs. Col-0 flg22 mutant	1.133	0.9795	0.1534	0.01088	6	6	19.94	9.287
									Row 24
									Col-0 Control vs. Col-0 flg22	0.9832	1.121	-0.1373	0.01464	5	6	13.26	8.765
									Col-0 Control vs. Col-0 flg22 mutant	0.9832	0.979	0.004224	0.01113	5	6	0.5367	7.915
									Col-0 flg22 vs. Col-0 flg22 mutant	1.121	0.979	0.1415	0.01351	6	6	14.81	8.027
									Row 25
									Col-0 Control vs. Col-0 flg22	1.001	1.139	-0.1376	0.01292	5	6	15.06	7.246
									Col-0 Control vs. Col-0 flg22 mutant	1.001	0.9766	0.02462	0.009332	5	6	3.731	8.866
									Col-0 flg22 vs. Col-0 flg22 mutant	1.139	0.9766	0.1622	0.01369	6	6	16.77	8.46
									Row 26
									Col-0 Control vs. Col-0 flg22	0.9884	1.135	-0.1466	0.01164	5	6	17.8	8.974
									Col-0 Control vs. Col-0 flg22 mutant	0.9884	0.9786	0.0098	0.008833	5	6	1.569	6.819
									Col-0 flg22 vs. Col-0 flg22 mutant	1.135	0.9786	0.1564	0.01002	6	6	22.07	7.527
									Row 27
									Col-0 Control vs. Col-0 flg22	0.9878	1.135	-0.1473	0.01374	5	6	15.16	7.313
									Col-0 Control vs. Col-0 flg22 mutant	0.9878	0.9828	0.004959	0.01301	5	6	0.5389	7.58
									Col-0 flg22 vs. Col-0 flg22 mutant	1.135	0.9828	0.1522	0.01674	6	6	12.86	9.952
									Row 28
									Col-0 Control vs. Col-0 flg22	0.9926	1.11	-0.1178	0.01166	5	6	14.29	8.315
									Col-0 Control vs. Col-0 flg22 mutant	0.9926	0.9651	0.02746	0.01068	5	6	3.637	8.746
									Col-0 flg22 vs. Col-0 flg22 mutant	1.11	0.9651	0.1452	0.01296	6	6	15.85	9.833
									Row 29
									Col-0 Control vs. Col-0 flg22	0.9865	1.11	-0.124	0.01052	5	6	16.66	7.889
									Col-0 Control vs. Col-0 flg22 mutant	0.9865	0.9767	0.009755	0.009757	5	6	1.414	6.723
									Col-0 flg22 vs. Col-0 flg22 mutant	1.11	0.9767	0.1337	0.008138	6	6	23.24	9.481
									Row 30
									Col-0 Control vs. Col-0 flg22	0.9934	1.11	-0.1164	0.009404	5	6	17.5	8.863
									Col-0 Control vs. Col-0 flg22 mutant	0.9934	0.9804	0.01298	0.01099	5	6	1.67	8.111
									Col-0 flg22 vs. Col-0 flg22 mutant	1.11	0.9804	0.1293	0.0119	6	6	15.37	9.502
									Row 31
									Col-0 Control vs. Col-0 flg22	0.9956	1.109	-0.1131	0.01026	5	6	15.58	8.045
									Col-0 Control vs. Col-0 flg22 mutant	0.9956	0.9798	0.01585	0.00945	5	6	2.372	8.486
									Col-0 flg22 vs. Col-0 flg22 mutant	1.109	0.9798	0.1289	0.01171	6	6	15.57	9.866
									Row 32
									Col-0 Control vs. Col-0 flg22	0.9897	1.102	-0.1125	0.01176	5	6	13.53	8.725
									Col-0 Control vs. Col-0 flg22 mutant	0.9897	0.9944	-0.004693	0.01505	5	6	0.4411	8.513
									Col-0 flg22 vs. Col-0 flg22 mutant	1.102	0.9944	0.1078	0.01474	6	6	10.34	8.592
									Row 33
									Col-0 Control vs. Col-0 flg22	0.9963	1.1	-0.1035	0.008919	5	6	16.41	8.919
									Col-0 Control vs. Col-0 flg22 mutant	0.9963	0.9694	0.02689	0.01389	5	6	2.737	7.278
									Col-0 flg22 vs. Col-0 flg22 mutant	1.1	0.9694	0.1304	0.01394	6	6	13.23	7.458
									Row 34
									Col-0 Control vs. Col-0 flg22	0.99	1.119	-0.1285	0.01452	5	6	12.52	6.518
									Col-0 Control vs. Col-0 flg22 mutant	0.99	0.9801	0.009964	0.01029	5	6	1.369	8.056
									Col-0 flg22 vs. Col-0 flg22 mutant	1.119	0.9801	0.1385	0.01608	6	6	12.18	8.587
									Row 35
									Col-0 Control vs. Col-0 flg22	0.9928	1.1	-0.1068	0.01132	5	6	13.35	7.412
									Col-0 Control vs. Col-0 flg22 mutant	0.9928	0.9836	0.009161	0.01374	5	6	0.9428	8.994
									Col-0 flg22 vs. Col-0 flg22 mutant	1.1	0.9836	0.116	0.01201	6	6	13.66	8.49
									Row 36
									Col-0 Control vs. Col-0 flg22	0.9983	1.092	-0.09356	0.009971	5	6	13.27	8.633
									Col-0 Control vs. Col-0 flg22 mutant	0.9983	0.978	0.02033	0.009719	5	6	2.958	8.413
									Col-0 flg22 vs. Col-0 flg22 mutant	1.092	0.978	0.1139	0.009226	6	6	17.46	9.966
									Row 37
									Col-0 Control vs. Col-0 flg22	0.9929	1.097	-0.1044	0.01369	5	6	10.78	6.767
									Col-0 Control vs. Col-0 flg22 mutant	0.9929	0.9777	0.01525	0.008108	5	6	2.659	8.997
									Col-0 flg22 vs. Col-0 flg22 mutant	1.097	0.9777	0.1196	0.01391	6	6	12.16	7.169
									Row 38
									Col-0 Control vs. Col-0 flg22	0.9919	1.088	-0.09618	0.01311	5	6	10.37	9
									Col-0 Control vs. Col-0 flg22 mutant	0.9919	0.982	0.009966	0.01393	5	6	1.012	8.901
									Col-0 flg22 vs. Col-0 flg22 mutant	1.088	0.982	0.1061	0.01462	6	6	10.27	9.894
									Row 39
									Col-0 Control vs. Col-0 flg22	0.9986	1.108	-0.1097	0.02142	5	6	7.246	7.507
									Col-0 Control vs. Col-0 flg22 mutant	0.9986	0.9788	0.01981	0.01445	5	6	1.939	8.926
									Col-0 flg22 vs. Col-0 flg22 mutant	1.108	0.9788	0.1296	0.02152	6	6	8.514	7.744

## Sheet: Fig S2D&E
Table Analyzed	**Fig S3F-H DPI prx33 and 34								Within each row, compare columns (simple effects within rows)
Two-way RM ANOVA	Matching: Stacked								Number of families	37
Assume sphericity?	No								Number of comparisons per family	66
Alpha	0.05								Alpha	0.05
Source of Variation	% of total variation	P value	P value summary	Significant?	Geisser-Greenhouse's epsilon				Tukey's multiple comparisons test	Mean Diff.	95.00% CI of diff.	Below threshold?	Summary	Adjusted P Value
Time x Treatment	10.09	<0.0001	****	Yes
Time	6.539	<0.0001	****	Yes	0.07901				0
Treatment	52.01	<0.0001	****	Yes					Control prx33-3 vs. DPI prx33-3	0.001412	-0.01166 to 0.01449	No	ns	>0.9999
Subject	22.56	<0.0001	****	Yes					Control prx33-3 vs. DPI flg22 prx33-3	0.00427	-0.008066 to 0.01661	No	ns	0.9813
									Control prx33-3 vs. flg22 prx33-3	-0.001482	-0.01092 to 0.007960	No	ns	>0.9999
ANOVA table	SS	DF	MS	F (DFn, DFd)	P value				Control prx33-3 vs. Control prx34-3	-3.825e-06	-0.01408 to 0.01407	No	ns	>0.9999
Time x Treatment	3.483	396	0.008796	F (396, 6624) = 19.83	P<0.0001				Control prx33-3 vs. DPI prx34-2	0.006822	-0.004325 to 0.01797	No	ns	0.5787
Time	2.258	36	0.06272	F (2.844, 523.4) = 141.4	P<0.0001				Control prx33-3 vs. DPI flg22 prx34-2	-0.000329	-0.009798 to 0.009141	No	ns	>0.9999
Treatment	17.96	11	1.633	F (11, 184) = 38.56	P<0.0001				Control prx33-3 vs. flg22 prx34-2	0.0001226	-0.008433 to 0.008679	No	ns	>0.9999
Subject	7.792	184	0.04235	F (184, 6624) = 95.46	P<0.0001				Control prx33-3 vs. Control Col-0	-0.003565	-0.01281 to 0.005677	No	ns	0.9611
Residual	2.939	6624	0.0004436						Control prx33-3 vs. DPI Col-0	0.0006983	-0.008381 to 0.009777	No	ns	>0.9999
									Control prx33-3 vs. DP flg22 Col-0	0.004567	-0.008182 to 0.01732	No	ns	0.9743
Data summary									Control prx33-3 vs. flg22 Col-0	0.003901	-0.007701 to 0.01550	No	ns	0.9848
Number of columns (Treatment)	12								DPI prx33-3 vs. DPI flg22 prx33-3	0.002858	-0.01189 to 0.01760	No	ns	0.9999
Number of rows (Time)	37								DPI prx33-3 vs. flg22 prx33-3	-0.002894	-0.01566 to 0.009871	No	ns	0.9993
Number of subjects (Subject)	196								DPI prx33-3 vs. Control prx34-3	-0.001415	-0.01750 to 0.01467	No	ns	>0.9999
Number of missing values	0								DPI prx33-3 vs. DPI prx34-2	0.005411	-0.008464 to 0.01929	No	ns	0.9559
									DPI prx33-3 vs. DPI flg22 prx34-2	-0.00174	-0.01452 to 0.01103	No	ns	>0.9999
									DPI prx33-3 vs. flg22 prx34-2	-0.001289	-0.01353 to 0.01096	No	ns	>0.9999
									DPI prx33-3 vs. Control Col-0	-0.004976	-0.01762 to 0.007667	No	ns	0.9446
									DPI prx33-3 vs. DPI Col-0	-0.0007132	-0.01325 to 0.01183	No	ns	>0.9999
									DPI prx33-3 vs. DP flg22 Col-0	0.003156	-0.01189 to 0.01820	No	ns	0.9998
									DPI prx33-3 vs. flg22 Col-0	0.00249	-0.01171 to 0.01669	No	ns	>0.9999
									DPI flg22 prx33-3 vs. flg22 prx33-3	-0.005752	-0.01774 to 0.006233	No	ns	0.8482
									DPI flg22 prx33-3 vs. Control prx34-3	-0.004274	-0.01987 to 0.01132	No	ns	0.9973
									DPI flg22 prx33-3 vs. DPI prx34-2	0.002552	-0.01067 to 0.01577	No	ns	0.9999
									DPI flg22 prx33-3 vs. DPI flg22 prx34-2	-0.004599	-0.01660 to 0.007398	No	ns	0.96
									DPI flg22 prx33-3 vs. flg22 prx34-2	-0.004147	-0.01553 to 0.007237	No	ns	0.9672
									DPI flg22 prx33-3 vs. Control Col-0	-0.007835	-0.01968 to 0.004011	No	ns	0.4605
									DPI flg22 prx33-3 vs. DPI Col-0	-0.003571	-0.01530 to 0.008158	No	ns	0.9922
									DPI flg22 prx33-3 vs. DP flg22 Col-0	0.0002973	-0.01419 to 0.01478	No	ns	>0.9999
									DPI flg22 prx33-3 vs. flg22 Col-0	-0.0003686	-0.01394 to 0.01320	No	ns	>0.9999
									flg22 prx33-3 vs. Control prx34-3	0.001478	-0.01232 to 0.01528	No	ns	>0.9999
									flg22 prx33-3 vs. DPI prx34-2	0.008304	-0.002424 to 0.01903	No	ns	0.2538
									flg22 prx33-3 vs. DPI flg22 prx34-2	0.001153	-0.007745 to 0.01005	No	ns	>0.9999
									flg22 prx33-3 vs. flg22 prx34-2	0.001605	-0.006247 to 0.009457	No	ns	0.9998
									flg22 prx33-3 vs. Control Col-0	-0.002083	-0.01072 to 0.006558	No	ns	0.9993
									flg22 prx33-3 vs. DPI Col-0	0.00218	-0.006277 to 0.01064	No	ns	0.9985
									flg22 prx33-3 vs. DP flg22 Col-0	0.006049	-0.006371 to 0.01847	No	ns	0.8291
									flg22 prx33-3 vs. flg22 Col-0	0.005383	-0.005830 to 0.01660	No	ns	0.8483
									Control prx34-3 vs. DPI prx34-2	0.006826	-0.007973 to 0.02162	No	ns	0.8776
									Control prx34-3 vs. DPI flg22 prx34-2	-0.0003251	-0.01413 to 0.01348	No	ns	>0.9999
									Control prx34-3 vs. flg22 prx34-2	0.0001264	-0.01320 to 0.01346	No	ns	>0.9999
									Control prx34-3 vs. Control Col-0	-0.003561	-0.01725 to 0.01013	No	ns	0.9976
									Control prx34-3 vs. DPI Col-0	0.0007021	-0.01290 to 0.01430	No	ns	>0.9999
									Control prx34-3 vs. DP flg22 Col-0	0.004571	-0.01130 to 0.02044	No	ns	0.9959
									Control prx34-3 vs. flg22 Col-0	0.003905	-0.01119 to 0.01900	No	ns	0.9983
									DPI prx34-2 vs. DPI flg22 prx34-2	-0.007151	-0.01790 to 0.003595	No	ns	0.4563
									DPI prx34-2 vs. flg22 prx34-2	-0.0067	-0.01671 to 0.003315	No	ns	0.4316
									DPI prx34-2 vs. Control Col-0	-0.01039	-0.02095 to 0.0001776	No	ns	0.0571
									DPI prx34-2 vs. DPI Col-0	-0.006124	-0.01655 to 0.004305	No	ns	0.6261
									DPI prx34-2 vs. DP flg22 Col-0	-0.002255	-0.01584 to 0.01133	No	ns	>0.9999
									DPI prx34-2 vs. flg22 Col-0	-0.002921	-0.01548 to 0.009643	No	ns	0.9994
									DPI flg22 prx34-2 vs. flg22 prx34-2	0.0004516	-0.007450 to 0.008353	No	ns	>0.9999
									DPI flg22 prx34-2 vs. Control Col-0	-0.003236	-0.01191 to 0.005440	No	ns	0.971
									DPI flg22 prx34-2 vs. DPI Col-0	0.001027	-0.007469 to 0.009523	No	ns	>0.9999
									DPI flg22 prx34-2 vs. DP flg22 Col-0	0.004896	-0.007535 to 0.01733	No	ns	0.9489
									DPI flg22 prx34-2 vs. flg22 Col-0	0.00423	-0.006998 to 0.01546	No	ns	0.9644
									flg22 prx34-2 vs. Control Col-0	-0.003687	-0.01127 to 0.003890	No	ns	0.8487
									flg22 prx34-2 vs. DPI Col-0	0.0005757	-0.006786 to 0.007937	No	ns	>0.9999
									flg22 prx34-2 vs. DP flg22 Col-0	0.004444	-0.007419 to 0.01631	No	ns	0.957
									flg22 prx34-2 vs. flg22 Col-0	0.003779	-0.006773 to 0.01433	No	ns	0.9706
									Control Col-0 vs. DPI Col-0	0.004263	-0.003952 to 0.01248	No	ns	0.7924
									Control Col-0 vs. DP flg22 Col-0	0.008132	-0.004159 to 0.02042	No	ns	0.4512
									Control Col-0 vs. flg22 Col-0	0.007466	-0.003594 to 0.01853	No	ns	0.4316
									DPI Col-0 vs. DP flg22 Col-0	0.003869	-0.008314 to 0.01605	No	ns	0.9882
									DPI Col-0 vs. flg22 Col-0	0.003203	-0.007731 to 0.01414	No	ns	0.9943
									DP flg22 Col-0 vs. flg22 Col-0	-0.0006659	-0.01459 to 0.01326	No	ns	>0.9999
									5
									Control prx33-3 vs. DPI prx33-3	-0.003607	-0.02186 to 0.01464	No	ns	0.9999
									Control prx33-3 vs. DPI flg22 prx33-3	0.007565	-0.01878 to 0.03391	No	ns	0.995
									Control prx33-3 vs. flg22 prx33-3	-2.348e-05	-0.01727 to 0.01723	No	ns	>0.9999
									Control prx33-3 vs. Control prx34-3	0.005754	-0.01293 to 0.02444	No	ns	0.9927
									Control prx33-3 vs. DPI prx34-2	0.00536	-0.01419 to 0.02491	No	ns	0.9972
									Control prx33-3 vs. DPI flg22 prx34-2	0.001811	-0.01612 to 0.01974	No	ns	>0.9999
									Control prx33-3 vs. flg22 prx34-2	0.001865	-0.02019 to 0.02392	No	ns	>0.9999
									Control prx33-3 vs. Control Col-0	0.001081	-0.01995 to 0.02211	No	ns	>0.9999
									Control prx33-3 vs. DPI Col-0	0.005203	-0.01076 to 0.02117	No	ns	0.9879
									Control prx33-3 vs. DP flg22 Col-0	-0.00539	-0.02908 to 0.01830	No	ns	0.9994
									Control prx33-3 vs. flg22 Col-0	-0.006046	-0.03074 to 0.01865	No	ns	0.9987
									DPI prx33-3 vs. DPI flg22 prx33-3	0.01117	-0.01551 to 0.03785	No	ns	0.9266
									DPI prx33-3 vs. flg22 prx33-3	0.003584	-0.01431 to 0.02148	No	ns	0.9998
									DPI prx33-3 vs. Control prx34-3	0.009361	-0.009892 to 0.02861	No	ns	0.843
									DPI prx33-3 vs. DPI prx34-2	0.008967	-0.01111 to 0.02904	No	ns	0.9009
									DPI prx33-3 vs. DPI flg22 prx34-2	0.005418	-0.01311 to 0.02395	No	ns	0.9952
									DPI prx33-3 vs. flg22 prx34-2	0.005473	-0.01702 to 0.02797	No	ns	0.999
									DPI prx33-3 vs. Control Col-0	0.004688	-0.01682 to 0.02620	No	ns	0.9997
									DPI prx33-3 vs. DPI Col-0	0.008811	-0.007882 to 0.02550	No	ns	0.7565
									DPI prx33-3 vs. DP flg22 Col-0	-0.001782	-0.02586 to 0.02229	No	ns	>0.9999
									DPI prx33-3 vs. flg22 Col-0	-0.002438	-0.02750 to 0.02262	No	ns	>0.9999
									DPI flg22 prx33-3 vs. flg22 prx33-3	-0.007589	-0.03376 to 0.01858	No	ns	0.9946
									DPI flg22 prx33-3 vs. Control prx34-3	-0.001812	-0.02874 to 0.02512	No	ns	>0.9999
									DPI flg22 prx33-3 vs. DPI prx34-2	-0.002205	-0.02963 to 0.02522	No	ns	>0.9999
									DPI flg22 prx33-3 vs. DPI flg22 prx34-2	-0.005754	-0.03227 to 0.02076	No	ns	0.9996
									DPI flg22 prx33-3 vs. flg22 prx34-2	-0.0057	-0.03469 to 0.02329	No	ns	0.9999
									DPI flg22 prx33-3 vs. Control Col-0	-0.006484	-0.03484 to 0.02187	No	ns	0.9995
									DPI flg22 prx33-3 vs. DPI Col-0	-0.002362	-0.02787 to 0.02315	No	ns	>0.9999
									DPI flg22 prx33-3 vs. DP flg22 Col-0	-0.01295	-0.04301 to 0.01710	No	ns	0.9229
									DPI flg22 prx33-3 vs. flg22 Col-0	-0.01361	-0.04437 to 0.01715	No	ns	0.9101
									flg22 prx33-3 vs. Control prx34-3	0.005777	-0.01257 to 0.02412	No	ns	0.9917
									flg22 prx33-3 vs. DPI prx34-2	0.005383	-0.01385 to 0.02462	No	ns	0.9968
									flg22 prx33-3 vs. DPI flg22 prx34-2	0.001834	-0.01572 to 0.01939	No	ns	>0.9999
									flg22 prx33-3 vs. flg22 prx34-2	0.001889	-0.01992 to 0.02370	No	ns	>0.9999
									flg22 prx33-3 vs. Control Col-0	0.001104	-0.01966 to 0.02187	No	ns	>0.9999
									flg22 prx33-3 vs. DPI Col-0	0.005227	-0.01026 to 0.02072	No	ns	0.9861
									flg22 prx33-3 vs. DP flg22 Col-0	-0.005366	-0.02884 to 0.01811	No	ns	0.9993
									flg22 prx33-3 vs. flg22 Col-0	-0.006022	-0.03053 to 0.01848	No	ns	0.9987
									Control prx34-3 vs. DPI prx34-2	-0.0003936	-0.02085 to 0.02006	No	ns	>0.9999
									Control prx34-3 vs. DPI flg22 prx34-2	-0.003943	-0.02290 to 0.01502	No	ns	0.9998
									Control prx34-3 vs. flg22 prx34-2	-0.003888	-0.02671 to 0.01893	No	ns	>0.9999
									Control prx34-3 vs. Control Col-0	-0.004673	-0.02653 to 0.01719	No	ns	0.9997
									Control prx34-3 vs. DPI Col-0	-0.0005504	-0.01773 to 0.01663	No	ns	>0.9999
									Control prx34-3 vs. DP flg22 Col-0	-0.01114	-0.03551 to 0.01322	No	ns	0.8823
									Control prx34-3 vs. flg22 Col-0	-0.0118	-0.03714 to 0.01354	No	ns	0.8677
									DPI prx34-2 vs. DPI flg22 prx34-2	-0.003549	-0.02335 to 0.01625	No	ns	>0.9999
									DPI prx34-2 vs. flg22 prx34-2	-0.003495	-0.02695 to 0.01996	No	ns	>0.9999
									DPI prx34-2 vs. Control Col-0	-0.004279	-0.02682 to 0.01826	No	ns	>0.9999
									DPI prx34-2 vs. DPI Col-0	-0.0001568	-0.01832 to 0.01801	No	ns	>0.9999
									DPI prx34-2 vs. DP flg22 Col-0	-0.01075	-0.03569 to 0.01419	No	ns	0.9183
									DPI prx34-2 vs. flg22 Col-0	-0.01141	-0.03728 to 0.01447	No	ns	0.9051
									DPI flg22 prx34-2 vs. flg22 prx34-2	5.446e-05	-0.02222 to 0.02233	No	ns	>0.9999
									DPI flg22 prx34-2 vs. Control Col-0	-0.0007302	-0.02200 to 0.02054	No	ns	>0.9999
									DPI flg22 prx34-2 vs. DPI Col-0	0.003392	-0.01291 to 0.01970	No	ns	0.9998
									DPI flg22 prx34-2 vs. DP flg22 Col-0	-0.007201	-0.03108 to 0.01668	No	ns	0.9931
									DPI flg22 prx34-2 vs. flg22 Col-0	-0.007857	-0.03274 to 0.01702	No	ns	0.9896
									flg22 prx34-2 vs. Control Col-0	-0.0007846	-0.02541 to 0.02384	No	ns	>0.9999
									flg22 prx34-2 vs. DPI Col-0	0.003338	-0.01759 to 0.02426	No	ns	>0.9999
									flg22 prx34-2 vs. DP flg22 Col-0	-0.007255	-0.03398 to 0.01947	No	ns	0.9976
									flg22 prx34-2 vs. flg22 Col-0	-0.007911	-0.03548 to 0.01966	No	ns	0.9961
									Control Col-0 vs. DPI Col-0	0.004122	-0.01568 to 0.02392	No	ns	0.9998
									Control Col-0 vs. DP flg22 Col-0	-0.00647	-0.03247 to 0.01953	No	ns	0.9989
									Control Col-0 vs. flg22 Col-0	-0.007127	-0.03401 to 0.01975	No	ns	0.998
									DPI Col-0 vs. DP flg22 Col-0	-0.01059	-0.03329 to 0.01211	No	ns	0.8515
									DPI Col-0 vs. flg22 Col-0	-0.01125	-0.03503 to 0.01253	No	ns	0.8379
									DP flg22 Col-0 vs. flg22 Col-0	-0.0006563	-0.02937 to 0.02806	No	ns	>0.9999
									10
									Control prx33-3 vs. DPI prx33-3	-0.002953	-0.03032 to 0.02442	No	ns	>0.9999
									Control prx33-3 vs. DPI flg22 prx33-3	0.009902	-0.01420 to 0.03401	No	ns	0.9406
									Control prx33-3 vs. flg22 prx33-3	-0.004148	-0.02152 to 0.01322	No	ns	0.9989
									Control prx33-3 vs. Control prx34-3	0.005838	-0.01255 to 0.02422	No	ns	0.9898
									Control prx33-3 vs. DPI prx34-2	0.008664	-0.009132 to 0.02646	No	ns	0.8282
									Control prx33-3 vs. DPI flg22 prx34-2	0.00726	-0.01218 to 0.02670	No	ns	0.9681
									Control prx33-3 vs. flg22 prx34-2	-0.006062	-0.02632 to 0.01420	No	ns	0.9944
									Control prx33-3 vs. Control Col-0	0.0004668	-0.02117 to 0.02210	No	ns	>0.9999
									Control prx33-3 vs. DPI Col-0	0.0002462	-0.02066 to 0.02115	No	ns	>0.9999
									Control prx33-3 vs. DP flg22 Col-0	-0.0003204	-0.01986 to 0.01922	No	ns	>0.9999
									Control prx33-3 vs. flg22 Col-0	-0.005365	-0.02992 to 0.01919	No	ns	0.9996
									DPI prx33-3 vs. DPI flg22 prx33-3	0.01286	-0.01683 to 0.04254	No	ns	0.9169
									DPI prx33-3 vs. flg22 prx33-3	-0.001194	-0.02664 to 0.02425	No	ns	>0.9999
									DPI prx33-3 vs. Control prx34-3	0.008792	-0.01720 to 0.03479	No	ns	0.9781
									DPI prx33-3 vs. DPI prx34-2	0.01162	-0.01405 to 0.03728	No	ns	0.8596
									DPI prx33-3 vs. DPI flg22 prx34-2	0.01021	-0.01640 to 0.03682	No	ns	0.9528
									DPI prx33-3 vs. flg22 prx34-2	-0.003108	-0.03022 to 0.02401	No	ns	>0.9999
									DPI prx33-3 vs. Control Col-0	0.00342	-0.02458 to 0.03142	No	ns	>0.9999
									DPI prx33-3 vs. DPI Col-0	0.0032	-0.02431 to 0.03071	No	ns	>0.9999
									DPI prx33-3 vs. DP flg22 Col-0	0.002633	-0.02403 to 0.02930	No	ns	>0.9999
									DPI prx33-3 vs. flg22 Col-0	-0.002412	-0.03240 to 0.02758	No	ns	>0.9999
									DPI flg22 prx33-3 vs. flg22 prx33-3	-0.01405	-0.03564 to 0.007541	No	ns	0.4667
									DPI flg22 prx33-3 vs. Control prx34-3	-0.004064	-0.02640 to 0.01827	No	ns	>0.9999
									DPI flg22 prx33-3 vs. DPI prx34-2	-0.001239	-0.02314 to 0.02066	No	ns	>0.9999
									DPI flg22 prx33-3 vs. DPI flg22 prx34-2	-0.002642	-0.02578 to 0.02049	No	ns	>0.9999
									DPI flg22 prx33-3 vs. flg22 prx34-2	-0.01596	-0.03974 to 0.007814	No	ns	0.4497
									DPI flg22 prx33-3 vs. Control Col-0	-0.009436	-0.03431 to 0.01544	No	ns	0.9674
									DPI flg22 prx33-3 vs. DPI Col-0	-0.009656	-0.03393 to 0.01462	No	ns	0.9528
									DPI flg22 prx33-3 vs. DP flg22 Col-0	-0.01022	-0.03343 to 0.01299	No	ns	0.9067
									DPI flg22 prx33-3 vs. flg22 Col-0	-0.01527	-0.04254 to 0.01200	No	ns	0.7054
									flg22 prx33-3 vs. Control prx34-3	0.009986	-0.004031 to 0.02400	No	ns	0.3658
									flg22 prx33-3 vs. DPI prx34-2	0.01281	-0.0002501 to 0.02587	No	ns	0.0584
									flg22 prx33-3 vs. DPI flg22 prx34-2	0.01141	-0.004200 to 0.02702	No	ns	0.3241
									flg22 prx33-3 vs. flg22 prx34-2	-0.001914	-0.01865 to 0.01482	No	ns	>0.9999
									flg22 prx33-3 vs. Control Col-0	0.004615	-0.01391 to 0.02314	No	ns	0.9987
									flg22 prx33-3 vs. DPI Col-0	0.004394	-0.01323 to 0.02201	No	ns	0.9985
									flg22 prx33-3 vs. DP flg22 Col-0	0.003827	-0.01192 to 0.01957	No	ns	0.999
									flg22 prx33-3 vs. flg22 Col-0	-0.001217	-0.02337 to 0.02094	No	ns	>0.9999
									Control prx34-3 vs. DPI prx34-2	0.002825	-0.01180 to 0.01745	No	ns	0.9999
									Control prx34-3 vs. DPI flg22 prx34-2	0.001422	-0.01539 to 0.01823	No	ns	>0.9999
									Control prx34-3 vs. flg22 prx34-2	-0.0119	-0.02972 to 0.005925	No	ns	0.4586
									Control prx34-3 vs. Control Col-0	-0.005371	-0.02484 to 0.01410	No	ns	0.9971
									Control prx34-3 vs. DPI Col-0	-0.005592	-0.02421 to 0.01303	No	ns	0.9937
									Control prx34-3 vs. DP flg22 Col-0	-0.006159	-0.02309 to 0.01077	No	ns	0.9742
									Control prx34-3 vs. flg22 Col-0	-0.0112	-0.03406 to 0.01166	No	ns	0.8177
									DPI prx34-2 vs. DPI flg22 prx34-2	-0.001404	-0.01752 to 0.01471	No	ns	>0.9999
									DPI prx34-2 vs. flg22 prx34-2	-0.01473	-0.03192 to 0.002468	No	ns	0.1476
									DPI prx34-2 vs. Control Col-0	-0.008197	-0.02712 to 0.01072	No	ns	0.9149
									DPI prx34-2 vs. DPI Col-0	-0.008417	-0.02646 to 0.009620	No	ns	0.8651
									DPI prx34-2 vs. DP flg22 Col-0	-0.008984	-0.02523 to 0.007262	No	ns	0.7099
									DPI prx34-2 vs. flg22 Col-0	-0.01403	-0.03647 to 0.008416	No	ns	0.5201
									DPI flg22 prx34-2 vs. flg22 prx34-2	-0.01332	-0.03227 to 0.005627	No	ns	0.3874
									DPI flg22 prx34-2 vs. Control Col-0	-0.006793	-0.02726 to 0.01367	No	ns	0.9876
									DPI flg22 prx34-2 vs. DPI Col-0	-0.007014	-0.02668 to 0.01265	No	ns	0.9777
									DPI flg22 prx34-2 vs. DP flg22 Col-0	-0.00758	-0.02572 to 0.01056	No	ns	0.9354
									DPI flg22 prx34-2 vs. flg22 Col-0	-0.01263	-0.03625 to 0.01100	No	ns	0.7411
									flg22 prx34-2 vs. Control Col-0	0.006528	-0.01471 to 0.02776	No	ns	0.9936
									flg22 prx34-2 vs. DPI Col-0	0.006308	-0.01417 to 0.02678	No	ns	0.9931
									flg22 prx34-2 vs. DP flg22 Col-0	0.005741	-0.01331 to 0.02479	No	ns	0.9943
									flg22 prx34-2 vs. flg22 Col-0	0.0006964	-0.02354 to 0.02493	No	ns	>0.9999
									Control Col-0 vs. DPI Col-0	-0.0002206	-0.02205 to 0.02161	No	ns	>0.9999
									Control Col-0 vs. DP flg22 Col-0	-0.0007872	-0.02134 to 0.01976	No	ns	>0.9999
									Control Col-0 vs. flg22 Col-0	-0.005832	-0.03113 to 0.01947	No	ns	0.9994
									DPI Col-0 vs. DP flg22 Col-0	-0.0005666	-0.02033 to 0.01919	No	ns	>0.9999
									DPI Col-0 vs. flg22 Col-0	-0.005611	-0.03033 to 0.01911	No	ns	0.9995
									DP flg22 Col-0 vs. flg22 Col-0	-0.005045	-0.02874 to 0.01865	No	ns	0.9997
									15
									Control prx33-3 vs. DPI prx33-3	-0.007587	-0.03013 to 0.01496	No	ns	0.9836
									Control prx33-3 vs. DPI flg22 prx33-3	0.003333	-0.01989 to 0.02655	No	ns	>0.9999
									Control prx33-3 vs. flg22 prx33-3	-0.01952	-0.03714 to -0.001904	Yes	*	0.0201
									Control prx33-3 vs. Control prx34-3	-0.002195	-0.01918 to 0.01479	No	ns	>0.9999
									Control prx33-3 vs. DPI prx34-2	0.003603	-0.01968 to 0.02689	No	ns	>0.9999
									Control prx33-3 vs. DPI flg22 prx34-2	-0.006562	-0.02510 to 0.01198	No	ns	0.9786
									Control prx33-3 vs. flg22 prx34-2	-0.02268	-0.04025 to -0.005111	Yes	**	0.0039
									Control prx33-3 vs. Control Col-0	0.0004357	-0.01747 to 0.01835	No	ns	>0.9999
									Control prx33-3 vs. DPI Col-0	0.003745	-0.01598 to 0.02347	No	ns	>0.9999
									Control prx33-3 vs. DP flg22 Col-0	-3.026e-05	-0.02214 to 0.02208	No	ns	>0.9999
									Control prx33-3 vs. flg22 Col-0	-0.03234	-0.06003 to -0.004644	Yes	*	0.013
									DPI prx33-3 vs. DPI flg22 prx33-3	0.01092	-0.01516 to 0.03700	No	ns	0.9346
									DPI prx33-3 vs. flg22 prx33-3	-0.01193	-0.03367 to 0.009808	No	ns	0.7054
									DPI prx33-3 vs. Control prx34-3	0.005392	-0.01590 to 0.02669	No	ns	0.9981
									DPI prx33-3 vs. DPI prx34-2	0.01119	-0.01493 to 0.03731	No	ns	0.923
									DPI prx33-3 vs. DPI flg22 prx34-2	0.001025	-0.02137 to 0.02342	No	ns	>0.9999
									DPI prx33-3 vs. flg22 prx34-2	-0.01509	-0.03680 to 0.006610	No	ns	0.3821
									DPI prx33-3 vs. Control Col-0	0.008023	-0.01393 to 0.02997	No	ns	0.9699
									DPI prx33-3 vs. DPI Col-0	0.01133	-0.01195 to 0.03461	No	ns	0.8377
									DPI prx33-3 vs. DP flg22 Col-0	0.007557	-0.01760 to 0.03272	No	ns	0.994
									DPI prx33-3 vs. flg22 Col-0	-0.02475	-0.05465 to 0.005149	No	ns	0.1787
									DPI flg22 prx33-3 vs. flg22 prx33-3	-0.02285	-0.04530 to -0.0004104	Yes	*	0.0432
									DPI flg22 prx33-3 vs. Control prx34-3	-0.005529	-0.02753 to 0.01648	No	ns	0.9984
									DPI flg22 prx33-3 vs. DPI prx34-2	0.0002699	-0.02642 to 0.02696	No	ns	>0.9999
									DPI flg22 prx33-3 vs. DPI flg22 prx34-2	-0.009896	-0.03297 to 0.01318	No	ns	0.9207
									DPI flg22 prx33-3 vs. flg22 prx34-2	-0.02601	-0.04842 to -0.003609	Yes	*	0.0131
									DPI flg22 prx33-3 vs. Control Col-0	-0.002898	-0.02555 to 0.01975	No	ns	>0.9999
									DPI flg22 prx33-3 vs. DPI Col-0	0.0004118	-0.02352 to 0.02435	No	ns	>0.9999
									DPI flg22 prx33-3 vs. DP flg22 Col-0	-0.003364	-0.02912 to 0.02239	No	ns	>0.9999
									DPI flg22 prx33-3 vs. flg22 Col-0	-0.03567	-0.06604 to -0.005297	Yes	*	0.0112
									flg22 prx33-3 vs. Control prx34-3	0.01732	0.001721 to 0.03293	Yes	*	0.0194
									flg22 prx33-3 vs. DPI prx34-2	0.02312	0.0006043 to 0.04564	Yes	*	0.0404
									flg22 prx33-3 vs. DPI flg22 prx34-2	0.01296	-0.004414 to 0.03033	No	ns	0.3062
									flg22 prx33-3 vs. flg22 prx34-2	-0.003162	-0.01944 to 0.01311	No	ns	>0.9999
									flg22 prx33-3 vs. Control Col-0	0.01996	0.003297 to 0.03661	Yes	**	0.0085
									flg22 prx33-3 vs. DPI Col-0	0.02327	0.004576 to 0.04195	Yes	**	0.0059
									flg22 prx33-3 vs. DP flg22 Col-0	0.01949	-0.001783 to 0.04076	No	ns	0.0952
									flg22 prx33-3 vs. flg22 Col-0	-0.01282	-0.03994 to 0.01431	No	ns	0.8418
									Control prx34-3 vs. DPI prx34-2	0.005799	-0.01629 to 0.02789	No	ns	0.9975
									Control prx34-3 vs. DPI flg22 prx34-2	-0.004367	-0.02109 to 0.01236	No	ns	0.9982
									Control prx34-3 vs. flg22 prx34-2	-0.02049	-0.03604 to -0.004933	Yes	**	0.0029
									Control prx34-3 vs. Control Col-0	0.002631	-0.01333 to 0.01859	No	ns	>0.9999
									Control prx34-3 vs. DPI Col-0	0.005941	-0.01217 to 0.02405	No	ns	0.9873
									Control prx34-3 vs. DP flg22 Col-0	0.002165	-0.01864 to 0.02297	No	ns	>0.9999
									Control prx34-3 vs. flg22 Col-0	-0.03014	-0.05694 to -0.003338	Yes	*	0.0192
									DPI prx34-2 vs. DPI flg22 prx34-2	-0.01017	-0.03331 to 0.01298	No	ns	0.9055
									DPI prx34-2 vs. flg22 prx34-2	-0.02628	-0.04877 to -0.003802	Yes	*	0.0125
									DPI prx34-2 vs. Control Col-0	-0.003168	-0.02589 to 0.01955	No	ns	>0.9999
									DPI prx34-2 vs. DPI Col-0	0.0001419	-0.02385 to 0.02413	No	ns	>0.9999
									DPI prx34-2 vs. DP flg22 Col-0	-0.003634	-0.02943 to 0.02216	No	ns	>0.9999
									DPI prx34-2 vs. flg22 Col-0	-0.03594	-0.06633 to -0.005546	Yes	*	0.0105
									DPI flg22 prx34-2 vs. flg22 prx34-2	-0.01612	-0.03344 to 0.001206	No	ns	0.0868
									DPI flg22 prx34-2 vs. Control Col-0	0.006998	-0.01068 to 0.02467	No	ns	0.9561
									DPI flg22 prx34-2 vs. DPI Col-0	0.01031	-0.009224 to 0.02984	No	ns	0.7683
									DPI flg22 prx34-2 vs. DP flg22 Col-0	0.006532	-0.01542 to 0.02849	No	ns	0.9942
									DPI flg22 prx34-2 vs. flg22 Col-0	-0.02577	-0.05336 to 0.001814	No	ns	0.0821
									flg22 prx34-2 vs. Control Col-0	0.02312	0.006508 to 0.03973	Yes	**	0.0013
									flg22 prx34-2 vs. DPI Col-0	0.02643	0.007781 to 0.04507	Yes	**	0.0012
									flg22 prx34-2 vs. DP flg22 Col-0	0.02265	0.001417 to 0.04389	Yes	*	0.0291
									flg22 prx34-2 vs. flg22 Col-0	-0.009654	-0.03675 to 0.01744	No	ns	0.9708
									Control Col-0 vs. DPI Col-0	0.00331	-0.01565 to 0.02227	No	ns	>0.9999
									Control Col-0 vs. DP flg22 Col-0	-0.000466	-0.02196 to 0.02103	No	ns	>0.9999
									Control Col-0 vs. flg22 Col-0	-0.03277	-0.06005 to -0.005496	Yes	**	0.01
									DPI Col-0 vs. DP flg22 Col-0	-0.003776	-0.02665 to 0.01910	No	ns	>0.9999
									DPI Col-0 vs. flg22 Col-0	-0.03608	-0.06432 to -0.007846	Yes	**	0.0049
									DP flg22 Col-0 vs. flg22 Col-0	-0.03231	-0.06195 to -0.002658	Yes	*	0.0239
									20
									Control prx33-3 vs. DPI prx33-3	-0.007635	-0.03301 to 0.01774	No	ns	0.9937
									Control prx33-3 vs. DPI flg22 prx33-3	-0.01714	-0.04423 to 0.009941	No	ns	0.5367
									Control prx33-3 vs. flg22 prx33-3	-0.05105	-0.07554 to -0.02656	Yes	****	<0.0001
									Control prx33-3 vs. Control prx34-3	0.000908	-0.02153 to 0.02335	No	ns	>0.9999
									Control prx33-3 vs. DPI prx34-2	-0.001669	-0.02628 to 0.02294	No	ns	>0.9999
									Control prx33-3 vs. DPI flg22 prx34-2	-0.0262	-0.04742 to -0.004993	Yes	**	0.0075
									Control prx33-3 vs. flg22 prx34-2	-0.04325	-0.07011 to -0.01640	Yes	***	0.0002
									Control prx33-3 vs. Control Col-0	-0.00176	-0.02644 to 0.02292	No	ns	>0.9999
									Control prx33-3 vs. DPI Col-0	-0.002874	-0.02641 to 0.02067	No	ns	>0.9999
									Control prx33-3 vs. DP flg22 Col-0	-0.02029	-0.04640 to 0.005809	No	ns	0.2498
									Control prx33-3 vs. flg22 Col-0	-0.05456	-0.08215 to -0.02697	Yes	****	<0.0001
									DPI prx33-3 vs. DPI flg22 prx33-3	-0.009509	-0.03661 to 0.01759	No	ns	0.9805
									DPI prx33-3 vs. flg22 prx33-3	-0.04342	-0.06792 to -0.01891	Yes	****	<0.0001
									DPI prx33-3 vs. Control prx34-3	0.008543	-0.01391 to 0.03100	No	ns	0.9614
									DPI prx33-3 vs. DPI prx34-2	0.005965	-0.01866 to 0.03059	No	ns	0.9991
									DPI prx33-3 vs. DPI flg22 prx34-2	-0.01857	-0.03980 to 0.002662	No	ns	0.1253
									DPI prx33-3 vs. flg22 prx34-2	-0.03562	-0.06249 to -0.008750	Yes	**	0.0028
									DPI prx33-3 vs. Control Col-0	0.005875	-0.01882 to 0.03057	No	ns	0.9993
									DPI prx33-3 vs. DPI Col-0	0.004761	-0.01880 to 0.02832	No	ns	0.9998
									DPI prx33-3 vs. DP flg22 Col-0	-0.01266	-0.03878 to 0.01346	No	ns	0.8455
									DPI prx33-3 vs. flg22 Col-0	-0.04692	-0.07453 to -0.01932	Yes	****	<0.0001
									DPI flg22 prx33-3 vs. flg22 prx33-3	-0.03391	-0.06022 to -0.007591	Yes	**	0.0038
									DPI flg22 prx33-3 vs. Control prx34-3	0.01805	-0.006422 to 0.04253	No	ns	0.3119
									DPI flg22 prx33-3 vs. DPI prx34-2	0.01547	-0.01094 to 0.04188	No	ns	0.6455
									DPI flg22 prx33-3 vs. DPI flg22 prx34-2	-0.009061	-0.03245 to 0.01433	No	ns	0.9528
									DPI flg22 prx33-3 vs. flg22 prx34-2	-0.02611	-0.05457 to 0.002350	No	ns	0.0964
									DPI flg22 prx33-3 vs. Control Col-0	0.01538	-0.01110 to 0.04187	No	ns	0.6613
									DPI flg22 prx33-3 vs. DPI Col-0	0.01427	-0.01118 to 0.03972	No	ns	0.6978
									DPI flg22 prx33-3 vs. DP flg22 Col-0	-0.00315	-0.03091 to 0.02462	No	ns	>0.9999
									DPI flg22 prx33-3 vs. flg22 Col-0	-0.03741	-0.06654 to -0.008286	Yes	**	0.004
									flg22 prx33-3 vs. Control prx34-3	0.05196	0.03064 to 0.07328	Yes	****	<0.0001
									flg22 prx33-3 vs. DPI prx34-2	0.04938	0.02570 to 0.07307	Yes	****	<0.0001
									flg22 prx33-3 vs. DPI flg22 prx34-2	0.02485	0.004910 to 0.04478	Yes	**	0.006
									flg22 prx33-3 vs. flg22 prx34-2	0.007798	-0.01828 to 0.03387	No	ns	0.9947
									flg22 prx33-3 vs. Control Col-0	0.04929	0.02554 to 0.07305	Yes	****	<0.0001
									flg22 prx33-3 vs. DPI Col-0	0.04818	0.02565 to 0.07071	Yes	****	<0.0001
									flg22 prx33-3 vs. DP flg22 Col-0	0.03076	0.005478 to 0.05604	Yes	**	0.0075
									flg22 prx33-3 vs. flg22 Col-0	-0.003507	-0.03036 to 0.02335	No	ns	>0.9999
									Control prx34-3 vs. DPI prx34-2	-0.002577	-0.02407 to 0.01891	No	ns	>0.9999
									Control prx34-3 vs. DPI flg22 prx34-2	-0.02711	-0.04405 to -0.01017	Yes	***	0.0002
									Control prx34-3 vs. flg22 prx34-2	-0.04416	-0.06836 to -0.01996	Yes	****	<0.0001
									Control prx34-3 vs. Control Col-0	-0.002668	-0.02422 to 0.01888	No	ns	>0.9999
									Control prx34-3 vs. DPI Col-0	-0.003782	-0.02391 to 0.01635	No	ns	>0.9999
									Control prx34-3 vs. DP flg22 Col-0	-0.0212	-0.04452 to 0.002121	No	ns	0.1005
									Control prx34-3 vs. flg22 Col-0	-0.05547	-0.08055 to -0.03038	Yes	****	<0.0001
									DPI prx34-2 vs. DPI flg22 prx34-2	-0.02454	-0.04468 to -0.004387	Yes	**	0.0082
									DPI prx34-2 vs. flg22 prx34-2	-0.04158	-0.06775 to -0.01541	Yes	***	0.0002
									DPI prx34-2 vs. Control Col-0	-9.077e-05	-0.02397 to 0.02379	No	ns	>0.9999
									DPI prx34-2 vs. DPI Col-0	-0.001204	-0.02388 to 0.02147	No	ns	>0.9999
									DPI prx34-2 vs. DP flg22 Col-0	-0.01862	-0.04401 to 0.006762	No	ns	0.3251
									DPI prx34-2 vs. flg22 Col-0	-0.05289	-0.07983 to -0.02595	Yes	****	<0.0001
									DPI flg22 prx34-2 vs. flg22 prx34-2	-0.01705	-0.04015 to 0.006050	No	ns	0.3021
									DPI flg22 prx34-2 vs. Control Col-0	0.02444	0.004253 to 0.04464	Yes	**	0.0083
									DPI flg22 prx34-2 vs. DPI Col-0	0.02333	0.004708 to 0.04195	Yes	**	0.0058
									DPI flg22 prx34-2 vs. DP flg22 Col-0	0.005912	-0.01625 to 0.02807	No	ns	0.9972
									DPI flg22 prx34-2 vs. flg22 Col-0	-0.02835	-0.05242 to -0.004290	Yes	*	0.0122
									flg22 prx34-2 vs. Control Col-0	0.04149	0.01525 to 0.06774	Yes	***	0.0002
									flg22 prx34-2 vs. DPI Col-0	0.04038	0.01518 to 0.06558	Yes	***	0.0002
									flg22 prx34-2 vs. DP flg22 Col-0	0.02296	-0.004584 to 0.05050	No	ns	0.1758
									flg22 prx34-2 vs. flg22 Col-0	-0.0113	-0.04023 to 0.01762	No	ns	0.9591
									Control Col-0 vs. DPI Col-0	-0.001114	-0.02385 to 0.02162	No	ns	>0.9999
									Control Col-0 vs. DP flg22 Col-0	-0.01853	-0.04399 to 0.006923	No	ns	0.339
									Control Col-0 vs. flg22 Col-0	-0.0528	-0.07981 to -0.02579	Yes	****	<0.0001
									DPI Col-0 vs. DP flg22 Col-0	-0.01742	-0.04179 to 0.006948	No	ns	0.358
									DPI Col-0 vs. flg22 Col-0	-0.05168	-0.07771 to -0.02566	Yes	****	<0.0001
									DP flg22 Col-0 vs. flg22 Col-0	-0.03427	-0.06252 to -0.006015	Yes	**	0.0079
									25
									Control prx33-3 vs. DPI prx33-3	0.0004251	-0.02501 to 0.02586	No	ns	>0.9999
									Control prx33-3 vs. DPI flg22 prx33-3	-0.02583	-0.06062 to 0.008965	No	ns	0.3011
									Control prx33-3 vs. flg22 prx33-3	-0.06945	-0.09780 to -0.04111	Yes	****	<0.0001
									Control prx33-3 vs. Control prx34-3	0.001287	-0.01919 to 0.02176	No	ns	>0.9999
									Control prx33-3 vs. DPI prx34-2	0.00967	-0.01326 to 0.03260	No	ns	0.9258
									Control prx33-3 vs. DPI flg22 prx34-2	-0.03927	-0.06400 to -0.01455	Yes	***	0.0002
									Control prx33-3 vs. flg22 prx34-2	-0.06381	-0.09329 to -0.03434	Yes	****	<0.0001
									Control prx33-3 vs. Control Col-0	0.001033	-0.02671 to 0.02877	No	ns	>0.9999
									Control prx33-3 vs. DPI Col-0	-0.0006632	-0.02540 to 0.02408	No	ns	>0.9999
									Control prx33-3 vs. DP flg22 Col-0	-0.02438	-0.05369 to 0.004941	No	ns	0.1749
									Control prx33-3 vs. flg22 Col-0	-0.06733	-0.09730 to -0.03736	Yes	****	<0.0001
									DPI prx33-3 vs. DPI flg22 prx33-3	-0.02625	-0.06087 to 0.008359	No	ns	0.2732
									DPI prx33-3 vs. flg22 prx33-3	-0.06988	-0.09797 to -0.04179	Yes	****	<0.0001
									DPI prx33-3 vs. Control prx34-3	0.0008617	-0.01918 to 0.02091	No	ns	>0.9999
									DPI prx33-3 vs. DPI prx34-2	0.009245	-0.01333 to 0.03182	No	ns	0.9386
									DPI prx33-3 vs. DPI flg22 prx34-2	-0.0397	-0.06411 to -0.01528	Yes	***	0.0002
									DPI prx33-3 vs. flg22 prx34-2	-0.06424	-0.09348 to -0.03500	Yes	****	<0.0001
									DPI prx33-3 vs. Control Col-0	0.0006076	-0.02687 to 0.02809	No	ns	>0.9999
									DPI prx33-3 vs. DPI Col-0	-0.001088	-0.02552 to 0.02334	No	ns	>0.9999
									DPI prx33-3 vs. DP flg22 Col-0	-0.0248	-0.05388 to 0.004280	No	ns	0.151
									DPI prx33-3 vs. flg22 Col-0	-0.06776	-0.09750 to -0.03802	Yes	****	<0.0001
									DPI flg22 prx33-3 vs. flg22 prx33-3	-0.04362	-0.08016 to -0.007085	Yes	**	0.0093
									DPI flg22 prx33-3 vs. Control prx34-3	0.02711	-0.004651 to 0.05888	No	ns	0.1373
									DPI flg22 prx33-3 vs. DPI prx34-2	0.0355	0.002356 to 0.06864	Yes	*	0.0287
									DPI flg22 prx33-3 vs. DPI flg22 prx34-2	-0.01344	-0.04764 to 0.02075	No	ns	0.9506
									DPI flg22 prx33-3 vs. flg22 prx34-2	-0.03799	-0.07528 to -0.0006940	Yes	*	0.0429
									DPI flg22 prx33-3 vs. Control Col-0	0.02686	-0.009273 to 0.06299	No	ns	0.3073
									DPI flg22 prx33-3 vs. DPI Col-0	0.02516	-0.009041 to 0.05937	No	ns	0.3101
									DPI flg22 prx33-3 vs. DP flg22 Col-0	0.001451	-0.03571 to 0.03861	No	ns	>0.9999
									DPI flg22 prx33-3 vs. flg22 Col-0	-0.0415	-0.07911 to -0.003891	Yes	*	0.0209
									flg22 prx33-3 vs. Control prx34-3	0.07074	0.04684 to 0.09464	Yes	****	<0.0001
									flg22 prx33-3 vs. DPI prx34-2	0.07912	0.05315 to 0.1051	Yes	****	<0.0001
									flg22 prx33-3 vs. DPI flg22 prx34-2	0.03018	0.002686 to 0.05768	Yes	*	0.0218
									flg22 prx33-3 vs. flg22 prx34-2	0.005639	-0.02604 to 0.03731	No	ns	>0.9999
									flg22 prx33-3 vs. Control Col-0	0.07049	0.04035 to 0.1006	Yes	****	<0.0001
									flg22 prx33-3 vs. DPI Col-0	0.06879	0.04128 to 0.09630	Yes	****	<0.0001
									flg22 prx33-3 vs. DP flg22 Col-0	0.04508	0.01355 to 0.07660	Yes	***	0.001
									flg22 prx33-3 vs. flg22 Col-0	0.002121	-0.02999 to 0.03423	No	ns	>0.9999
									Control prx34-3 vs. DPI prx34-2	0.008383	-0.007531 to 0.02430	No	ns	0.7432
									Control prx34-3 vs. DPI flg22 prx34-2	-0.04056	-0.05947 to -0.02164	Yes	****	<0.0001
									Control prx34-3 vs. flg22 prx34-2	-0.0651	-0.09050 to -0.03970	Yes	****	<0.0001
									Control prx34-3 vs. Control Col-0	-0.000254	-0.02336 to 0.02285	No	ns	>0.9999
									Control prx34-3 vs. DPI Col-0	-0.00195	-0.02089 to 0.01699	No	ns	>0.9999
									Control prx34-3 vs. DP flg22 Col-0	-0.02566	-0.05093 to -0.0003975	Yes	*	0.0446
									Control prx34-3 vs. flg22 Col-0	-0.06862	-0.09470 to -0.04253	Yes	****	<0.0001
									DPI prx34-2 vs. DPI flg22 prx34-2	-0.04894	-0.07063 to -0.02725	Yes	****	<0.0001
									DPI prx34-2 vs. flg22 prx34-2	-0.07348	-0.1008 to -0.04621	Yes	****	<0.0001
									DPI prx34-2 vs. Control Col-0	-0.008637	-0.03391 to 0.01663	No	ns	0.9834
									DPI prx34-2 vs. DPI Col-0	-0.01033	-0.03204 to 0.01137	No	ns	0.8592
									DPI prx34-2 vs. DP flg22 Col-0	-0.03405	-0.06117 to -0.006929	Yes	**	0.006
									DPI prx34-2 vs. flg22 Col-0	-0.077	-0.1049 to -0.04915	Yes	****	<0.0001
									DPI flg22 prx34-2 vs. flg22 prx34-2	-0.02454	-0.05323 to 0.004141	No	ns	0.149
									DPI flg22 prx34-2 vs. Control Col-0	0.0403	0.01345 to 0.06716	Yes	***	0.0005
									DPI flg22 prx34-2 vs. DPI Col-0	0.03861	0.01494 to 0.06227	Yes	***	0.0001
									DPI flg22 prx34-2 vs. DP flg22 Col-0	0.01489	-0.01363 to 0.04342	No	ns	0.7725
									DPI flg22 prx34-2 vs. flg22 Col-0	-0.02806	-0.05727 to 0.001146	No	ns	0.0681
									flg22 prx34-2 vs. Control Col-0	0.06485	0.03368 to 0.09601	Yes	****	<0.0001
									flg22 prx34-2 vs. DPI Col-0	0.06315	0.03445 to 0.09185	Yes	****	<0.0001
									flg22 prx34-2 vs. DP flg22 Col-0	0.03944	0.006963 to 0.07191	Yes	**	0.0076
									flg22 prx34-2 vs. flg22 Col-0	-0.003517	-0.03655 to 0.02951	No	ns	>0.9999
									Control Col-0 vs. DPI Col-0	-0.001696	-0.02857 to 0.02517	No	ns	>0.9999
									Control Col-0 vs. DP flg22 Col-0	-0.02541	-0.05642 to 0.005602	No	ns	0.1939
									Control Col-0 vs. flg22 Col-0	-0.06836	-0.09997 to -0.03675	Yes	****	<0.0001
									DPI Col-0 vs. DP flg22 Col-0	-0.02371	-0.05225 to 0.004824	No	ns	0.175
									DPI Col-0 vs. flg22 Col-0	-0.06667	-0.09589 to -0.03745	Yes	****	<0.0001
									DP flg22 Col-0 vs. flg22 Col-0	-0.04295	-0.07584 to -0.01007	Yes	**	0.0033
									30
									Control prx33-3 vs. DPI prx33-3	-0.0008507	-0.02909 to 0.02739	No	ns	>0.9999
									Control prx33-3 vs. DPI flg22 prx33-3	-0.04453	-0.08001 to -0.009052	Yes	**	0.0055
									Control prx33-3 vs. flg22 prx33-3	-0.08545	-0.1200 to -0.05090	Yes	****	<0.0001
									Control prx33-3 vs. Control prx34-3	0.002153	-0.02173 to 0.02604	No	ns	>0.9999
									Control prx33-3 vs. DPI prx34-2	0.009001	-0.01939 to 0.03739	No	ns	0.9907
									Control prx33-3 vs. DPI flg22 prx34-2	-0.05314	-0.08281 to -0.02346	Yes	****	<0.0001
									Control prx33-3 vs. flg22 prx34-2	-0.07178	-0.1008 to -0.04274	Yes	****	<0.0001
									Control prx33-3 vs. Control Col-0	0.005641	-0.02195 to 0.03324	No	ns	0.9998
									Control prx33-3 vs. DPI Col-0	0.006102	-0.01925 to 0.03145	No	ns	0.9989
									Control prx33-3 vs. DP flg22 Col-0	-0.03328	-0.07095 to 0.004398	No	ns	0.1205
									Control prx33-3 vs. flg22 Col-0	-0.08218	-0.1161 to -0.04821	Yes	****	<0.0001
									DPI prx33-3 vs. DPI flg22 prx33-3	-0.04368	-0.07827 to -0.009086	Yes	**	0.0053
									DPI prx33-3 vs. flg22 prx33-3	-0.08459	-0.1182 to -0.05098	Yes	****	<0.0001
									DPI prx33-3 vs. Control prx34-3	0.003004	-0.01913 to 0.02513	No	ns	>0.9999
									DPI prx33-3 vs. DPI prx34-2	0.009852	-0.01725 to 0.03695	No	ns	0.9741
									DPI prx33-3 vs. DPI flg22 prx34-2	-0.05229	-0.08077 to -0.02380	Yes	****	<0.0001
									DPI prx33-3 vs. flg22 prx34-2	-0.07093	-0.09872 to -0.04313	Yes	****	<0.0001
									DPI prx33-3 vs. Control Col-0	0.006492	-0.01974 to 0.03273	No	ns	0.9989
									DPI prx33-3 vs. DPI Col-0	0.006952	-0.01682 to 0.03073	No	ns	0.9946
									DPI prx33-3 vs. DP flg22 Col-0	-0.03243	-0.06931 to 0.004456	No	ns	0.123
									DPI prx33-3 vs. flg22 Col-0	-0.08132	-0.1143 to -0.04830	Yes	****	<0.0001
									DPI flg22 prx33-3 vs. flg22 prx33-3	-0.04092	-0.08043 to -0.001400	Yes	*	0.0371
									DPI flg22 prx33-3 vs. Control prx34-3	0.04668	0.01514 to 0.07822	Yes	**	0.0012
									DPI flg22 prx33-3 vs. DPI prx34-2	0.05353	0.01882 to 0.08824	Yes	***	0.0004
									DPI flg22 prx33-3 vs. DPI flg22 prx34-2	-0.008607	-0.04427 to 0.02706	No	ns	0.9991
									DPI flg22 prx33-3 vs. flg22 prx34-2	-0.02725	-0.06245 to 0.007951	No	ns	0.2548
									DPI flg22 prx33-3 vs. Control Col-0	0.05017	0.01602 to 0.08432	Yes	***	0.0008
									DPI flg22 prx33-3 vs. DPI Col-0	0.05063	0.01808 to 0.08318	Yes	***	0.0005
									DPI flg22 prx33-3 vs. DP flg22 Col-0	0.01125	-0.03080 to 0.05330	No	ns	0.9979
									DPI flg22 prx33-3 vs. flg22 Col-0	-0.03765	-0.07665 to 0.001355	No	ns	0.0662
									flg22 prx33-3 vs. Control prx34-3	0.0876	0.05723 to 0.1180	Yes	****	<0.0001
									flg22 prx33-3 vs. DPI prx34-2	0.09445	0.06070 to 0.1282	Yes	****	<0.0001
									flg22 prx33-3 vs. DPI flg22 prx34-2	0.03231	-0.002440 to 0.06706	No	ns	0.0873
									flg22 prx33-3 vs. flg22 prx34-2	0.01367	-0.02059 to 0.04793	No	ns	0.953
									flg22 prx33-3 vs. Control Col-0	0.09109	0.05793 to 0.1242	Yes	****	<0.0001
									flg22 prx33-3 vs. DPI Col-0	0.09155	0.06010 to 0.1230	Yes	****	<0.0001
									flg22 prx33-3 vs. DP flg22 Col-0	0.05217	0.01079 to 0.09354	Yes	**	0.0049
									flg22 prx33-3 vs. flg22 Col-0	0.00327	-0.03495 to 0.04149	No	ns	>0.9999
									Control prx34-3 vs. DPI prx34-2	0.006848	-0.01545 to 0.02914	No	ns	0.9906
									Control prx34-3 vs. DPI flg22 prx34-2	-0.05529	-0.07945 to -0.03113	Yes	****	<0.0001
									Control prx34-3 vs. flg22 prx34-2	-0.07393	-0.09712 to -0.05073	Yes	****	<0.0001
									Control prx34-3 vs. Control Col-0	0.003489	-0.01753 to 0.02450	No	ns	>0.9999
									Control prx34-3 vs. DPI Col-0	0.003949	-0.01333 to 0.02123	No	ns	0.9994
									Control prx34-3 vs. DP flg22 Col-0	-0.03543	-0.06964 to -0.001223	Yes	*	0.0386
									Control prx34-3 vs. flg22 Col-0	-0.08433	-0.1141 to -0.05457	Yes	****	<0.0001
									DPI prx34-2 vs. DPI flg22 prx34-2	-0.06214	-0.09077 to -0.03350	Yes	****	<0.0001
									DPI prx34-2 vs. flg22 prx34-2	-0.08078	-0.1087 to -0.05283	Yes	****	<0.0001
									DPI prx34-2 vs. Control Col-0	-0.00336	-0.02976 to 0.02304	No	ns	>0.9999
									DPI prx34-2 vs. DPI Col-0	-0.0029	-0.02684 to 0.02104	No	ns	>0.9999
									DPI prx34-2 vs. DP flg22 Col-0	-0.04228	-0.07927 to -0.005290	Yes	*	0.0155
									DPI prx34-2 vs. flg22 Col-0	-0.09118	-0.1243 to -0.05803	Yes	****	<0.0001
									DPI flg22 prx34-2 vs. flg22 prx34-2	-0.01864	-0.04792 to 0.01064	No	ns	0.5313
									DPI flg22 prx34-2 vs. Control Col-0	0.05878	0.03093 to 0.08663	Yes	****	<0.0001
									DPI flg22 prx34-2 vs. DPI Col-0	0.05924	0.03362 to 0.08486	Yes	****	<0.0001
									DPI flg22 prx34-2 vs. DP flg22 Col-0	0.01986	-0.01799 to 0.05771	No	ns	0.7638
									DPI flg22 prx34-2 vs. flg22 Col-0	-0.02904	-0.06320 to 0.005124	No	ns	0.1548
									flg22 prx34-2 vs. Control Col-0	0.07742	0.05029 to 0.1045	Yes	****	<0.0001
									flg22 prx34-2 vs. DPI Col-0	0.07788	0.05311 to 0.1026	Yes	****	<0.0001
									flg22 prx34-2 vs. DP flg22 Col-0	0.0385	0.001071 to 0.07593	Yes	*	0.0398
									flg22 prx34-2 vs. flg22 Col-0	-0.0104	-0.04406 to 0.02326	No	ns	0.9924
									Control Col-0 vs. DPI Col-0	0.0004601	-0.02238 to 0.02330	No	ns	>0.9999
									Control Col-0 vs. DP flg22 Col-0	-0.03892	-0.07541 to -0.002425	Yes	*	0.0294
									Control Col-0 vs. flg22 Col-0	-0.08782	-0.1204 to -0.05527	Yes	****	<0.0001
									DPI Col-0 vs. DP flg22 Col-0	-0.03938	-0.07446 to -0.004299	Yes	*	0.0194
									DPI Col-0 vs. flg22 Col-0	-0.08828	-0.1191 to -0.05744	Yes	****	<0.0001
									DP flg22 Col-0 vs. flg22 Col-0	-0.0489	-0.08979 to -0.008007	Yes	**	0.0092
									35
									Control prx33-3 vs. DPI prx33-3	0.0007517	-0.02280 to 0.02430	No	ns	>0.9999
									Control prx33-3 vs. DPI flg22 prx33-3	-0.05155	-0.08345 to -0.01965	Yes	***	0.0002
									Control prx33-3 vs. flg22 prx33-3	-0.09849	-0.1337 to -0.06323	Yes	****	<0.0001
									Control prx33-3 vs. Control prx34-3	0.001305	-0.01964 to 0.02225	No	ns	>0.9999
									Control prx33-3 vs. DPI prx34-2	0.002707	-0.01961 to 0.02502	No	ns	>0.9999
									Control prx33-3 vs. DPI flg22 prx34-2	-0.06018	-0.09371 to -0.02666	Yes	****	<0.0001
									Control prx33-3 vs. flg22 prx34-2	-0.07781	-0.1102 to -0.04546	Yes	****	<0.0001
									Control prx33-3 vs. Control Col-0	0.002815	-0.02143 to 0.02706	No	ns	>0.9999
									Control prx33-3 vs. DPI Col-0	0.001999	-0.02219 to 0.02619	No	ns	>0.9999
									Control prx33-3 vs. DP flg22 Col-0	-0.0467	-0.08355 to -0.009841	Yes	**	0.0059
									Control prx33-3 vs. flg22 Col-0	-0.09621	-0.1329 to -0.05955	Yes	****	<0.0001
									DPI prx33-3 vs. DPI flg22 prx33-3	-0.0523	-0.08475 to -0.01985	Yes	***	0.0002
									DPI prx33-3 vs. flg22 prx33-3	-0.09924	-0.1350 to -0.06350	Yes	****	<0.0001
									DPI prx33-3 vs. Control prx34-3	0.0005532	-0.02145 to 0.02255	No	ns	>0.9999
									DPI prx33-3 vs. DPI prx34-2	0.001955	-0.02132 to 0.02523	No	ns	>0.9999
									DPI prx33-3 vs. DPI flg22 prx34-2	-0.06094	-0.09497 to -0.02691	Yes	****	<0.0001
									DPI prx33-3 vs. flg22 prx34-2	-0.07856	-0.1114 to -0.04567	Yes	****	<0.0001
									DPI prx33-3 vs. Control Col-0	0.002063	-0.02303 to 0.02715	No	ns	>0.9999
									DPI prx33-3 vs. DPI Col-0	0.001247	-0.02379 to 0.02628	No	ns	>0.9999
									DPI prx33-3 vs. DP flg22 Col-0	-0.04745	-0.08474 to -0.01016	Yes	**	0.0055
									DPI prx33-3 vs. flg22 Col-0	-0.09696	-0.1341 to -0.05986	Yes	****	<0.0001
									DPI flg22 prx33-3 vs. flg22 prx33-3	-0.04693	-0.08777 to -0.006096	Yes	*	0.0136
									DPI flg22 prx33-3 vs. Control prx34-3	0.05286	0.02189 to 0.08383	Yes	***	0.0001
									DPI flg22 prx33-3 vs. DPI prx34-2	0.05426	0.02252 to 0.08600	Yes	***	0.0001
									DPI flg22 prx33-3 vs. DPI flg22 prx34-2	-0.008633	-0.04803 to 0.03077	No	ns	0.9997
									DPI flg22 prx33-3 vs. flg22 prx34-2	-0.02626	-0.06479 to 0.01228	No	ns	0.4356
									DPI flg22 prx33-3 vs. Control Col-0	0.05437	0.02145 to 0.08729	Yes	***	0.0001
									DPI flg22 prx33-3 vs. DPI Col-0	0.05355	0.02069 to 0.08641	Yes	***	0.0002
									DPI flg22 prx33-3 vs. DP flg22 Col-0	0.004854	-0.03719 to 0.04689	No	ns	>0.9999
									DPI flg22 prx33-3 vs. flg22 Col-0	-0.04466	-0.08654 to -0.002776	Yes	*	0.0288
									flg22 prx33-3 vs. Control prx34-3	0.09979	0.06534 to 0.1342	Yes	****	<0.0001
									flg22 prx33-3 vs. DPI prx34-2	0.1012	0.06607 to 0.1363	Yes	****	<0.0001
									flg22 prx33-3 vs. DPI flg22 prx34-2	0.0383	-0.003618 to 0.08022	No	ns	0.0991
									flg22 prx33-3 vs. flg22 prx34-2	0.02068	-0.02047 to 0.06182	No	ns	0.8243
									flg22 prx33-3 vs. Control Col-0	0.1013	0.06515 to 0.1375	Yes	****	<0.0001
									flg22 prx33-3 vs. DPI Col-0	0.1005	0.06439 to 0.1366	Yes	****	<0.0001
									flg22 prx33-3 vs. DP flg22 Col-0	0.05179	0.007456 to 0.09612	Yes	*	0.0115
									flg22 prx33-3 vs. flg22 Col-0	0.002274	-0.04191 to 0.04646	No	ns	>0.9999
									Control prx34-3 vs. DPI prx34-2	0.001402	-0.01919 to 0.02199	No	ns	>0.9999
									Control prx34-3 vs. DPI flg22 prx34-2	-0.06149	-0.09417 to -0.02881	Yes	****	<0.0001
									Control prx34-3 vs. flg22 prx34-2	-0.07911	-0.1105 to -0.04768	Yes	****	<0.0001
									Control prx34-3 vs. Control Col-0	0.00151	-0.02124 to 0.02426	No	ns	>0.9999
									Control prx34-3 vs. DPI Col-0	0.0006943	-0.02201 to 0.02340	No	ns	>0.9999
									Control prx34-3 vs. DP flg22 Col-0	-0.048	-0.08414 to -0.01187	Yes	**	0.0038
									Control prx34-3 vs. flg22 Col-0	-0.09752	-0.1335 to -0.06158	Yes	****	<0.0001
									DPI prx34-2 vs. DPI flg22 prx34-2	-0.06289	-0.09627 to -0.02951	Yes	****	<0.0001
									DPI prx34-2 vs. flg22 prx34-2	-0.08051	-0.1127 to -0.04832	Yes	****	<0.0001
									DPI prx34-2 vs. Control Col-0	0.0001079	-0.02387 to 0.02409	No	ns	>0.9999
									DPI prx34-2 vs. DPI Col-0	-0.0007077	-0.02463 to 0.02322	No	ns	>0.9999
									DPI prx34-2 vs. DP flg22 Col-0	-0.0494	-0.08614 to -0.01267	Yes	**	0.0031
									DPI prx34-2 vs. flg22 Col-0	-0.09892	-0.1355 to -0.06238	Yes	****	<0.0001
									DPI flg22 prx34-2 vs. flg22 prx34-2	-0.01762	-0.05735 to 0.02210	No	ns	0.9086
									DPI flg22 prx34-2 vs. Control Col-0	0.063	0.02854 to 0.09746	Yes	****	<0.0001
									DPI flg22 prx34-2 vs. DPI Col-0	0.06218	0.02778 to 0.09659	Yes	****	<0.0001
									DPI flg22 prx34-2 vs. DP flg22 Col-0	0.01349	-0.02958 to 0.05655	No	ns	0.9918
									DPI flg22 prx34-2 vs. flg22 Col-0	-0.03603	-0.07894 to 0.006887	No	ns	0.1675
									flg22 prx34-2 vs. Control Col-0	0.08062	0.04728 to 0.1140	Yes	****	<0.0001
									flg22 prx34-2 vs. DPI Col-0	0.07981	0.04652 to 0.1131	Yes	****	<0.0001
									flg22 prx34-2 vs. DP flg22 Col-0	0.03111	-0.01122 to 0.07344	No	ns	0.3236
									flg22 prx34-2 vs. flg22 Col-0	-0.0184	-0.06058 to 0.02377	No	ns	0.9159
									Control Col-0 vs. DPI Col-0	-0.0008155	-0.02650 to 0.02487	No	ns	>0.9999
									Control Col-0 vs. DP flg22 Col-0	-0.04951	-0.08718 to -0.01184	Yes	**	0.0037
									Control Col-0 vs. flg22 Col-0	-0.09903	-0.1365 to -0.06154	Yes	****	<0.0001
									DPI Col-0 vs. DP flg22 Col-0	-0.0487	-0.08631 to -0.01108	Yes	**	0.0044
									DPI Col-0 vs. flg22 Col-0	-0.09821	-0.1356 to -0.06078	Yes	****	<0.0001
									DP flg22 Col-0 vs. flg22 Col-0	-0.04951	-0.09474 to -0.004285	Yes	*	0.0225
									40
									Control prx33-3 vs. DPI prx33-3	-0.002988	-0.02352 to 0.01754	No	ns	>0.9999
									Control prx33-3 vs. DPI flg22 prx33-3	-0.065	-0.09887 to -0.03112	Yes	****	<0.0001
									Control prx33-3 vs. flg22 prx33-3	-0.1071	-0.1398 to -0.07435	Yes	****	<0.0001
									Control prx33-3 vs. Control prx34-3	0.001635	-0.02033 to 0.02360	No	ns	>0.9999
									Control prx33-3 vs. DPI prx34-2	0.002679	-0.02115 to 0.02650	No	ns	>0.9999
									Control prx33-3 vs. DPI flg22 prx34-2	-0.06902	-0.1073 to -0.03075	Yes	****	<0.0001
									Control prx33-3 vs. flg22 prx34-2	-0.08998	-0.1204 to -0.05960	Yes	****	<0.0001
									Control prx33-3 vs. Control Col-0	0.0008473	-0.02371 to 0.02540	No	ns	>0.9999
									Control prx33-3 vs. DPI Col-0	0.00483	-0.01998 to 0.02964	No	ns	0.9999
									Control prx33-3 vs. DP flg22 Col-0	-0.04795	-0.08951 to -0.006389	Yes	*	0.0152
									Control prx33-3 vs. flg22 Col-0	-0.1017	-0.1396 to -0.06394	Yes	****	<0.0001
									DPI prx33-3 vs. DPI flg22 prx33-3	-0.06201	-0.09430 to -0.02972	Yes	****	<0.0001
									DPI prx33-3 vs. flg22 prx33-3	-0.1041	-0.1351 to -0.07306	Yes	****	<0.0001
									DPI prx33-3 vs. Control prx34-3	0.004623	-0.01390 to 0.02315	No	ns	0.9987
									DPI prx33-3 vs. DPI prx34-2	0.005666	-0.01523 to 0.02657	No	ns	0.9972
									DPI prx33-3 vs. DPI flg22 prx34-2	-0.06604	-0.1030 to -0.02903	Yes	***	0.0001
									DPI prx33-3 vs. flg22 prx34-2	-0.08699	-0.1155 to -0.05850	Yes	****	<0.0001
									DPI prx33-3 vs. Control Col-0	0.003835	-0.01792 to 0.02559	No	ns	>0.9999
									DPI prx33-3 vs. DPI Col-0	0.007817	-0.01429 to 0.02993	No	ns	0.9759
									DPI prx33-3 vs. DP flg22 Col-0	-0.04496	-0.08541 to -0.004514	Yes	*	0.022
									DPI prx33-3 vs. flg22 Col-0	-0.09876	-0.1353 to -0.06224	Yes	****	<0.0001
									DPI flg22 prx33-3 vs. flg22 prx33-3	-0.04209	-0.08205 to -0.002120	Yes	*	0.0319
									DPI flg22 prx33-3 vs. Control prx34-3	0.06663	0.03359 to 0.09967	Yes	****	<0.0001
									DPI flg22 prx33-3 vs. DPI prx34-2	0.06768	0.03361 to 0.1017	Yes	****	<0.0001
									DPI flg22 prx33-3 vs. DPI flg22 prx34-2	-0.004027	-0.04815 to 0.04010	No	ns	>0.9999
									DPI flg22 prx33-3 vs. flg22 prx34-2	-0.02498	-0.06323 to 0.01327	No	ns	0.4962
									DPI flg22 prx33-3 vs. Control Col-0	0.06584	0.03133 to 0.1004	Yes	****	<0.0001
									DPI flg22 prx33-3 vs. DPI Col-0	0.06983	0.03519 to 0.1045	Yes	****	<0.0001
									DPI flg22 prx33-3 vs. DP flg22 Col-0	0.01705	-0.02976 to 0.06385	No	ns	0.9738
									DPI flg22 prx33-3 vs. flg22 Col-0	-0.03675	-0.08051 to 0.007014	No	ns	0.1679
									flg22 prx33-3 vs. Control prx34-3	0.1087	0.07687 to 0.1406	Yes	****	<0.0001
									flg22 prx33-3 vs. DPI prx34-2	0.1098	0.07682 to 0.1427	Yes	****	<0.0001
									flg22 prx33-3 vs. DPI flg22 prx34-2	0.03806	-0.005368 to 0.08149	No	ns	0.1297
									flg22 prx33-3 vs. flg22 prx34-2	0.01711	-0.02024 to 0.05446	No	ns	0.8936
									flg22 prx33-3 vs. Control Col-0	0.1079	0.07451 to 0.1413	Yes	****	<0.0001
									flg22 prx33-3 vs. DPI Col-0	0.1119	0.07836 to 0.1455	Yes	****	<0.0001
									flg22 prx33-3 vs. DP flg22 Col-0	0.05913	0.01296 to 0.1053	Yes	**	0.0043
									flg22 prx33-3 vs. flg22 Col-0	0.005339	-0.03771 to 0.04839	No	ns	>0.9999
									Control prx34-3 vs. DPI prx34-2	0.001043	-0.02127 to 0.02336	No	ns	>0.9999
									Control prx34-3 vs. DPI flg22 prx34-2	-0.07066	-0.1083 to -0.03306	Yes	****	<0.0001
									Control prx34-3 vs. flg22 prx34-2	-0.09161	-0.1210 to -0.06223	Yes	****	<0.0001
									Control prx34-3 vs. Control Col-0	-0.0007882	-0.02390 to 0.02232	No	ns	>0.9999
									Control prx34-3 vs. DPI Col-0	0.003194	-0.02021 to 0.02660	No	ns	>0.9999
									Control prx34-3 vs. DP flg22 Col-0	-0.04959	-0.09056 to -0.008610	Yes	*	0.01
									Control prx34-3 vs. flg22 Col-0	-0.1034	-0.1405 to -0.06625	Yes	****	<0.0001
									DPI prx34-2 vs. DPI flg22 prx34-2	-0.0717	-0.1101 to -0.03327	Yes	****	<0.0001
									DPI prx34-2 vs. flg22 prx34-2	-0.09266	-0.1233 to -0.06205	Yes	****	<0.0001
									DPI prx34-2 vs. Control Col-0	-0.001831	-0.02669 to 0.02303	No	ns	>0.9999
									DPI prx34-2 vs. DPI Col-0	0.002151	-0.02296 to 0.02726	No	ns	>0.9999
									DPI prx34-2 vs. DP flg22 Col-0	-0.05063	-0.09233 to -0.008927	Yes	**	0.0093
									DPI prx34-2 vs. flg22 Col-0	-0.1044	-0.1424 to -0.06645	Yes	****	<0.0001
									DPI flg22 prx34-2 vs. flg22 prx34-2	-0.02095	-0.06289 to 0.02099	No	ns	0.818
									DPI flg22 prx34-2 vs. Control Col-0	0.06987	0.03107 to 0.1087	Yes	****	<0.0001
									DPI flg22 prx34-2 vs. DPI Col-0	0.07385	0.03496 to 0.1128	Yes	****	<0.0001
									DPI flg22 prx34-2 vs. DP flg22 Col-0	0.02107	-0.02845 to 0.07059	No	ns	0.9273
									DPI flg22 prx34-2 vs. flg22 Col-0	-0.03272	-0.07949 to 0.01405	No	ns	0.392
									flg22 prx34-2 vs. Control Col-0	0.09082	0.05969 to 0.1220	Yes	****	<0.0001
									flg22 prx34-2 vs. DPI Col-0	0.09481	0.06352 to 0.1261	Yes	****	<0.0001
									flg22 prx34-2 vs. DP flg22 Col-0	0.04203	-0.002798 to 0.08685	No	ns	0.0812
									flg22 prx34-2 vs. flg22 Col-0	-0.01177	-0.05331 to 0.02977	No	ns	0.9963
									Control Col-0 vs. DPI Col-0	0.003982	-0.02181 to 0.02977	No	ns	>0.9999
									Control Col-0 vs. DP flg22 Col-0	-0.0488	-0.09083 to -0.006766	Yes	*	0.014
									Control Col-0 vs. flg22 Col-0	-0.1026	-0.1409 to -0.06424	Yes	****	<0.0001
									DPI Col-0 vs. DP flg22 Col-0	-0.05278	-0.09490 to -0.01067	Yes	**	0.0066
									DPI Col-0 vs. flg22 Col-0	-0.1066	-0.1450 to -0.06813	Yes	****	<0.0001
									DP flg22 Col-0 vs. flg22 Col-0	-0.05379	-0.1030 to -0.004579	Yes	*	0.0229
									45
									Control prx33-3 vs. DPI prx33-3	-0.002494	-0.02670 to 0.02171	No	ns	>0.9999
									Control prx33-3 vs. DPI flg22 prx33-3	-0.07379	-0.1088 to -0.03881	Yes	****	<0.0001
									Control prx33-3 vs. flg22 prx33-3	-0.1165	-0.1572 to -0.07579	Yes	****	<0.0001
									Control prx33-3 vs. Control prx34-3	0.006872	-0.01623 to 0.02997	No	ns	0.9934
									Control prx33-3 vs. DPI prx34-2	9.525e-05	-0.02514 to 0.02534	No	ns	>0.9999
									Control prx33-3 vs. DPI flg22 prx34-2	-0.07718	-0.1182 to -0.03618	Yes	****	<0.0001
									Control prx33-3 vs. flg22 prx34-2	-0.09683	-0.1319 to -0.06175	Yes	****	<0.0001
									Control prx33-3 vs. Control Col-0	0.003653	-0.02318 to 0.03048	No	ns	>0.9999
									Control prx33-3 vs. DPI Col-0	0.0002311	-0.02338 to 0.02384	No	ns	>0.9999
									Control prx33-3 vs. DP flg22 Col-0	-0.05798	-0.09786 to -0.01810	Yes	**	0.0011
									Control prx33-3 vs. flg22 Col-0	-0.1025	-0.1412 to -0.06384	Yes	****	<0.0001
									DPI prx33-3 vs. DPI flg22 prx33-3	-0.07129	-0.1046 to -0.03803	Yes	****	<0.0001
									DPI prx33-3 vs. flg22 prx33-3	-0.114	-0.1533 to -0.07466	Yes	****	<0.0001
									DPI prx33-3 vs. Control prx34-3	0.009366	-0.01005 to 0.02878	No	ns	0.8465
									DPI prx33-3 vs. DPI prx34-2	0.002589	-0.01957 to 0.02475	No	ns	>0.9999
									DPI prx33-3 vs. DPI flg22 prx34-2	-0.07469	-0.1144 to -0.03499	Yes	****	<0.0001
									DPI prx33-3 vs. flg22 prx34-2	-0.09434	-0.1277 to -0.06097	Yes	****	<0.0001
									DPI prx33-3 vs. Control Col-0	0.006147	-0.01792 to 0.03021	No	ns	0.9986
									DPI prx33-3 vs. DPI Col-0	0.002725	-0.01736 to 0.02281	No	ns	>0.9999
									DPI prx33-3 vs. DP flg22 Col-0	-0.05549	-0.09401 to -0.01696	Yes	**	0.0015
									DPI prx33-3 vs. flg22 Col-0	-0.1	-0.1372 to -0.06278	Yes	****	<0.0001
									DPI flg22 prx33-3 vs. flg22 prx33-3	-0.04268	-0.08824 to 0.002869	No	ns	0.0829
									DPI flg22 prx33-3 vs. Control prx34-3	0.08066	0.04807 to 0.1133	Yes	****	<0.0001
									DPI flg22 prx33-3 vs. DPI prx34-2	0.07388	0.03997 to 0.1078	Yes	****	<0.0001
									DPI flg22 prx33-3 vs. DPI flg22 prx34-2	-0.00339	-0.04913 to 0.04235	No	ns	>0.9999
									DPI flg22 prx33-3 vs. flg22 prx34-2	-0.02304	-0.06400 to 0.01792	No	ns	0.7028
									DPI flg22 prx33-3 vs. Control Col-0	0.07744	0.04248 to 0.1124	Yes	****	<0.0001
									DPI flg22 prx33-3 vs. DPI Col-0	0.07402	0.04112 to 0.1069	Yes	****	<0.0001
									DPI flg22 prx33-3 vs. DP flg22 Col-0	0.01581	-0.02900 to 0.06061	No	ns	0.9797
									DPI flg22 prx33-3 vs. flg22 Col-0	-0.02871	-0.07251 to 0.01508	No	ns	0.4871
									flg22 prx33-3 vs. Control prx34-3	0.1233	0.08455 to 0.1621	Yes	****	<0.0001
									flg22 prx33-3 vs. DPI prx34-2	0.1166	0.07673 to 0.1564	Yes	****	<0.0001
									flg22 prx33-3 vs. DPI flg22 prx34-2	0.03929	-0.01043 to 0.08902	No	ns	0.235
									flg22 prx33-3 vs. flg22 prx34-2	0.01964	-0.02597 to 0.06526	No	ns	0.9255
									flg22 prx33-3 vs. Control Col-0	0.1201	0.07944 to 0.1608	Yes	****	<0.0001
									flg22 prx33-3 vs. DPI Col-0	0.1167	0.07767 to 0.1557	Yes	****	<0.0001
									flg22 prx33-3 vs. DP flg22 Col-0	0.05849	0.009582 to 0.1074	Yes	**	0.0089
									flg22 prx33-3 vs. flg22 Col-0	0.01397	-0.03406 to 0.06201	No	ns	0.9959
									Control prx34-3 vs. DPI prx34-2	-0.006777	-0.02762 to 0.01407	No	ns	0.9884
									Control prx34-3 vs. DPI flg22 prx34-2	-0.08405	-0.1233 to -0.04485	Yes	****	<0.0001
									Control prx34-3 vs. flg22 prx34-2	-0.1037	-0.1364 to -0.07100	Yes	****	<0.0001
									Control prx34-3 vs. Control Col-0	-0.003219	-0.02614 to 0.01970	No	ns	>0.9999
									Control prx34-3 vs. DPI Col-0	-0.006641	-0.02515 to 0.01187	No	ns	0.977
									Control prx34-3 vs. DP flg22 Col-0	-0.06485	-0.1029 to -0.02685	Yes	***	0.0002
									Control prx34-3 vs. flg22 Col-0	-0.1094	-0.1461 to -0.07269	Yes	****	<0.0001
									DPI prx34-2 vs. DPI flg22 prx34-2	-0.07727	-0.1175 to -0.03709	Yes	****	<0.0001
									DPI prx34-2 vs. flg22 prx34-2	-0.09693	-0.1309 to -0.06291	Yes	****	<0.0001
									DPI prx34-2 vs. Control Col-0	0.003558	-0.02157 to 0.02868	No	ns	>0.9999
									DPI prx34-2 vs. DPI Col-0	0.0001358	-0.02132 to 0.02159	No	ns	>0.9999
									DPI prx34-2 vs. DP flg22 Col-0	-0.05808	-0.09711 to -0.01904	Yes	***	0.001
									DPI prx34-2 vs. flg22 Col-0	-0.1026	-0.1404 to -0.06483	Yes	****	<0.0001
									DPI flg22 prx34-2 vs. flg22 prx34-2	-0.01965	-0.06545 to 0.02615	No	ns	0.9233
									DPI flg22 prx34-2 vs. Control Col-0	0.08083	0.03984 to 0.1218	Yes	****	<0.0001
									DPI flg22 prx34-2 vs. DPI Col-0	0.07741	0.03798 to 0.1168	Yes	****	<0.0001
									DPI flg22 prx34-2 vs. DP flg22 Col-0	0.0192	-0.02985 to 0.06825	No	ns	0.9579
									DPI flg22 prx34-2 vs. flg22 Col-0	-0.02532	-0.07351 to 0.02286	No	ns	0.7735
									flg22 prx34-2 vs. Control Col-0	0.1005	0.06542 to 0.1355	Yes	****	<0.0001
									flg22 prx34-2 vs. DPI Col-0	0.09706	0.06405 to 0.1301	Yes	****	<0.0001
									flg22 prx34-2 vs. DP flg22 Col-0	0.03885	-0.006021 to 0.08372	No	ns	0.1397
									flg22 prx34-2 vs. flg22 Col-0	-0.005672	-0.04954 to 0.03819	No	ns	>0.9999
									Control Col-0 vs. DPI Col-0	-0.003422	-0.02687 to 0.02003	No	ns	>0.9999
									Control Col-0 vs. DP flg22 Col-0	-0.06163	-0.1015 to -0.02176	Yes	***	0.0005
									Control Col-0 vs. flg22 Col-0	-0.1062	-0.1448 to -0.06750	Yes	****	<0.0001
									DPI Col-0 vs. DP flg22 Col-0	-0.05821	-0.09646 to -0.01997	Yes	***	0.0009
									DPI Col-0 vs. flg22 Col-0	-0.1027	-0.1397 to -0.06580	Yes	****	<0.0001
									DP flg22 Col-0 vs. flg22 Col-0	-0.04452	-0.09185 to 0.002810	No	ns	0.0801
									50
									Control prx33-3 vs. DPI prx33-3	-0.0002679	-0.02695 to 0.02641	No	ns	>0.9999
									Control prx33-3 vs. DPI flg22 prx33-3	-0.07367	-0.1121 to -0.03519	Yes	****	<0.0001
									Control prx33-3 vs. flg22 prx33-3	-0.1269	-0.1671 to -0.08675	Yes	****	<0.0001
									Control prx33-3 vs. Control prx34-3	0.003518	-0.01645 to 0.02348	No	ns	>0.9999
									Control prx33-3 vs. DPI prx34-2	0.004674	-0.02073 to 0.03007	No	ns	>0.9999
									Control prx33-3 vs. DPI flg22 prx34-2	-0.08001	-0.1207 to -0.03930	Yes	****	<0.0001
									Control prx33-3 vs. flg22 prx34-2	-0.1024	-0.1376 to -0.06732	Yes	****	<0.0001
									Control prx33-3 vs. Control Col-0	-0.001562	-0.02465 to 0.02153	No	ns	>0.9999
									Control prx33-3 vs. DPI Col-0	-1.77e-05	-0.02087 to 0.02083	No	ns	>0.9999
									Control prx33-3 vs. DP flg22 Col-0	-0.06093	-0.1068 to -0.01506	Yes	**	0.0039
									Control prx33-3 vs. flg22 Col-0	-0.1142	-0.1576 to -0.07089	Yes	****	<0.0001
									DPI prx33-3 vs. DPI flg22 prx33-3	-0.0734	-0.1134 to -0.03343	Yes	****	<0.0001
									DPI prx33-3 vs. flg22 prx33-3	-0.1266	-0.1682 to -0.08506	Yes	****	<0.0001
									DPI prx33-3 vs. Control prx34-3	0.003785	-0.02001 to 0.02758	No	ns	>0.9999
									DPI prx33-3 vs. DPI prx34-2	0.004942	-0.02320 to 0.03309	No	ns	>0.9999
									DPI prx33-3 vs. DPI flg22 prx34-2	-0.07974	-0.1218 to -0.03768	Yes	****	<0.0001
									DPI prx33-3 vs. flg22 prx34-2	-0.1022	-0.1390 to -0.06534	Yes	****	<0.0001
									DPI prx33-3 vs. Control Col-0	-0.001294	-0.02754 to 0.02495	No	ns	>0.9999
									DPI prx33-3 vs. DPI Col-0	0.0002502	-0.02421 to 0.02471	No	ns	>0.9999
									DPI prx33-3 vs. DP flg22 Col-0	-0.06067	-0.1077 to -0.01367	Yes	**	0.0048
									DPI prx33-3 vs. flg22 Col-0	-0.114	-0.1585 to -0.06939	Yes	****	<0.0001
									DPI flg22 prx33-3 vs. flg22 prx33-3	-0.05325	-0.1020 to -0.004497	Yes	*	0.0226
									DPI flg22 prx33-3 vs. Control prx34-3	0.07718	0.04029 to 0.1141	Yes	****	<0.0001
									DPI flg22 prx33-3 vs. DPI prx34-2	0.07834	0.03900 to 0.1177	Yes	****	<0.0001
									DPI flg22 prx33-3 vs. DPI flg22 prx34-2	-0.006345	-0.05538 to 0.04269	No	ns	>0.9999
									DPI flg22 prx33-3 vs. flg22 prx34-2	-0.02878	-0.07390 to 0.01635	No	ns	0.5315
									DPI flg22 prx33-3 vs. Control Col-0	0.0721	0.03385 to 0.1104	Yes	****	<0.0001
									DPI flg22 prx33-3 vs. DPI Col-0	0.07365	0.03639 to 0.1109	Yes	****	<0.0001
									DPI flg22 prx33-3 vs. DP flg22 Col-0	0.01273	-0.04028 to 0.06574	No	ns	0.9992
									DPI flg22 prx33-3 vs. flg22 Col-0	-0.04057	-0.09160 to 0.01047	No	ns	0.2258
									flg22 prx33-3 vs. Control prx34-3	0.1304	0.09179 to 0.1691	Yes	****	<0.0001
									flg22 prx33-3 vs. DPI prx34-2	0.1316	0.09060 to 0.1726	Yes	****	<0.0001
									flg22 prx33-3 vs. DPI flg22 prx34-2	0.0469	-0.003356 to 0.09716	No	ns	0.0853
									flg22 prx33-3 vs. flg22 prx34-2	0.02447	-0.02203 to 0.07097	No	ns	0.7794
									flg22 prx33-3 vs. Control Col-0	0.1254	0.08540 to 0.1653	Yes	****	<0.0001
									flg22 prx33-3 vs. DPI Col-0	0.1269	0.08790 to 0.1659	Yes	****	<0.0001
									flg22 prx33-3 vs. DP flg22 Col-0	0.06598	0.01188 to 0.1201	Yes	**	0.0073
									flg22 prx33-3 vs. flg22 Col-0	0.01268	-0.03950 to 0.06486	No	ns	0.9991
									Control prx34-3 vs. DPI prx34-2	0.001157	-0.02103 to 0.02334	No	ns	>0.9999
									Control prx34-3 vs. DPI flg22 prx34-2	-0.08353	-0.1228 to -0.04423	Yes	****	<0.0001
									Control prx34-3 vs. flg22 prx34-2	-0.106	-0.1392 to -0.07267	Yes	****	<0.0001
									Control prx34-3 vs. Control Col-0	-0.00508	-0.02423 to 0.01407	No	ns	0.9979
									Control prx34-3 vs. DPI Col-0	-0.003535	-0.01949 to 0.01242	No	ns	0.9996
									Control prx34-3 vs. DP flg22 Col-0	-0.06445	-0.1092 to -0.01975	Yes	**	0.002
									Control prx34-3 vs. flg22 Col-0	-0.1178	-0.1598 to -0.07569	Yes	****	<0.0001
									DPI prx34-2 vs. DPI flg22 prx34-2	-0.08469	-0.1262 to -0.04320	Yes	****	<0.0001
									DPI prx34-2 vs. flg22 prx34-2	-0.1071	-0.1432 to -0.07101	Yes	****	<0.0001
									DPI prx34-2 vs. Control Col-0	-0.006236	-0.03115 to 0.01868	No	ns	0.9988
									DPI prx34-2 vs. DPI Col-0	-0.004692	-0.02764 to 0.01825	No	ns	0.9998
									DPI prx34-2 vs. DP flg22 Col-0	-0.06561	-0.1121 to -0.01909	Yes	**	0.0019
									DPI prx34-2 vs. flg22 Col-0	-0.1189	-0.1630 to -0.07486	Yes	****	<0.0001
									DPI flg22 prx34-2 vs. flg22 prx34-2	-0.02243	-0.06927 to 0.02440	No	ns	0.8569
									DPI flg22 prx34-2 vs. Control Col-0	0.07845	0.03793 to 0.1190	Yes	****	<0.0001
									DPI flg22 prx34-2 vs. DPI Col-0	0.07999	0.04037 to 0.1196	Yes	****	<0.0001
									DPI flg22 prx34-2 vs. DP flg22 Col-0	0.01908	-0.03524 to 0.07340	No	ns	0.9802
									DPI flg22 prx34-2 vs. flg22 Col-0	-0.03422	-0.08664 to 0.01820	No	ns	0.492
									flg22 prx34-2 vs. Control Col-0	0.1009	0.06602 to 0.1357	Yes	****	<0.0001
									flg22 prx34-2 vs. DPI Col-0	0.1024	0.06872 to 0.1361	Yes	****	<0.0001
									flg22 prx34-2 vs. DP flg22 Col-0	0.04151	-0.009571 to 0.09259	No	ns	0.1984
									flg22 prx34-2 vs. flg22 Col-0	-0.01179	-0.06076 to 0.03718	No	ns	0.9991
									Control Col-0 vs. DPI Col-0	0.001545	-0.01857 to 0.02166	No	ns	>0.9999
									Control Col-0 vs. DP flg22 Col-0	-0.05937	-0.1051 to -0.01366	Yes	**	0.005
									Control Col-0 vs. flg22 Col-0	-0.1127	-0.1558 to -0.06950	Yes	****	<0.0001
									DPI Col-0 vs. DP flg22 Col-0	-0.06092	-0.1059 to -0.01595	Yes	**	0.0036
									DPI Col-0 vs. flg22 Col-0	-0.1142	-0.1566 to -0.07186	Yes	****	<0.0001
									DP flg22 Col-0 vs. flg22 Col-0	-0.0533	-0.1093 to 0.002717	No	ns	0.0736
									55
									Control prx33-3 vs. DPI prx33-3	-0.01087	-0.03278 to 0.01104	No	ns	0.8229
									Control prx33-3 vs. DPI flg22 prx33-3	-0.08906	-0.1241 to -0.05397	Yes	****	<0.0001
									Control prx33-3 vs. flg22 prx33-3	-0.1335	-0.1755 to -0.09149	Yes	****	<0.0001
									Control prx33-3 vs. Control prx34-3	-0.003635	-0.02299 to 0.01572	No	ns	>0.9999
									Control prx33-3 vs. DPI prx34-2	-0.004711	-0.02720 to 0.01778	No	ns	0.9998
									Control prx33-3 vs. DPI flg22 prx34-2	-0.09286	-0.1361 to -0.04967	Yes	****	<0.0001
									Control prx33-3 vs. flg22 prx34-2	-0.1081	-0.1489 to -0.06734	Yes	****	<0.0001
									Control prx33-3 vs. Control Col-0	-0.002062	-0.02609 to 0.02197	No	ns	>0.9999
									Control prx33-3 vs. DPI Col-0	-0.004294	-0.02654 to 0.01796	No	ns	0.9999
									Control prx33-3 vs. DP flg22 Col-0	-0.07261	-0.1195 to -0.02576	Yes	***	0.0007
									Control prx33-3 vs. flg22 Col-0	-0.1272	-0.1658 to -0.08848	Yes	****	<0.0001
									DPI prx33-3 vs. DPI flg22 prx33-3	-0.07818	-0.1133 to -0.04311	Yes	****	<0.0001
									DPI prx33-3 vs. flg22 prx33-3	-0.1226	-0.1646 to -0.08062	Yes	****	<0.0001
									DPI prx33-3 vs. Control prx34-3	0.007236	-0.01209 to 0.02657	No	ns	0.9653
									DPI prx33-3 vs. DPI prx34-2	0.00616	-0.01631 to 0.02863	No	ns	0.9972
									DPI prx33-3 vs. DPI flg22 prx34-2	-0.08199	-0.1252 to -0.03881	Yes	****	<0.0001
									DPI prx33-3 vs. flg22 prx34-2	-0.09725	-0.1380 to -0.05648	Yes	****	<0.0001
									DPI prx33-3 vs. Control Col-0	0.008809	-0.01520 to 0.03282	No	ns	0.9737
									DPI prx33-3 vs. DPI Col-0	0.006577	-0.01565 to 0.02881	No	ns	0.9947
									DPI prx33-3 vs. DP flg22 Col-0	-0.06174	-0.1086 to -0.01489	Yes	**	0.0044
									DPI prx33-3 vs. flg22 Col-0	-0.1163	-0.1550 to -0.07762	Yes	****	<0.0001
									DPI flg22 prx33-3 vs. flg22 prx33-3	-0.04443	-0.09293 to 0.004072	No	ns	0.0974
									DPI flg22 prx33-3 vs. Control prx34-3	0.08542	0.05148 to 0.1194	Yes	****	<0.0001
									DPI flg22 prx33-3 vs. DPI prx34-2	0.08434	0.04897 to 0.1197	Yes	****	<0.0001
									DPI flg22 prx33-3 vs. DPI flg22 prx34-2	-0.003809	-0.05314 to 0.04553	No	ns	>0.9999
									DPI flg22 prx33-3 vs. flg22 prx34-2	-0.01906	-0.06653 to 0.02841	No	ns	0.9513
									DPI flg22 prx33-3 vs. Control Col-0	0.08699	0.05080 to 0.1232	Yes	****	<0.0001
									DPI flg22 prx33-3 vs. DPI Col-0	0.08476	0.04950 to 0.1200	Yes	****	<0.0001
									DPI flg22 prx33-3 vs. DP flg22 Col-0	0.01644	-0.03591 to 0.06880	No	ns	0.9911
									DPI flg22 prx33-3 vs. flg22 Col-0	-0.03811	-0.08389 to 0.007670	No	ns	0.1766
									flg22 prx33-3 vs. Control prx34-3	0.1298	0.08875 to 0.1709	Yes	****	<0.0001
									flg22 prx33-3 vs. DPI prx34-2	0.1288	0.08655 to 0.1710	Yes	****	<0.0001
									flg22 prx33-3 vs. DPI flg22 prx34-2	0.04062	-0.01314 to 0.09438	No	ns	0.2907
									flg22 prx33-3 vs. flg22 prx34-2	0.02536	-0.02680 to 0.07753	No	ns	0.8523
									flg22 prx33-3 vs. Control Col-0	0.1314	0.08856 to 0.1743	Yes	****	<0.0001
									flg22 prx33-3 vs. DPI Col-0	0.1292	0.08706 to 0.1713	Yes	****	<0.0001
									flg22 prx33-3 vs. DP flg22 Col-0	0.06087	0.004447 to 0.1173	Yes	*	0.0257
									flg22 prx33-3 vs. flg22 Col-0	0.006317	-0.04438 to 0.05701	No	ns	>0.9999
									Control prx34-3 vs. DPI prx34-2	-0.001076	-0.02110 to 0.01895	No	ns	>0.9999
									Control prx34-3 vs. DPI flg22 prx34-2	-0.08923	-0.1316 to -0.04685	Yes	****	<0.0001
									Control prx34-3 vs. flg22 prx34-2	-0.1045	-0.1443 to -0.06462	Yes	****	<0.0001
									Control prx34-3 vs. Control Col-0	0.001573	-0.02025 to 0.02340	No	ns	>0.9999
									Control prx34-3 vs. DPI Col-0	-0.0006589	-0.02039 to 0.01908	No	ns	>0.9999
									Control prx34-3 vs. DP flg22 Col-0	-0.06898	-0.1151 to -0.02284	Yes	**	0.0013
									Control prx34-3 vs. flg22 Col-0	-0.1235	-0.1613 to -0.08581	Yes	****	<0.0001
									DPI prx34-2 vs. DPI flg22 prx34-2	-0.08815	-0.1316 to -0.04475	Yes	****	<0.0001
									DPI prx34-2 vs. flg22 prx34-2	-0.1034	-0.1444 to -0.06240	Yes	****	<0.0001
									DPI prx34-2 vs. Control Col-0	0.002649	-0.02188 to 0.02718	No	ns	>0.9999
									DPI prx34-2 vs. DPI Col-0	0.0004171	-0.02239 to 0.02322	No	ns	>0.9999
									DPI prx34-2 vs. DP flg22 Col-0	-0.0679	-0.1149 to -0.02086	Yes	**	0.0016
									DPI prx34-2 vs. flg22 Col-0	-0.1225	-0.1614 to -0.08353	Yes	****	<0.0001
									DPI flg22 prx34-2 vs. flg22 prx34-2	-0.01525	-0.06813 to 0.03762	No	ns	0.996
									DPI flg22 prx34-2 vs. Control Col-0	0.0908	0.04681 to 0.1348	Yes	****	<0.0001
									DPI flg22 prx34-2 vs. DPI Col-0	0.08857	0.04525 to 0.1319	Yes	****	<0.0001
									DPI flg22 prx34-2 vs. DP flg22 Col-0	0.02025	-0.03678 to 0.07729	No	ns	0.9787
									DPI flg22 prx34-2 vs. flg22 Col-0	-0.0343	-0.08575 to 0.01715	No	ns	0.4605
									flg22 prx34-2 vs. Control Col-0	0.1061	0.06439 to 0.1477	Yes	****	<0.0001
									flg22 prx34-2 vs. DPI Col-0	0.1038	0.06291 to 0.1447	Yes	****	<0.0001
									flg22 prx34-2 vs. DP flg22 Col-0	0.03551	-0.02009 to 0.09111	No	ns	0.5246
									flg22 prx34-2 vs. flg22 Col-0	-0.01905	-0.06878 to 0.03068	No	ns	0.9645
									Control Col-0 vs. DPI Col-0	-0.002232	-0.02655 to 0.02209	No	ns	>0.9999
									Control Col-0 vs. DP flg22 Col-0	-0.07055	-0.1181 to -0.02299	Yes	**	0.0011
									Control Col-0 vs. flg22 Col-0	-0.1251	-0.1647 to -0.08548	Yes	****	<0.0001
									DPI Col-0 vs. DP flg22 Col-0	-0.06832	-0.1153 to -0.02135	Yes	**	0.0015
									DPI Col-0 vs. flg22 Col-0	-0.1229	-0.1617 to -0.08404	Yes	****	<0.0001
									DP flg22 Col-0 vs. flg22 Col-0	-0.05455	-0.1088 to -0.0002690	Yes	*	0.048
									60
									Control prx33-3 vs. DPI prx33-3	-0.00291	-0.03045 to 0.02463	No	ns	>0.9999
									Control prx33-3 vs. DPI flg22 prx33-3	-0.08982	-0.1309 to -0.04872	Yes	****	<0.0001
									Control prx33-3 vs. flg22 prx33-3	-0.1323	-0.1772 to -0.08735	Yes	****	<0.0001
									Control prx33-3 vs. Control prx34-3	0.004642	-0.01990 to 0.02918	No	ns	0.9999
									Control prx33-3 vs. DPI prx34-2	6.42e-05	-0.02551 to 0.02564	No	ns	>0.9999
									Control prx33-3 vs. DPI flg22 prx34-2	-0.092	-0.1388 to -0.04520	Yes	****	<0.0001
									Control prx33-3 vs. flg22 prx34-2	-0.1032	-0.1542 to -0.05216	Yes	****	<0.0001
									Control prx33-3 vs. Control Col-0	0.002708	-0.02539 to 0.03081	No	ns	>0.9999
									Control prx33-3 vs. DPI Col-0	-0.004657	-0.02968 to 0.02037	No	ns	>0.9999
									Control prx33-3 vs. DP flg22 Col-0	-0.07714	-0.1302 to -0.02411	Yes	**	0.0014
									Control prx33-3 vs. flg22 Col-0	-0.1196	-0.1648 to -0.07451	Yes	****	<0.0001
									DPI prx33-3 vs. DPI flg22 prx33-3	-0.08691	-0.1272 to -0.04662	Yes	****	<0.0001
									DPI prx33-3 vs. flg22 prx33-3	-0.1294	-0.1736 to -0.08516	Yes	****	<0.0001
									DPI prx33-3 vs. Control prx34-3	0.007552	-0.01503 to 0.03013	No	ns	0.9842
									DPI prx33-3 vs. DPI prx34-2	0.002974	-0.02079 to 0.02674	No	ns	>0.9999
									DPI prx33-3 vs. DPI flg22 prx34-2	-0.08909	-0.1352 to -0.04294	Yes	****	<0.0001
									DPI prx33-3 vs. flg22 prx34-2	-0.1003	-0.1507 to -0.04983	Yes	****	<0.0001
									DPI prx33-3 vs. Control Col-0	0.005618	-0.02094 to 0.03217	No	ns	0.9998
									DPI prx33-3 vs. DPI Col-0	-0.001747	-0.02488 to 0.02139	No	ns	>0.9999
									DPI prx33-3 vs. DP flg22 Col-0	-0.07423	-0.1267 to -0.02174	Yes	**	0.002
									DPI prx33-3 vs. flg22 Col-0	-0.1167	-0.1612 to -0.07229	Yes	****	<0.0001
									DPI flg22 prx33-3 vs. flg22 prx33-3	-0.04247	-0.09477 to 0.009820	No	ns	0.2049
									DPI flg22 prx33-3 vs. Control prx34-3	0.09446	0.05575 to 0.1332	Yes	****	<0.0001
									DPI flg22 prx33-3 vs. DPI prx34-2	0.08988	0.05064 to 0.1291	Yes	****	<0.0001
									DPI flg22 prx33-3 vs. DPI flg22 prx34-2	-0.002183	-0.05585 to 0.05148	No	ns	>0.9999
									DPI flg22 prx33-3 vs. flg22 prx34-2	-0.01335	-0.07053 to 0.04384	No	ns	0.9994
									DPI flg22 prx33-3 vs. Control Col-0	0.09253	0.05189 to 0.1332	Yes	****	<0.0001
									DPI flg22 prx33-3 vs. DPI Col-0	0.08516	0.04620 to 0.1241	Yes	****	<0.0001
									DPI flg22 prx33-3 vs. DP flg22 Col-0	0.01268	-0.04614 to 0.07150	No	ns	0.9997
									DPI flg22 prx33-3 vs. flg22 Col-0	-0.02982	-0.08215 to 0.02252	No	ns	0.6821
									flg22 prx33-3 vs. Control prx34-3	0.1369	0.09410 to 0.1798	Yes	****	<0.0001
									flg22 prx33-3 vs. DPI prx34-2	0.1324	0.08905 to 0.1757	Yes	****	<0.0001
									flg22 prx33-3 vs. DPI flg22 prx34-2	0.04029	-0.01603 to 0.09661	No	ns	0.3647
									flg22 prx33-3 vs. flg22 prx34-2	0.02912	-0.03049 to 0.08874	No	ns	0.8467
									flg22 prx33-3 vs. Control Col-0	0.135	0.09046 to 0.1795	Yes	****	<0.0001
									flg22 prx33-3 vs. DPI Col-0	0.1276	0.08458 to 0.1707	Yes	****	<0.0001
									flg22 prx33-3 vs. DP flg22 Col-0	0.05516	-0.005982 to 0.1163	No	ns	0.1074
									flg22 prx33-3 vs. flg22 Col-0	0.01266	-0.04243 to 0.06775	No	ns	0.9995
									Control prx34-3 vs. DPI prx34-2	-0.004578	-0.02427 to 0.01512	No	ns	0.9994
									Control prx34-3 vs. DPI flg22 prx34-2	-0.09665	-0.1416 to -0.05173	Yes	****	<0.0001
									Control prx34-3 vs. flg22 prx34-2	-0.1078	-0.1571 to -0.05850	Yes	****	<0.0001
									Control prx34-3 vs. Control Col-0	-0.001934	-0.02521 to 0.02134	No	ns	>0.9999
									Control prx34-3 vs. DPI Col-0	-0.009299	-0.02812 to 0.009527	No	ns	0.8321
									Control prx34-3 vs. DP flg22 Col-0	-0.08178	-0.1333 to -0.03030	Yes	***	0.0007
									Control prx34-3 vs. flg22 Col-0	-0.1243	-0.1674 to -0.08116	Yes	****	<0.0001
									DPI prx34-2 vs. DPI flg22 prx34-2	-0.09207	-0.1374 to -0.04673	Yes	****	<0.0001
									DPI prx34-2 vs. flg22 prx34-2	-0.1032	-0.1529 to -0.05354	Yes	****	<0.0001
									DPI prx34-2 vs. Control Col-0	0.002644	-0.02179 to 0.02707	No	ns	>0.9999
									DPI prx34-2 vs. DPI Col-0	-0.004721	-0.02511 to 0.01567	No	ns	0.9994
									DPI prx34-2 vs. DP flg22 Col-0	-0.0772	-0.1290 to -0.02538	Yes	**	0.0013
									DPI prx34-2 vs. flg22 Col-0	-0.1197	-0.1633 to -0.07613	Yes	****	<0.0001
									DPI flg22 prx34-2 vs. flg22 prx34-2	-0.01117	-0.07187 to 0.04953	No	ns	>0.9999
									DPI flg22 prx34-2 vs. Control Col-0	0.09471	0.04828 to 0.1411	Yes	****	<0.0001
									DPI flg22 prx34-2 vs. DPI Col-0	0.08735	0.04224 to 0.1325	Yes	****	<0.0001
									DPI flg22 prx34-2 vs. DP flg22 Col-0	0.01486	-0.04730 to 0.07703	No	ns	0.9992
									DPI flg22 prx34-2 vs. flg22 Col-0	-0.02764	-0.08397 to 0.02870	No	ns	0.8382
									flg22 prx34-2 vs. Control Col-0	0.1059	0.05519 to 0.1566	Yes	****	<0.0001
									flg22 prx34-2 vs. DPI Col-0	0.09851	0.04902 to 0.1480	Yes	****	<0.0001
									flg22 prx34-2 vs. DP flg22 Col-0	0.02603	-0.03898 to 0.09104	No	ns	0.952
									flg22 prx34-2 vs. flg22 Col-0	-0.01647	-0.07608 to 0.04314	No	ns	0.9972
									Control Col-0 vs. DPI Col-0	-0.007365	-0.03118 to 0.01645	No	ns	0.9927
									Control Col-0 vs. DP flg22 Col-0	-0.07985	-0.1326 to -0.02711	Yes	***	0.0009
									Control Col-0 vs. flg22 Col-0	-0.1223	-0.1671 to -0.07761	Yes	****	<0.0001
									DPI Col-0 vs. DP flg22 Col-0	-0.07248	-0.1241 to -0.02084	Yes	**	0.0025
									DPI Col-0 vs. flg22 Col-0	-0.115	-0.1583 to -0.07165	Yes	****	<0.0001
									DP flg22 Col-0 vs. flg22 Col-0	-0.0425	-0.1036 to 0.01863	No	ns	0.3983
									65
									Control prx33-3 vs. DPI prx33-3	-0.004931	-0.03190 to 0.02204	No	ns	>0.9999
									Control prx33-3 vs. DPI flg22 prx33-3	-0.1075	-0.1493 to -0.06576	Yes	****	<0.0001
									Control prx33-3 vs. flg22 prx33-3	-0.1507	-0.1994 to -0.1019	Yes	****	<0.0001
									Control prx33-3 vs. Control prx34-3	-0.0001757	-0.02593 to 0.02558	No	ns	>0.9999
									Control prx33-3 vs. DPI prx34-2	-0.0003632	-0.02709 to 0.02636	No	ns	>0.9999
									Control prx33-3 vs. DPI flg22 prx34-2	-0.1021	-0.1577 to -0.04653	Yes	****	<0.0001
									Control prx33-3 vs. flg22 prx34-2	-0.122	-0.1644 to -0.07957	Yes	****	<0.0001
									Control prx33-3 vs. Control Col-0	0.003066	-0.02534 to 0.03147	No	ns	>0.9999
									Control prx33-3 vs. DPI Col-0	-0.005356	-0.03355 to 0.02284	No	ns	>0.9999
									Control prx33-3 vs. DP flg22 Col-0	-0.08917	-0.1481 to -0.03022	Yes	***	0.0009
									Control prx33-3 vs. flg22 Col-0	-0.1256	-0.1835 to -0.06772	Yes	****	<0.0001
									DPI prx33-3 vs. DPI flg22 prx33-3	-0.1026	-0.1427 to -0.06250	Yes	****	<0.0001
									DPI prx33-3 vs. flg22 prx33-3	-0.1457	-0.1932 to -0.09831	Yes	****	<0.0001
									DPI prx33-3 vs. Control prx34-3	0.004755	-0.01699 to 0.02650	No	ns	0.9996
									DPI prx33-3 vs. DPI prx34-2	0.004567	-0.01845 to 0.02758	No	ns	0.9999
									DPI prx33-3 vs. DPI flg22 prx34-2	-0.09717	-0.1517 to -0.04264	Yes	***	0.0001
									DPI prx33-3 vs. flg22 prx34-2	-0.1171	-0.1579 to -0.07627	Yes	****	<0.0001
									DPI prx33-3 vs. Control Col-0	0.007997	-0.01710 to 0.03309	No	ns	0.991
									DPI prx33-3 vs. DPI Col-0	-0.000425	-0.02528 to 0.02443	No	ns	>0.9999
									DPI prx33-3 vs. DP flg22 Col-0	-0.08424	-0.1423 to -0.02624	Yes	**	0.0017
									DPI prx33-3 vs. flg22 Col-0	-0.1207	-0.1776 to -0.06376	Yes	****	<0.0001
									DPI flg22 prx33-3 vs. flg22 prx33-3	-0.04314	-0.09859 to 0.01231	No	ns	0.2542
									DPI flg22 prx33-3 vs. Control prx34-3	0.1074	0.06790 to 0.1468	Yes	****	<0.0001
									DPI flg22 prx33-3 vs. DPI prx34-2	0.1072	0.06719 to 0.1471	Yes	****	<0.0001
									DPI flg22 prx33-3 vs. DPI flg22 prx34-2	0.005433	-0.05562 to 0.06649	No	ns	>0.9999
									DPI flg22 prx33-3 vs. flg22 prx34-2	-0.01448	-0.06485 to 0.03590	No	ns	0.9963
									DPI flg22 prx33-3 vs. Control Col-0	0.1106	0.06967 to 0.1515	Yes	****	<0.0001
									DPI flg22 prx33-3 vs. DPI Col-0	0.1022	0.06139 to 0.1430	Yes	****	<0.0001
									DPI flg22 prx33-3 vs. DP flg22 Col-0	0.01835	-0.04565 to 0.08236	No	ns	0.9955
									DPI flg22 prx33-3 vs. flg22 Col-0	-0.01808	-0.08115 to 0.04499	No	ns	0.9956
									flg22 prx33-3 vs. Control prx34-3	0.1505	0.1036 to 0.1974	Yes	****	<0.0001
									flg22 prx33-3 vs. DPI prx34-2	0.1503	0.1030 to 0.1976	Yes	****	<0.0001
									flg22 prx33-3 vs. DPI flg22 prx34-2	0.04857	-0.01666 to 0.1138	No	ns	0.308
									flg22 prx33-3 vs. flg22 prx34-2	0.02866	-0.02722 to 0.08454	No	ns	0.8045
									flg22 prx33-3 vs. Control Col-0	0.1537	0.1056 to 0.2018	Yes	****	<0.0001
									flg22 prx33-3 vs. DPI Col-0	0.1453	0.09733 to 0.1933	Yes	****	<0.0001
									flg22 prx33-3 vs. DP flg22 Col-0	0.06149	-0.006415 to 0.1294	No	ns	0.1046
									flg22 prx33-3 vs. flg22 Col-0	0.02506	-0.04200 to 0.09212	No	ns	0.9696
									Control prx34-3 vs. DPI prx34-2	-0.0001875	-0.02156 to 0.02119	No	ns	>0.9999
									Control prx34-3 vs. DPI flg22 prx34-2	-0.1019	-0.1561 to -0.04779	Yes	****	<0.0001
									Control prx34-3 vs. flg22 prx34-2	-0.1218	-0.1620 to -0.08166	Yes	****	<0.0001
									Control prx34-3 vs. Control Col-0	0.003242	-0.02044 to 0.02692	No	ns	>0.9999
									Control prx34-3 vs. DPI Col-0	-0.00518	-0.02861 to 0.01825	No	ns	0.9996
									Control prx34-3 vs. DP flg22 Col-0	-0.089	-0.1466 to -0.03135	Yes	***	0.0009
									Control prx34-3 vs. flg22 Col-0	-0.1254	-0.1820 to -0.06889	Yes	****	<0.0001
									DPI prx34-2 vs. DPI flg22 prx34-2	-0.1017	-0.1562 to -0.04728	Yes	****	<0.0001
									DPI prx34-2 vs. flg22 prx34-2	-0.1216	-0.1623 to -0.08096	Yes	****	<0.0001
									DPI prx34-2 vs. Control Col-0	0.003429	-0.02138 to 0.02824	No	ns	>0.9999
									DPI prx34-2 vs. DPI Col-0	-0.004993	-0.02956 to 0.01958	No	ns	0.9998
									DPI prx34-2 vs. DP flg22 Col-0	-0.08881	-0.1468 to -0.03087	Yes	***	0.0009
									DPI prx34-2 vs. flg22 Col-0	-0.1252	-0.1821 to -0.06840	Yes	****	<0.0001
									DPI flg22 prx34-2 vs. flg22 prx34-2	-0.01991	-0.08133 to 0.04151	No	ns	0.9887
									DPI flg22 prx34-2 vs. Control Col-0	0.1052	0.05011 to 0.1602	Yes	****	<0.0001
									DPI flg22 prx34-2 vs. DPI Col-0	0.09674	0.04179 to 0.1517	Yes	***	0.0001
									DPI flg22 prx34-2 vs. DP flg22 Col-0	0.01292	-0.05909 to 0.08493	No	ns	>0.9999
									DPI flg22 prx34-2 vs. flg22 Col-0	-0.02351	-0.09476 to 0.04773	No	ns	0.9878
									flg22 prx34-2 vs. Control Col-0	0.1251	0.08346 to 0.1667	Yes	****	<0.0001
									flg22 prx34-2 vs. DPI Col-0	0.1167	0.07518 to 0.1581	Yes	****	<0.0001
									flg22 prx34-2 vs. DP flg22 Col-0	0.03283	-0.03151 to 0.09717	No	ns	0.7936
									flg22 prx34-2 vs. flg22 Col-0	-0.003603	-0.06702 to 0.05982	No	ns	>0.9999
									Control Col-0 vs. DPI Col-0	-0.008422	-0.03490 to 0.01805	No	ns	0.9914
									Control Col-0 vs. DP flg22 Col-0	-0.09224	-0.1507 to -0.03376	Yes	***	0.0006
									Control Col-0 vs. flg22 Col-0	-0.1287	-0.1861 to -0.07127	Yes	****	<0.0001
									DPI Col-0 vs. DP flg22 Col-0	-0.08382	-0.1422 to -0.02542	Yes	**	0.0018
									DPI Col-0 vs. flg22 Col-0	-0.1203	-0.1776 to -0.06294	Yes	****	<0.0001
									DP flg22 Col-0 vs. flg22 Col-0	-0.03643	-0.1100 to 0.03713	No	ns	0.8303
									70
									Control prx33-3 vs. DPI prx33-3	-0.004273	-0.03283 to 0.02428	No	ns	>0.9999
									Control prx33-3 vs. DPI flg22 prx33-3	-0.1042	-0.1444 to -0.06395	Yes	****	<0.0001
									Control prx33-3 vs. flg22 prx33-3	-0.1449	-0.1952 to -0.09469	Yes	****	<0.0001
									Control prx33-3 vs. Control prx34-3	0.005536	-0.02009 to 0.03116	No	ns	0.9997
									Control prx33-3 vs. DPI prx34-2	0.001314	-0.02505 to 0.02768	No	ns	>0.9999
									Control prx33-3 vs. DPI flg22 prx34-2	-0.1072	-0.1648 to -0.04965	Yes	****	<0.0001
									Control prx33-3 vs. flg22 prx34-2	-0.12	-0.1613 to -0.07873	Yes	****	<0.0001
									Control prx33-3 vs. Control Col-0	0.001032	-0.02555 to 0.02761	No	ns	>0.9999
									Control prx33-3 vs. DPI Col-0	-0.002802	-0.02601 to 0.02041	No	ns	>0.9999
									Control prx33-3 vs. DP flg22 Col-0	-0.08737	-0.1451 to -0.02968	Yes	***	0.001
									Control prx33-3 vs. flg22 Col-0	-0.1307	-0.1764 to -0.08494	Yes	****	<0.0001
									DPI prx33-3 vs. DPI flg22 prx33-3	-0.09991	-0.1411 to -0.05875	Yes	****	<0.0001
									DPI prx33-3 vs. flg22 prx33-3	-0.1407	-0.1916 to -0.08974	Yes	****	<0.0001
									DPI prx33-3 vs. Control prx34-3	0.009809	-0.01766 to 0.03728	No	ns	0.9762
									DPI prx33-3 vs. DPI prx34-2	0.005587	-0.02255 to 0.03372	No	ns	0.9998
									DPI prx33-3 vs. DPI flg22 prx34-2	-0.103	-0.1611 to -0.04485	Yes	***	0.0001
									DPI prx33-3 vs. flg22 prx34-2	-0.1158	-0.1579 to -0.07356	Yes	****	<0.0001
									DPI prx33-3 vs. Control Col-0	0.005306	-0.02303 to 0.03364	No	ns	>0.9999
									DPI prx33-3 vs. DPI Col-0	0.001472	-0.02388 to 0.02682	No	ns	>0.9999
									DPI prx33-3 vs. DP flg22 Col-0	-0.0831	-0.1413 to -0.02488	Yes	**	0.0018
									DPI prx33-3 vs. flg22 Col-0	-0.1264	-0.1729 to -0.07992	Yes	****	<0.0001
									DPI flg22 prx33-3 vs. flg22 prx33-3	-0.04075	-0.09755 to 0.01605	No	ns	0.3601
									DPI flg22 prx33-3 vs. Control prx34-3	0.1097	0.07010 to 0.1493	Yes	****	<0.0001
									DPI flg22 prx33-3 vs. DPI prx34-2	0.1055	0.06550 to 0.1455	Yes	****	<0.0001
									DPI flg22 prx33-3 vs. DPI flg22 prx34-2	-0.003057	-0.06597 to 0.05985	No	ns	>0.9999
									DPI flg22 prx33-3 vs. flg22 prx34-2	-0.01584	-0.06550 to 0.03382	No	ns	0.9912
									DPI flg22 prx33-3 vs. Control Col-0	0.1052	0.06508 to 0.1454	Yes	****	<0.0001
									DPI flg22 prx33-3 vs. DPI Col-0	0.1014	0.06294 to 0.1398	Yes	****	<0.0001
									DPI flg22 prx33-3 vs. DP flg22 Col-0	0.01681	-0.04618 to 0.07980	No	ns	0.9976
									DPI flg22 prx33-3 vs. flg22 Col-0	-0.02649	-0.07950 to 0.02653	No	ns	0.8229
									flg22 prx33-3 vs. Control prx34-3	0.1505	0.1007 to 0.2003	Yes	****	<0.0001
									flg22 prx33-3 vs. DPI prx34-2	0.1462	0.09617 to 0.1963	Yes	****	<0.0001
									flg22 prx33-3 vs. DPI flg22 prx34-2	0.03769	-0.03083 to 0.1062	No	ns	0.7262
									flg22 prx33-3 vs. flg22 prx34-2	0.02491	-0.03252 to 0.08234	No	ns	0.9216
									flg22 prx33-3 vs. Control Col-0	0.146	0.09578 to 0.1961	Yes	****	<0.0001
									flg22 prx33-3 vs. DPI Col-0	0.1421	0.09319 to 0.1911	Yes	****	<0.0001
									flg22 prx33-3 vs. DP flg22 Col-0	0.05756	-0.01104 to 0.1262	No	ns	0.1691
									flg22 prx33-3 vs. flg22 Col-0	0.01426	-0.04586 to 0.07438	No	ns	0.9993
									Control prx34-3 vs. DPI prx34-2	-0.004222	-0.02933 to 0.02089	No	ns	>0.9999
									Control prx34-3 vs. DPI flg22 prx34-2	-0.1128	-0.1700 to -0.05552	Yes	****	<0.0001
									Control prx34-3 vs. flg22 prx34-2	-0.1256	-0.1663 to -0.08485	Yes	****	<0.0001
									Control prx34-3 vs. Control Col-0	-0.004503	-0.02984 to 0.02083	No	ns	>0.9999
									Control prx34-3 vs. DPI Col-0	-0.008337	-0.02995 to 0.01328	No	ns	0.9596
									Control prx34-3 vs. DP flg22 Col-0	-0.09291	-0.1503 to -0.03556	Yes	***	0.0005
									Control prx34-3 vs. flg22 Col-0	-0.1362	-0.1814 to -0.09097	Yes	****	<0.0001
									DPI prx34-2 vs. DPI flg22 prx34-2	-0.1086	-0.1660 to -0.05109	Yes	****	<0.0001
									DPI prx34-2 vs. flg22 prx34-2	-0.1213	-0.1624 to -0.08026	Yes	****	<0.0001
									DPI prx34-2 vs. Control Col-0	-0.0002818	-0.02638 to 0.02582	No	ns	>0.9999
									DPI prx34-2 vs. DPI Col-0	-0.004116	-0.02670 to 0.01847	No	ns	>0.9999
									DPI prx34-2 vs. DP flg22 Col-0	-0.08869	-0.1463 to -0.03112	Yes	***	0.0008
									DPI prx34-2 vs. flg22 Col-0	-0.132	-0.1775 to -0.08644	Yes	****	<0.0001
									DPI flg22 prx34-2 vs. flg22 prx34-2	-0.01278	-0.07622 to 0.05066	No	ns	0.9998
									DPI flg22 prx34-2 vs. Control Col-0	0.1083	0.05072 to 0.1658	Yes	****	<0.0001
									DPI flg22 prx34-2 vs. DPI Col-0	0.1044	0.04785 to 0.1610	Yes	***	0.0001
									DPI flg22 prx34-2 vs. DP flg22 Col-0	0.01987	-0.05330 to 0.09303	No	ns	0.9975
									DPI flg22 prx34-2 vs. flg22 Col-0	-0.02343	-0.08915 to 0.04229	No	ns	0.9771
									flg22 prx34-2 vs. Control Col-0	0.1211	0.07985 to 0.1623	Yes	****	<0.0001
									flg22 prx34-2 vs. DPI Col-0	0.1172	0.07764 to 0.1568	Yes	****	<0.0001
									flg22 prx34-2 vs. DP flg22 Col-0	0.03265	-0.03087 to 0.09617	No	ns	0.7867
									flg22 prx34-2 vs. flg22 Col-0	-0.01065	-0.06435 to 0.04306	No	ns	0.9999
									Control Col-0 vs. DPI Col-0	-0.003834	-0.02666 to 0.01899	No	ns	>0.9999
									Control Col-0 vs. DP flg22 Col-0	-0.08841	-0.1461 to -0.03076	Yes	***	0.0008
									Control Col-0 vs. flg22 Col-0	-0.1317	-0.1774 to -0.08604	Yes	****	<0.0001
									DPI Col-0 vs. DP flg22 Col-0	-0.08457	-0.1413 to -0.02788	Yes	**	0.0014
									DPI Col-0 vs. flg22 Col-0	-0.1279	-0.1722 to -0.08356	Yes	****	<0.0001
									DP flg22 Col-0 vs. flg22 Col-0	-0.0433	-0.1091 to 0.02250	No	ns	0.475
									75
									Control prx33-3 vs. DPI prx33-3	-0.002953	-0.02968 to 0.02378	No	ns	>0.9999
									Control prx33-3 vs. DPI flg22 prx33-3	-0.1171	-0.1632 to -0.07096	Yes	****	<0.0001
									Control prx33-3 vs. flg22 prx33-3	-0.1531	-0.2086 to -0.09765	Yes	****	<0.0001
									Control prx33-3 vs. Control prx34-3	0.0008282	-0.02479 to 0.02644	No	ns	>0.9999
									Control prx33-3 vs. DPI prx34-2	0.000485	-0.02634 to 0.02731	No	ns	>0.9999
									Control prx33-3 vs. DPI flg22 prx34-2	-0.1147	-0.1695 to -0.05979	Yes	****	<0.0001
									Control prx33-3 vs. flg22 prx34-2	-0.1235	-0.1667 to -0.08042	Yes	****	<0.0001
									Control prx33-3 vs. Control Col-0	0.00326	-0.02482 to 0.03134	No	ns	>0.9999
									Control prx33-3 vs. DPI Col-0	-0.001018	-0.02652 to 0.02448	No	ns	>0.9999
									Control prx33-3 vs. DP flg22 Col-0	-0.1001	-0.1630 to -0.03716	Yes	***	0.0005
									Control prx33-3 vs. flg22 Col-0	-0.1364	-0.1881 to -0.08467	Yes	****	<0.0001
									DPI prx33-3 vs. DPI flg22 prx33-3	-0.1141	-0.1594 to -0.06890	Yes	****	<0.0001
									DPI prx33-3 vs. flg22 prx33-3	-0.1502	-0.2050 to -0.09539	Yes	****	<0.0001
									DPI prx33-3 vs. Control prx34-3	0.003781	-0.01941 to 0.02698	No	ns	>0.9999
									DPI prx33-3 vs. DPI prx34-2	0.003438	-0.02117 to 0.02804	No	ns	>0.9999
									DPI prx33-3 vs. DPI flg22 prx34-2	-0.1117	-0.1659 to -0.05750	Yes	****	<0.0001
									DPI prx33-3 vs. flg22 prx34-2	-0.1206	-0.1627 to -0.07846	Yes	****	<0.0001
									DPI prx33-3 vs. Control Col-0	0.006212	-0.01981 to 0.03223	No	ns	0.9992
									DPI prx33-3 vs. DPI Col-0	0.001934	-0.02112 to 0.02499	No	ns	>0.9999
									DPI prx33-3 vs. DP flg22 Col-0	-0.09711	-0.1595 to -0.03475	Yes	***	0.0008
									DPI prx33-3 vs. flg22 Col-0	-0.1334	-0.1844 to -0.08244	Yes	****	<0.0001
									DPI flg22 prx33-3 vs. flg22 prx33-3	-0.03604	-0.1001 to 0.02798	No	ns	0.7017
									DPI flg22 prx33-3 vs. Control prx34-3	0.1179	0.07315 to 0.1627	Yes	****	<0.0001
									DPI flg22 prx33-3 vs. DPI prx34-2	0.1176	0.07228 to 0.1629	Yes	****	<0.0001
									DPI flg22 prx33-3 vs. DPI flg22 prx34-2	0.002436	-0.06093 to 0.06580	No	ns	>0.9999
									DPI flg22 prx33-3 vs. flg22 prx34-2	-0.00645	-0.06112 to 0.04822	No	ns	>0.9999
									DPI flg22 prx33-3 vs. Control Col-0	0.1203	0.07446 to 0.1662	Yes	****	<0.0001
									DPI flg22 prx33-3 vs. DPI Col-0	0.1161	0.07136 to 0.1608	Yes	****	<0.0001
									DPI flg22 prx33-3 vs. DP flg22 Col-0	0.01703	-0.05293 to 0.08699	No	ns	0.999
									DPI flg22 prx33-3 vs. flg22 Col-0	-0.01928	-0.08015 to 0.04160	No	ns	0.9913
									flg22 prx33-3 vs. Control prx34-3	0.154	0.09953 to 0.2084	Yes	****	<0.0001
									flg22 prx33-3 vs. DPI prx34-2	0.1536	0.09878 to 0.2085	Yes	****	<0.0001
									flg22 prx33-3 vs. DPI flg22 prx34-2	0.03848	-0.03109 to 0.1080	No	ns	0.723
									flg22 prx33-3 vs. flg22 prx34-2	0.02959	-0.03268 to 0.09186	No	ns	0.8653
									flg22 prx33-3 vs. Control Col-0	0.1564	0.1011 to 0.2117	Yes	****	<0.0001
									flg22 prx33-3 vs. DPI Col-0	0.1521	0.09773 to 0.2065	Yes	****	<0.0001
									flg22 prx33-3 vs. DP flg22 Col-0	0.05308	-0.02228 to 0.1284	No	ns	0.3849
									flg22 prx33-3 vs. flg22 Col-0	0.01677	-0.05067 to 0.08420	No	ns	0.9989
									Control prx34-3 vs. DPI prx34-2	-0.0003432	-0.02365 to 0.02296	No	ns	>0.9999
									Control prx34-3 vs. DPI flg22 prx34-2	-0.1155	-0.1693 to -0.06163	Yes	****	<0.0001
									Control prx34-3 vs. flg22 prx34-2	-0.1244	-0.1660 to -0.08277	Yes	****	<0.0001
									Control prx34-3 vs. Control Col-0	0.002432	-0.02240 to 0.02727	No	ns	>0.9999
									Control prx34-3 vs. DPI Col-0	-0.001847	-0.02344 to 0.01974	No	ns	>0.9999
									Control prx34-3 vs. DP flg22 Col-0	-0.1009	-0.1630 to -0.03882	Yes	***	0.0005
									Control prx34-3 vs. flg22 Col-0	-0.1372	-0.1878 to -0.08661	Yes	****	<0.0001
									DPI prx34-2 vs. DPI flg22 prx34-2	-0.1151	-0.1694 to -0.06089	Yes	****	<0.0001
									DPI prx34-2 vs. flg22 prx34-2	-0.124	-0.1662 to -0.08184	Yes	****	<0.0001
									DPI prx34-2 vs. Control Col-0	0.002775	-0.02335 to 0.02890	No	ns	>0.9999
									DPI prx34-2 vs. DPI Col-0	-0.001503	-0.02467 to 0.02166	No	ns	>0.9999
									DPI prx34-2 vs. DP flg22 Col-0	-0.1005	-0.1629 to -0.03816	Yes	***	0.0005
									DPI prx34-2 vs. flg22 Col-0	-0.1369	-0.1879 to -0.08584	Yes	****	<0.0001
									DPI flg22 prx34-2 vs. flg22 prx34-2	-0.008886	-0.07049 to 0.05271	No	ns	>0.9999
									DPI flg22 prx34-2 vs. Control Col-0	0.1179	0.06322 to 0.1726	Yes	****	<0.0001
									DPI flg22 prx34-2 vs. DPI Col-0	0.1136	0.05982 to 0.1675	Yes	****	<0.0001
									DPI flg22 prx34-2 vs. DP flg22 Col-0	0.0146	-0.06018 to 0.08938	No	ns	0.9999
									DPI flg22 prx34-2 vs. flg22 Col-0	-0.02171	-0.08851 to 0.04509	No	ns	0.9891
									flg22 prx34-2 vs. Control Col-0	0.1268	0.08395 to 0.1697	Yes	****	<0.0001
									flg22 prx34-2 vs. DPI Col-0	0.1225	0.08098 to 0.1641	Yes	****	<0.0001
									flg22 prx34-2 vs. DP flg22 Col-0	0.02348	-0.04498 to 0.09195	No	ns	0.9815
									flg22 prx34-2 vs. flg22 Col-0	-0.01283	-0.07182 to 0.04617	No	ns	0.9997
									Control Col-0 vs. DPI Col-0	-0.004278	-0.02899 to 0.02043	No	ns	>0.9999
									Control Col-0 vs. DP flg22 Col-0	-0.1033	-0.1661 to -0.04056	Yes	***	0.0004
									Control Col-0 vs. flg22 Col-0	-0.1396	-0.1911 to -0.08812	Yes	****	<0.0001
									DPI Col-0 vs. DP flg22 Col-0	-0.09904	-0.1611 to -0.03700	Yes	***	0.0006
									DPI Col-0 vs. flg22 Col-0	-0.1353	-0.1859 to -0.08480	Yes	****	<0.0001
									DP flg22 Col-0 vs. flg22 Col-0	-0.03631	-0.1092 to 0.03660	No	ns	0.8219
									80
									Control prx33-3 vs. DPI prx33-3	-0.01097	-0.04399 to 0.02205	No	ns	0.986
									Control prx33-3 vs. DPI flg22 prx33-3	-0.1233	-0.1703 to -0.07643	Yes	****	<0.0001
									Control prx33-3 vs. flg22 prx33-3	-0.1622	-0.2182 to -0.1063	Yes	****	<0.0001
									Control prx33-3 vs. Control prx34-3	0.0004361	-0.02503 to 0.02590	No	ns	>0.9999
									Control prx33-3 vs. DPI prx34-2	-0.006452	-0.03402 to 0.02111	No	ns	0.9993
									Control prx33-3 vs. DPI flg22 prx34-2	-0.1233	-0.1839 to -0.06270	Yes	****	<0.0001
									Control prx33-3 vs. flg22 prx34-2	-0.1305	-0.1765 to -0.08449	Yes	****	<0.0001
									Control prx33-3 vs. Control Col-0	0.001899	-0.02718 to 0.03098	No	ns	>0.9999
									Control prx33-3 vs. DPI Col-0	-0.007857	-0.03470 to 0.01899	No	ns	0.9945
									Control prx33-3 vs. DP flg22 Col-0	-0.111	-0.1802 to -0.04179	Yes	***	0.0005
									Control prx33-3 vs. flg22 Col-0	-0.1453	-0.1934 to -0.09712	Yes	****	<0.0001
									DPI prx33-3 vs. DPI flg22 prx33-3	-0.1124	-0.1605 to -0.06419	Yes	****	<0.0001
									DPI prx33-3 vs. flg22 prx33-3	-0.1513	-0.2082 to -0.09431	Yes	****	<0.0001
									DPI prx33-3 vs. Control prx34-3	0.01141	-0.01720 to 0.04001	No	ns	0.9355
									DPI prx33-3 vs. DPI prx34-2	0.004521	-0.02584 to 0.03488	No	ns	>0.9999
									DPI prx33-3 vs. DPI flg22 prx34-2	-0.1123	-0.1738 to -0.05088	Yes	****	<0.0001
									DPI prx33-3 vs. flg22 prx34-2	-0.1195	-0.1668 to -0.07221	Yes	****	<0.0001
									DPI prx33-3 vs. Control Col-0	0.01287	-0.01880 to 0.04455	No	ns	0.9433
									DPI prx33-3 vs. DPI Col-0	0.003116	-0.02664 to 0.03287	No	ns	>0.9999
									DPI prx33-3 vs. DP flg22 Col-0	-0.1	-0.1699 to -0.03014	Yes	**	0.0018
									DPI prx33-3 vs. flg22 Col-0	-0.1343	-0.1836 to -0.08495	Yes	****	<0.0001
									DPI flg22 prx33-3 vs. flg22 prx33-3	-0.0389	-0.1032 to 0.02541	No	ns	0.6077
									DPI flg22 prx33-3 vs. Control prx34-3	0.1238	0.07930 to 0.1683	Yes	****	<0.0001
									DPI flg22 prx33-3 vs. DPI prx34-2	0.1169	0.07145 to 0.1623	Yes	****	<0.0001
									DPI flg22 prx33-3 vs. DPI flg22 prx34-2	4.787e-05	-0.06789 to 0.06798	No	ns	>0.9999
									DPI flg22 prx33-3 vs. flg22 prx34-2	-0.007129	-0.06369 to 0.04943	No	ns	>0.9999
									DPI flg22 prx33-3 vs. Control Col-0	0.1252	0.07906 to 0.1714	Yes	****	<0.0001
									DPI flg22 prx33-3 vs. DPI Col-0	0.1155	0.07038 to 0.1606	Yes	****	<0.0001
									DPI flg22 prx33-3 vs. DP flg22 Col-0	0.01233	-0.06300 to 0.08765	No	ns	>0.9999
									DPI flg22 prx33-3 vs. flg22 Col-0	-0.02192	-0.08000 to 0.03616	No	ns	0.9679
									flg22 prx33-3 vs. Control prx34-3	0.1627	0.1086 to 0.2167	Yes	****	<0.0001
									flg22 prx33-3 vs. DPI prx34-2	0.1558	0.1010 to 0.2106	Yes	****	<0.0001
									flg22 prx33-3 vs. DPI flg22 prx34-2	0.03895	-0.03455 to 0.1124	No	ns	0.7694
									flg22 prx33-3 vs. flg22 prx34-2	0.03177	-0.03197 to 0.09552	No	ns	0.8291
									flg22 prx33-3 vs. Control Col-0	0.1641	0.1087 to 0.2196	Yes	****	<0.0001
									flg22 prx33-3 vs. DPI Col-0	0.1544	0.09981 to 0.2090	Yes	****	<0.0001
									flg22 prx33-3 vs. DP flg22 Col-0	0.05123	-0.02889 to 0.1313	No	ns	0.5216
									flg22 prx33-3 vs. flg22 Col-0	0.01698	-0.04802 to 0.08197	No	ns	0.9983
									Control prx34-3 vs. DPI prx34-2	-0.006888	-0.02787 to 0.01409	No	ns	0.9873
									Control prx34-3 vs. DPI flg22 prx34-2	-0.1237	-0.1827 to -0.06472	Yes	****	<0.0001
									Control prx34-3 vs. flg22 prx34-2	-0.1309	-0.1744 to -0.08744	Yes	****	<0.0001
									Control prx34-3 vs. Control Col-0	0.001463	-0.02173 to 0.02466	No	ns	>0.9999
									Control prx34-3 vs. DPI Col-0	-0.008293	-0.02812 to 0.01153	No	ns	0.933
									Control prx34-3 vs. DP flg22 Col-0	-0.1114	-0.1794 to -0.04354	Yes	***	0.0005
									Control prx34-3 vs. flg22 Col-0	-0.1457	-0.1916 to -0.09983	Yes	****	<0.0001
									DPI prx34-2 vs. DPI flg22 prx34-2	-0.1168	-0.1765 to -0.05721	Yes	****	<0.0001
									DPI prx34-2 vs. flg22 prx34-2	-0.124	-0.1685 to -0.07956	Yes	****	<0.0001
									DPI prx34-2 vs. Control Col-0	0.008351	-0.01730 to 0.03400	No	ns	0.9896
									DPI prx34-2 vs. DPI Col-0	-0.001405	-0.02425 to 0.02144	No	ns	>0.9999
									DPI prx34-2 vs. DP flg22 Col-0	-0.1046	-0.1730 to -0.03613	Yes	**	0.001
									DPI prx34-2 vs. flg22 Col-0	-0.1388	-0.1856 to -0.09205	Yes	****	<0.0001
									DPI flg22 prx34-2 vs. flg22 prx34-2	-0.007177	-0.07460 to 0.06025	No	ns	>0.9999
									DPI flg22 prx34-2 vs. Control Col-0	0.1252	0.06507 to 0.1853	Yes	****	<0.0001
									DPI flg22 prx34-2 vs. DPI Col-0	0.1154	0.05602 to 0.1749	Yes	****	<0.0001
									DPI flg22 prx34-2 vs. DP flg22 Col-0	0.01228	-0.07035 to 0.09490	No	ns	>0.9999
									DPI flg22 prx34-2 vs. flg22 Col-0	-0.02197	-0.09053 to 0.04658	No	ns	0.9897
									flg22 prx34-2 vs. Control Col-0	0.1324	0.08714 to 0.1776	Yes	****	<0.0001
									flg22 prx34-2 vs. DPI Col-0	0.1226	0.07850 to 0.1667	Yes	****	<0.0001
									flg22 prx34-2 vs. DP flg22 Col-0	0.01946	-0.05544 to 0.09435	No	ns	0.998
									flg22 prx34-2 vs. flg22 Col-0	-0.01479	-0.07221 to 0.04263	No	ns	0.9985
									Control Col-0 vs. DPI Col-0	-0.009756	-0.03458 to 0.01507	No	ns	0.9579
									Control Col-0 vs. DP flg22 Col-0	-0.1129	-0.1817 to -0.04408	Yes	***	0.0004
									Control Col-0 vs. flg22 Col-0	-0.1472	-0.1946 to -0.09971	Yes	****	<0.0001
									DPI Col-0 vs. DP flg22 Col-0	-0.1032	-0.1714 to -0.03491	Yes	**	0.0012
									DPI Col-0 vs. flg22 Col-0	-0.1374	-0.1839 to -0.09096	Yes	****	<0.0001
									DP flg22 Col-0 vs. flg22 Col-0	-0.03425	-0.1101 to 0.04159	No	ns	0.8883
									85
									Control prx33-3 vs. DPI prx33-3	-0.002097	-0.03175 to 0.02755	No	ns	>0.9999
									Control prx33-3 vs. DPI flg22 prx33-3	-0.1296	-0.1813 to -0.07793	Yes	****	<0.0001
									Control prx33-3 vs. flg22 prx33-3	-0.1624	-0.2189 to -0.1059	Yes	****	<0.0001
									Control prx33-3 vs. Control prx34-3	-0.002984	-0.02760 to 0.02163	No	ns	>0.9999
									Control prx33-3 vs. DPI prx34-2	-0.008793	-0.03617 to 0.01859	No	ns	0.9896
									Control prx33-3 vs. DPI flg22 prx34-2	-0.1256	-0.1854 to -0.06577	Yes	****	<0.0001
									Control prx33-3 vs. flg22 prx34-2	-0.1266	-0.1686 to -0.08467	Yes	****	<0.0001
									Control prx33-3 vs. Control Col-0	-0.0007289	-0.02953 to 0.02807	No	ns	>0.9999
									Control prx33-3 vs. DPI Col-0	-0.01662	-0.04334 to 0.01011	No	ns	0.5545
									Control prx33-3 vs. DP flg22 Col-0	-0.114	-0.1844 to -0.04367	Yes	***	0.0005
									Control prx33-3 vs. flg22 Col-0	-0.1474	-0.1999 to -0.09493	Yes	****	<0.0001
									DPI prx33-3 vs. DPI flg22 prx33-3	-0.1275	-0.1795 to -0.07555	Yes	****	<0.0001
									DPI prx33-3 vs. flg22 prx33-3	-0.1603	-0.2171 to -0.1036	Yes	****	<0.0001
									DPI prx33-3 vs. Control prx34-3	-0.0008868	-0.02640 to 0.02463	No	ns	>0.9999
									DPI prx33-3 vs. DPI prx34-2	-0.006695	-0.03483 to 0.02144	No	ns	0.9992
									DPI prx33-3 vs. DPI flg22 prx34-2	-0.1235	-0.1835 to -0.06345	Yes	****	<0.0001
									DPI prx33-3 vs. flg22 prx34-2	-0.1245	-0.1669 to -0.08219	Yes	****	<0.0001
									DPI prx33-3 vs. Control Col-0	0.001368	-0.02813 to 0.03087	No	ns	>0.9999
									DPI prx33-3 vs. DPI Col-0	-0.01452	-0.04203 to 0.01299	No	ns	0.7602
									DPI prx33-3 vs. DP flg22 Col-0	-0.1119	-0.1824 to -0.04140	Yes	***	0.0006
									DPI prx33-3 vs. flg22 Col-0	-0.1453	-0.1981 to -0.09257	Yes	****	<0.0001
									DPI flg22 prx33-3 vs. flg22 prx33-3	-0.03282	-0.1010 to 0.03539	No	ns	0.86
									DPI flg22 prx33-3 vs. Control prx34-3	0.1266	0.07657 to 0.1767	Yes	****	<0.0001
									DPI flg22 prx33-3 vs. DPI prx34-2	0.1208	0.06975 to 0.1719	Yes	****	<0.0001
									DPI flg22 prx33-3 vs. DPI flg22 prx34-2	0.004042	-0.06647 to 0.07456	No	ns	>0.9999
									DPI flg22 prx33-3 vs. flg22 prx34-2	0.002982	-0.05529 to 0.06125	No	ns	>0.9999
									DPI flg22 prx33-3 vs. Control Col-0	0.1289	0.07722 to 0.1805	Yes	****	<0.0001
									DPI flg22 prx33-3 vs. DPI Col-0	0.113	0.06217 to 0.1638	Yes	****	<0.0001
									DPI flg22 prx33-3 vs. DP flg22 Col-0	0.0156	-0.06339 to 0.09459	No	ns	0.9999
									DPI flg22 prx33-3 vs. flg22 Col-0	-0.01781	-0.08292 to 0.04729	No	ns	0.9975
									flg22 prx33-3 vs. Control prx34-3	0.1595	0.1044 to 0.2145	Yes	****	<0.0001
									flg22 prx33-3 vs. DPI prx34-2	0.1536	0.09768 to 0.2096	Yes	****	<0.0001
									flg22 prx33-3 vs. DPI flg22 prx34-2	0.03686	-0.03681 to 0.1105	No	ns	0.8255
									flg22 prx33-3 vs. flg22 prx34-2	0.0358	-0.02662 to 0.09822	No	ns	0.6727
									flg22 prx33-3 vs. Control Col-0	0.1617	0.1052 to 0.2182	Yes	****	<0.0001
									flg22 prx33-3 vs. DPI Col-0	0.1458	0.09007 to 0.2016	Yes	****	<0.0001
									flg22 prx33-3 vs. DP flg22 Col-0	0.04842	-0.03324 to 0.1301	No	ns	0.6275
									flg22 prx33-3 vs. flg22 Col-0	0.01501	-0.05364 to 0.08365	No	ns	0.9997
									Control prx34-3 vs. DPI prx34-2	-0.005809	-0.02826 to 0.01665	No	ns	0.9982
									Control prx34-3 vs. DPI flg22 prx34-2	-0.1226	-0.1811 to -0.06404	Yes	****	<0.0001
									Control prx34-3 vs. flg22 prx34-2	-0.1236	-0.1634 to -0.08394	Yes	****	<0.0001
									Control prx34-3 vs. Control Col-0	0.002255	-0.02206 to 0.02657	No	ns	>0.9999
									Control prx34-3 vs. DPI Col-0	-0.01363	-0.03517 to 0.007900	No	ns	0.5297
									Control prx34-3 vs. DP flg22 Col-0	-0.111	-0.1804 to -0.04169	Yes	***	0.0007
									Control prx34-3 vs. flg22 Col-0	-0.1444	-0.1954 to -0.09348	Yes	****	<0.0001
									DPI prx34-2 vs. DPI flg22 prx34-2	-0.1168	-0.1761 to -0.05744	Yes	****	<0.0001
									DPI prx34-2 vs. flg22 prx34-2	-0.1178	-0.1590 to -0.07672	Yes	****	<0.0001
									DPI prx34-2 vs. Control Col-0	0.008064	-0.01912 to 0.03524	No	ns	0.9951
									DPI prx34-2 vs. DPI Col-0	-0.007826	-0.03270 to 0.01705	No	ns	0.9916
									DPI prx34-2 vs. DP flg22 Col-0	-0.1052	-0.1752 to -0.03525	Yes	**	0.0012
									DPI prx34-2 vs. flg22 Col-0	-0.1386	-0.1906 to -0.08672	Yes	****	<0.0001
									DPI flg22 prx34-2 vs. flg22 prx34-2	-0.001061	-0.06619 to 0.06407	No	ns	>0.9999
									DPI flg22 prx34-2 vs. Control Col-0	0.1248	0.06505 to 0.1846	Yes	****	<0.0001
									DPI flg22 prx34-2 vs. DPI Col-0	0.109	0.04981 to 0.1681	Yes	****	<0.0001
									DPI flg22 prx34-2 vs. DP flg22 Col-0	0.01156	-0.07178 to 0.09489	No	ns	>0.9999
									DPI flg22 prx34-2 vs. flg22 Col-0	-0.02186	-0.09278 to 0.04907	No	ns	0.9928
									flg22 prx34-2 vs. Control Col-0	0.1259	0.08399 to 0.1678	Yes	****	<0.0001
									flg22 prx34-2 vs. DPI Col-0	0.11	0.06924 to 0.1508	Yes	****	<0.0001
									flg22 prx34-2 vs. DP flg22 Col-0	0.01262	-0.06195 to 0.08719	No	ns	>0.9999
									flg22 prx34-2 vs. flg22 Col-0	-0.0208	-0.07967 to 0.03808	No	ns	0.9788
									Control Col-0 vs. DPI Col-0	-0.01589	-0.04240 to 0.01062	No	ns	0.6189
									Control Col-0 vs. DP flg22 Col-0	-0.1133	-0.1836 to -0.04295	Yes	***	0.0005
									Control Col-0 vs. flg22 Col-0	-0.1467	-0.1992 to -0.09422	Yes	****	<0.0001
									DPI Col-0 vs. DP flg22 Col-0	-0.0974	-0.1672 to -0.02758	Yes	**	0.0027
									DPI Col-0 vs. flg22 Col-0	-0.1308	-0.1825 to -0.07913	Yes	****	<0.0001
									DP flg22 Col-0 vs. flg22 Col-0	-0.03341	-0.1127 to 0.04590	No	ns	0.928
									90
									Control prx33-3 vs. DPI prx33-3	-0.006499	-0.03610 to 0.02311	No	ns	0.9996
									Control prx33-3 vs. DPI flg22 prx33-3	-0.1337	-0.1845 to -0.08279	Yes	****	<0.0001
									Control prx33-3 vs. flg22 prx33-3	-0.1603	-0.2159 to -0.1046	Yes	****	<0.0001
									Control prx33-3 vs. Control prx34-3	0.003988	-0.01952 to 0.02750	No	ns	>0.9999
									Control prx33-3 vs. DPI prx34-2	-0.006987	-0.03085 to 0.01687	No	ns	0.9946
									Control prx33-3 vs. DPI flg22 prx34-2	-0.1291	-0.1970 to -0.06122	Yes	****	<0.0001
									Control prx33-3 vs. flg22 prx34-2	-0.132	-0.1771 to -0.08690	Yes	****	<0.0001
									Control prx33-3 vs. Control Col-0	0.001497	-0.02853 to 0.03153	No	ns	>0.9999
									Control prx33-3 vs. DPI Col-0	-0.01549	-0.03999 to 0.009004	No	ns	0.5282
									Control prx33-3 vs. DP flg22 Col-0	-0.1129	-0.1862 to -0.03965	Yes	***	0.0009
									Control prx33-3 vs. flg22 Col-0	-0.149	-0.2020 to -0.09595	Yes	****	<0.0001
									DPI prx33-3 vs. DPI flg22 prx33-3	-0.1272	-0.1790 to -0.07529	Yes	****	<0.0001
									DPI prx33-3 vs. flg22 prx33-3	-0.1538	-0.2103 to -0.09724	Yes	****	<0.0001
									DPI prx33-3 vs. Control prx34-3	0.01049	-0.01616 to 0.03714	No	ns	0.9459
									DPI prx33-3 vs. DPI prx34-2	-0.0004879	-0.02742 to 0.02644	No	ns	>0.9999
									DPI prx33-3 vs. DPI flg22 prx34-2	-0.1226	-0.1911 to -0.05409	Yes	***	0.0001
									DPI prx33-3 vs. flg22 prx34-2	-0.1255	-0.1717 to -0.07920	Yes	****	<0.0001
									DPI prx33-3 vs. Control Col-0	0.007996	-0.02425 to 0.04024	No	ns	0.9989
									DPI prx33-3 vs. DPI Col-0	-0.008992	-0.03645 to 0.01846	No	ns	0.9862
									DPI prx33-3 vs. DP flg22 Col-0	-0.1064	-0.1803 to -0.03258	Yes	**	0.0018
									DPI prx33-3 vs. flg22 Col-0	-0.1425	-0.1964 to -0.08853	Yes	****	<0.0001
									DPI flg22 prx33-3 vs. flg22 prx33-3	-0.0266	-0.09413 to 0.04092	No	ns	0.9587
									DPI flg22 prx33-3 vs. Control prx34-3	0.1377	0.08800 to 0.1873	Yes	****	<0.0001
									DPI flg22 prx33-3 vs. DPI prx34-2	0.1267	0.07691 to 0.1764	Yes	****	<0.0001
									DPI flg22 prx33-3 vs. DPI flg22 prx34-2	0.004552	-0.07237 to 0.08148	No	ns	>0.9999
									DPI flg22 prx33-3 vs. flg22 prx34-2	0.001691	-0.05844 to 0.06183	No	ns	>0.9999
									DPI flg22 prx33-3 vs. Control Col-0	0.1352	0.08304 to 0.1873	Yes	****	<0.0001
									DPI flg22 prx33-3 vs. DPI Col-0	0.1182	0.06819 to 0.1682	Yes	****	<0.0001
									DPI flg22 prx33-3 vs. DP flg22 Col-0	0.02072	-0.06072 to 0.1022	No	ns	0.9984
									DPI flg22 prx33-3 vs. flg22 Col-0	-0.0153	-0.08072 to 0.05012	No	ns	0.9994
									flg22 prx33-3 vs. Control prx34-3	0.1643	0.1097 to 0.2188	Yes	****	<0.0001
									flg22 prx33-3 vs. DPI prx34-2	0.1533	0.09865 to 0.2079	Yes	****	<0.0001
									flg22 prx33-3 vs. DPI flg22 prx34-2	0.03115	-0.04845 to 0.1108	No	ns	0.9579
									flg22 prx33-3 vs. flg22 prx34-2	0.02829	-0.03568 to 0.09227	No	ns	0.9116
									flg22 prx33-3 vs. Control Col-0	0.1618	0.1050 to 0.2185	Yes	****	<0.0001
									flg22 prx33-3 vs. DPI Col-0	0.1448	0.08995 to 0.1996	Yes	****	<0.0001
									flg22 prx33-3 vs. DP flg22 Col-0	0.04732	-0.03658 to 0.1312	No	ns	0.6892
									flg22 prx33-3 vs. flg22 Col-0	0.01131	-0.05751 to 0.08012	No	ns	>0.9999
									Control prx34-3 vs. DPI prx34-2	-0.01098	-0.03020 to 0.008254	No	ns	0.6782
									Control prx34-3 vs. DPI flg22 prx34-2	-0.1331	-0.2002 to -0.06599	Yes	****	<0.0001
									Control prx34-3 vs. flg22 prx34-2	-0.136	-0.1796 to -0.09236	Yes	****	<0.0001
									Control prx34-3 vs. Control Col-0	-0.002491	-0.02957 to 0.02458	No	ns	>0.9999
									Control prx34-3 vs. DPI Col-0	-0.01948	-0.03961 to 0.0006463	No	ns	0.0647
									Control prx34-3 vs. DP flg22 Col-0	-0.1169	-0.1895 to -0.04434	Yes	***	0.0006
									Control prx34-3 vs. flg22 Col-0	-0.153	-0.2048 to -0.1011	Yes	****	<0.0001
									DPI prx34-2 vs. DPI flg22 prx34-2	-0.1221	-0.1893 to -0.05494	Yes	***	0.0002
									DPI prx34-2 vs. flg22 prx34-2	-0.125	-0.1687 to -0.08125	Yes	****	<0.0001
									DPI prx34-2 vs. Control Col-0	0.008484	-0.01888 to 0.03585	No	ns	0.9918
									DPI prx34-2 vs. DPI Col-0	-0.008504	-0.02908 to 0.01207	No	ns	0.9396
									DPI prx34-2 vs. DP flg22 Col-0	-0.106	-0.1786 to -0.03330	Yes	**	0.0019
									DPI prx34-2 vs. flg22 Col-0	-0.142	-0.1940 to -0.08997	Yes	****	<0.0001
									DPI flg22 prx34-2 vs. flg22 prx34-2	-0.002861	-0.07697 to 0.07125	No	ns	>0.9999
									DPI flg22 prx34-2 vs. Control Col-0	0.1306	0.06192 to 0.1993	Yes	****	<0.0001
									DPI flg22 prx34-2 vs. DPI Col-0	0.1136	0.04630 to 0.1809	Yes	***	0.0003
									DPI flg22 prx34-2 vs. DP flg22 Col-0	0.01617	-0.07457 to 0.1069	No	ns	>0.9999
									DPI flg22 prx34-2 vs. flg22 Col-0	-0.01985	-0.09780 to 0.05810	No	ns	0.9985
									flg22 prx34-2 vs. Control Col-0	0.1335	0.08692 to 0.1800	Yes	****	<0.0001
									flg22 prx34-2 vs. DPI Col-0	0.1165	0.07248 to 0.1605	Yes	****	<0.0001
									flg22 prx34-2 vs. DP flg22 Col-0	0.01903	-0.05985 to 0.09791	No	ns	0.9989
									flg22 prx34-2 vs. flg22 Col-0	-0.01699	-0.07870 to 0.04472	No	ns	0.9972
									Control Col-0 vs. DPI Col-0	-0.01699	-0.04488 to 0.01090	No	ns	0.5867
									Control Col-0 vs. DP flg22 Col-0	-0.1144	-0.1885 to -0.04042	Yes	***	0.0008
									Control Col-0 vs. flg22 Col-0	-0.1505	-0.2046 to -0.09630	Yes	****	<0.0001
									DPI Col-0 vs. DP flg22 Col-0	-0.09745	-0.1702 to -0.02467	Yes	**	0.0043
									DPI Col-0 vs. flg22 Col-0	-0.1335	-0.1857 to -0.08127	Yes	****	<0.0001
									DP flg22 Col-0 vs. flg22 Col-0	-0.03602	-0.1184 to 0.04636	No	ns	0.909
									95
									Control prx33-3 vs. DPI prx33-3	-0.006877	-0.03369 to 0.01994	No	ns	0.9983
									Control prx33-3 vs. DPI flg22 prx33-3	-0.1381	-0.1880 to -0.08814	Yes	****	<0.0001
									Control prx33-3 vs. flg22 prx33-3	-0.1537	-0.2075 to -0.09997	Yes	****	<0.0001
									Control prx33-3 vs. Control prx34-3	-5.44e-05	-0.02448 to 0.02437	No	ns	>0.9999
									Control prx33-3 vs. DPI prx34-2	-0.007759	-0.03348 to 0.01796	No	ns	0.9932
									Control prx33-3 vs. DPI flg22 prx34-2	-0.1319	-0.1990 to -0.06471	Yes	****	<0.0001
									Control prx33-3 vs. flg22 prx34-2	-0.1302	-0.1781 to -0.08241	Yes	****	<0.0001
									Control prx33-3 vs. Control Col-0	-0.0007156	-0.02860 to 0.02717	No	ns	>0.9999
									Control prx33-3 vs. DPI Col-0	-0.007353	-0.03527 to 0.02057	No	ns	0.998
									Control prx33-3 vs. DP flg22 Col-0	-0.1107	-0.1830 to -0.03840	Yes	***	0.0009
									Control prx33-3 vs. flg22 Col-0	-0.1446	-0.2001 to -0.08919	Yes	****	<0.0001
									DPI prx33-3 vs. DPI flg22 prx33-3	-0.1312	-0.1802 to -0.08215	Yes	****	<0.0001
									DPI prx33-3 vs. flg22 prx33-3	-0.1468	-0.1998 to -0.09389	Yes	****	<0.0001
									DPI prx33-3 vs. Control prx34-3	0.006823	-0.01461 to 0.02825	No	ns	0.9894
									DPI prx33-3 vs. DPI prx34-2	-0.0008816	-0.02389 to 0.02213	No	ns	>0.9999
									DPI prx33-3 vs. DPI flg22 prx34-2	-0.125	-0.1916 to -0.05838	Yes	****	<0.0001
									DPI prx33-3 vs. flg22 prx34-2	-0.1234	-0.1703 to -0.07647	Yes	****	<0.0001
									DPI prx33-3 vs. Control Col-0	0.006162	-0.01938 to 0.03171	No	ns	0.9992
									DPI prx33-3 vs. DPI Col-0	-0.0004761	-0.02608 to 0.02512	No	ns	>0.9999
									DPI prx33-3 vs. DP flg22 Col-0	-0.1038	-0.1756 to -0.03202	Yes	**	0.0019
									DPI prx33-3 vs. flg22 Col-0	-0.1378	-0.1925 to -0.08305	Yes	****	<0.0001
									DPI flg22 prx33-3 vs. flg22 prx33-3	-0.01565	-0.08065 to 0.04935	No	ns	0.9992
									DPI flg22 prx33-3 vs. Control prx34-3	0.138	0.08988 to 0.1862	Yes	****	<0.0001
									DPI flg22 prx33-3 vs. DPI prx34-2	0.1303	0.08168 to 0.1789	Yes	****	<0.0001
									DPI flg22 prx33-3 vs. DPI flg22 prx34-2	0.006219	-0.06920 to 0.08164	No	ns	>0.9999
									DPI flg22 prx33-3 vs. flg22 prx34-2	0.007833	-0.05284 to 0.06850	No	ns	>0.9999
									DPI flg22 prx33-3 vs. Control Col-0	0.1374	0.08784 to 0.1869	Yes	****	<0.0001
									DPI flg22 prx33-3 vs. DPI Col-0	0.1307	0.08121 to 0.1802	Yes	****	<0.0001
									DPI flg22 prx33-3 vs. DP flg22 Col-0	0.02737	-0.05241 to 0.1071	No	ns	0.9817
									DPI flg22 prx33-3 vs. flg22 Col-0	-0.006568	-0.07266 to 0.05952	No	ns	>0.9999
									flg22 prx33-3 vs. Control prx34-3	0.1537	0.1016 to 0.2058	Yes	****	<0.0001
									flg22 prx33-3 vs. DPI prx34-2	0.146	0.09340 to 0.1985	Yes	****	<0.0001
									flg22 prx33-3 vs. DPI flg22 prx34-2	0.02187	-0.05570 to 0.09944	No	ns	0.9966
									flg22 prx33-3 vs. flg22 prx34-2	0.02348	-0.04015 to 0.08712	No	ns	0.9737
									flg22 prx33-3 vs. Control Col-0	0.153	0.09962 to 0.2064	Yes	****	<0.0001
									flg22 prx33-3 vs. DPI Col-0	0.1464	0.09300 to 0.1997	Yes	****	<0.0001
									flg22 prx33-3 vs. DP flg22 Col-0	0.04302	-0.03873 to 0.1248	No	ns	0.7673
									flg22 prx33-3 vs. flg22 Col-0	0.009084	-0.05962 to 0.07779	No	ns	>0.9999
									Control prx34-3 vs. DPI prx34-2	-0.007704	-0.02746 to 0.01205	No	ns	0.9578
									Control prx34-3 vs. DPI flg22 prx34-2	-0.1318	-0.1978 to -0.06577	Yes	****	<0.0001
									Control prx34-3 vs. flg22 prx34-2	-0.1302	-0.1761 to -0.08427	Yes	****	<0.0001
									Control prx34-3 vs. Control Col-0	-0.0006612	-0.02352 to 0.02220	No	ns	>0.9999
									Control prx34-3 vs. DPI Col-0	-0.007299	-0.03026 to 0.01566	No	ns	0.9895
									Control prx34-3 vs. DP flg22 Col-0	-0.1106	-0.1819 to -0.03936	Yes	***	0.001
									Control prx34-3 vs. flg22 Col-0	-0.1446	-0.1986 to -0.09062	Yes	****	<0.0001
									DPI prx34-2 vs. DPI flg22 prx34-2	-0.1241	-0.1904 to -0.05776	Yes	****	<0.0001
									DPI prx34-2 vs. flg22 prx34-2	-0.1225	-0.1689 to -0.07604	Yes	****	<0.0001
									DPI prx34-2 vs. Control Col-0	0.007043	-0.01728 to 0.03137	No	ns	0.9959
									DPI prx34-2 vs. DPI Col-0	0.0004055	-0.02399 to 0.02480	No	ns	>0.9999
									DPI prx34-2 vs. DP flg22 Col-0	-0.1029	-0.1745 to -0.03137	Yes	**	0.0021
									DPI prx34-2 vs. flg22 Col-0	-0.1369	-0.1913 to -0.08251	Yes	****	<0.0001
									DPI flg22 prx34-2 vs. flg22 prx34-2	0.001614	-0.07274 to 0.07597	No	ns	>0.9999
									DPI flg22 prx34-2 vs. Control Col-0	0.1311	0.06425 to 0.1980	Yes	****	<0.0001
									DPI flg22 prx34-2 vs. DPI Col-0	0.1245	0.05762 to 0.1914	Yes	****	<0.0001
									DPI flg22 prx34-2 vs. DP flg22 Col-0	0.02115	-0.06810 to 0.1104	No	ns	0.9993
									DPI flg22 prx34-2 vs. flg22 Col-0	-0.01279	-0.09112 to 0.06555	No	ns	>0.9999
									flg22 prx34-2 vs. Control Col-0	0.1295	0.08214 to 0.1769	Yes	****	<0.0001
									flg22 prx34-2 vs. DPI Col-0	0.1229	0.07551 to 0.1703	Yes	****	<0.0001
									flg22 prx34-2 vs. DP flg22 Col-0	0.01954	-0.05927 to 0.09835	No	ns	0.9987
									flg22 prx34-2 vs. flg22 Col-0	-0.0144	-0.07917 to 0.05037	No	ns	0.9996
									Control Col-0 vs. DPI Col-0	-0.006638	-0.03338 to 0.02011	No	ns	0.999
									Control Col-0 vs. DP flg22 Col-0	-0.11	-0.1821 to -0.03791	Yes	**	0.001
									Control Col-0 vs. flg22 Col-0	-0.1439	-0.1990 to -0.08882	Yes	****	<0.0001
									DPI Col-0 vs. DP flg22 Col-0	-0.1033	-0.1754 to -0.03128	Yes	**	0.002
									DPI Col-0 vs. flg22 Col-0	-0.1373	-0.1924 to -0.08219	Yes	****	<0.0001
									DP flg22 Col-0 vs. flg22 Col-0	-0.03394	-0.1164 to 0.04851	No	ns	0.9383
									100
									Control prx33-3 vs. DPI prx33-3	-0.01343	-0.04467 to 0.01782	No	ns	0.9196
									Control prx33-3 vs. DPI flg22 prx33-3	-0.1437	-0.2017 to -0.08575	Yes	****	<0.0001
									Control prx33-3 vs. flg22 prx33-3	-0.1636	-0.2169 to -0.1104	Yes	****	<0.0001
									Control prx33-3 vs. Control prx34-3	-0.00289	-0.02845 to 0.02267	No	ns	>0.9999
									Control prx33-3 vs. DPI prx34-2	-0.0177	-0.04299 to 0.007591	No	ns	0.3674
									Control prx33-3 vs. DPI flg22 prx34-2	-0.1412	-0.2105 to -0.07184	Yes	****	<0.0001
									Control prx33-3 vs. flg22 prx34-2	-0.1357	-0.1846 to -0.08688	Yes	****	<0.0001
									Control prx33-3 vs. Control Col-0	-0.005115	-0.03285 to 0.02262	No	ns	>0.9999
									Control prx33-3 vs. DPI Col-0	-0.01139	-0.03936 to 0.01658	No	ns	0.9423
									Control prx33-3 vs. DP flg22 Col-0	-0.124	-0.1946 to -0.05344	Yes	***	0.0002
									Control prx33-3 vs. flg22 Col-0	-0.1509	-0.2060 to -0.09587	Yes	****	<0.0001
									DPI prx33-3 vs. DPI flg22 prx33-3	-0.1303	-0.1887 to -0.07196	Yes	****	<0.0001
									DPI prx33-3 vs. flg22 prx33-3	-0.1502	-0.2039 to -0.09654	Yes	****	<0.0001
									DPI prx33-3 vs. Control prx34-3	0.01054	-0.01633 to 0.03741	No	ns	0.9467
									DPI prx33-3 vs. DPI prx34-2	-0.004274	-0.03089 to 0.02235	No	ns	>0.9999
									DPI prx33-3 vs. DPI flg22 prx34-2	-0.1278	-0.1974 to -0.05814	Yes	****	<0.0001
									DPI prx33-3 vs. flg22 prx34-2	-0.1223	-0.1717 to -0.07297	Yes	****	<0.0001
									DPI prx33-3 vs. Control Col-0	0.008312	-0.02058 to 0.03720	No	ns	0.9956
									DPI prx33-3 vs. DPI Col-0	0.002034	-0.02707 to 0.03114	No	ns	>0.9999
									DPI prx33-3 vs. DP flg22 Col-0	-0.1106	-0.1814 to -0.03975	Yes	***	0.0007
									DPI prx33-3 vs. flg22 Col-0	-0.1375	-0.1930 to -0.08205	Yes	****	<0.0001
									DPI flg22 prx33-3 vs. flg22 prx33-3	-0.01991	-0.08990 to 0.05008	No	ns	0.9966
									DPI flg22 prx33-3 vs. Control prx34-3	0.1408	0.08444 to 0.1973	Yes	****	<0.0001
									DPI flg22 prx33-3 vs. DPI prx34-2	0.126	0.06971 to 0.1824	Yes	****	<0.0001
									DPI flg22 prx33-3 vs. DPI flg22 prx34-2	0.002553	-0.07880 to 0.08391	No	ns	>0.9999
									DPI flg22 prx33-3 vs. flg22 prx34-2	0.007998	-0.05914 to 0.07514	No	ns	>0.9999
									DPI flg22 prx33-3 vs. Control Col-0	0.1386	0.08148 to 0.1958	Yes	****	<0.0001
									DPI flg22 prx33-3 vs. DPI Col-0	0.1323	0.07514 to 0.1895	Yes	****	<0.0001
									DPI flg22 prx33-3 vs. DP flg22 Col-0	0.01973	-0.06258 to 0.1020	No	ns	0.9992
									DPI flg22 prx33-3 vs. flg22 Col-0	-0.007199	-0.07820 to 0.06381	No	ns	>0.9999
									flg22 prx33-3 vs. Control prx34-3	0.1608	0.1093 to 0.2122	Yes	****	<0.0001
									flg22 prx33-3 vs. DPI prx34-2	0.1459	0.09463 to 0.1973	Yes	****	<0.0001
									flg22 prx33-3 vs. DPI flg22 prx34-2	0.02246	-0.05632 to 0.1012	No	ns	0.9961
									flg22 prx33-3 vs. flg22 prx34-2	0.02791	-0.03563 to 0.09144	No	ns	0.9169
									flg22 prx33-3 vs. Control Col-0	0.1585	0.1063 to 0.2108	Yes	****	<0.0001
									flg22 prx33-3 vs. DPI Col-0	0.1523	0.09991 to 0.2046	Yes	****	<0.0001
									flg22 prx33-3 vs. DP flg22 Col-0	0.03964	-0.04015 to 0.1194	No	ns	0.8236
									flg22 prx33-3 vs. flg22 Col-0	0.01271	-0.05504 to 0.08046	No	ns	>0.9999
									Control prx34-3 vs. DPI prx34-2	-0.01481	-0.03301 to 0.003389	No	ns	0.1994
									Control prx34-3 vs. DPI flg22 prx34-2	-0.1383	-0.2065 to -0.07012	Yes	****	<0.0001
									Control prx34-3 vs. flg22 prx34-2	-0.1329	-0.1797 to -0.08602	Yes	****	<0.0001
									Control prx34-3 vs. Control Col-0	-0.002225	-0.02424 to 0.01979	No	ns	>0.9999
									Control prx34-3 vs. DPI Col-0	-0.008503	-0.03090 to 0.01389	No	ns	0.9635
									Control prx34-3 vs. DP flg22 Col-0	-0.1211	-0.1905 to -0.05169	Yes	***	0.0003
									Control prx34-3 vs. flg22 Col-0	-0.148	-0.2015 to -0.09462	Yes	****	<0.0001
									DPI prx34-2 vs. DPI flg22 prx34-2	-0.1235	-0.1916 to -0.05538	Yes	***	0.0002
									DPI prx34-2 vs. flg22 prx34-2	-0.118	-0.1648 to -0.07133	Yes	****	<0.0001
									DPI prx34-2 vs. Control Col-0	0.01259	-0.009071 to 0.03424	No	ns	0.6548
									DPI prx34-2 vs. DPI Col-0	0.006308	-0.01574 to 0.02836	No	ns	0.9957
									DPI prx34-2 vs. DP flg22 Col-0	-0.1063	-0.1757 to -0.03695	Yes	**	0.0011
									DPI prx34-2 vs. flg22 Col-0	-0.1332	-0.1866 to -0.07990	Yes	****	<0.0001
									DPI flg22 prx34-2 vs. flg22 prx34-2	0.005445	-0.07101 to 0.08190	No	ns	>0.9999
									DPI flg22 prx34-2 vs. Control Col-0	0.1361	0.06735 to 0.2048	Yes	****	<0.0001
									DPI flg22 prx34-2 vs. DPI Col-0	0.1298	0.06103 to 0.1986	Yes	****	<0.0001
									DPI flg22 prx34-2 vs. DP flg22 Col-0	0.01718	-0.07207 to 0.1064	No	ns	0.9999
									DPI flg22 prx34-2 vs. flg22 Col-0	-0.009753	-0.08935 to 0.06985	No	ns	>0.9999
									flg22 prx34-2 vs. Control Col-0	0.1306	0.08286 to 0.1784	Yes	****	<0.0001
									flg22 prx34-2 vs. DPI Col-0	0.1243	0.07650 to 0.1722	Yes	****	<0.0001
									flg22 prx34-2 vs. DP flg22 Col-0	0.01173	-0.06578 to 0.08924	No	ns	>0.9999
									flg22 prx34-2 vs. flg22 Col-0	-0.0152	-0.07996 to 0.04956	No	ns	0.9993
									Control Col-0 vs. DPI Col-0	-0.006278	-0.03131 to 0.01875	No	ns	0.9989
									Control Col-0 vs. DP flg22 Col-0	-0.1189	-0.1889 to -0.04894	Yes	***	0.0003
									Control Col-0 vs. flg22 Col-0	-0.1458	-0.2000 to -0.09164	Yes	****	<0.0001
									DPI Col-0 vs. DP flg22 Col-0	-0.1126	-0.1826 to -0.04262	Yes	***	0.0006
									DPI Col-0 vs. flg22 Col-0	-0.1395	-0.1938 to -0.08530	Yes	****	<0.0001
									DP flg22 Col-0 vs. flg22 Col-0	-0.02693	-0.1075 to 0.05366	No	ns	0.9857
									105
									Control prx33-3 vs. DPI prx33-3	-0.0003733	-0.02687 to 0.02613	No	ns	>0.9999
									Control prx33-3 vs. DPI flg22 prx33-3	-0.1391	-0.1967 to -0.08161	Yes	****	<0.0001
									Control prx33-3 vs. flg22 prx33-3	-0.1496	-0.2031 to -0.09607	Yes	****	<0.0001
									Control prx33-3 vs. Control prx34-3	0.01037	-0.01171 to 0.03245	No	ns	0.8543
									Control prx33-3 vs. DPI prx34-2	-0.005607	-0.02948 to 0.01827	No	ns	0.9993
									Control prx33-3 vs. DPI flg22 prx34-2	-0.1353	-0.2083 to -0.06239	Yes	***	0.0001
									Control prx33-3 vs. flg22 prx34-2	-0.12	-0.1642 to -0.07585	Yes	****	<0.0001
									Control prx33-3 vs. Control Col-0	0.00568	-0.02136 to 0.03272	No	ns	0.9998
									Control prx33-3 vs. DPI Col-0	-0.005707	-0.02864 to 0.01723	No	ns	0.9987
									Control prx33-3 vs. DP flg22 Col-0	-0.1074	-0.1859 to -0.02895	Yes	**	0.0034
									Control prx33-3 vs. flg22 Col-0	-0.1389	-0.2023 to -0.07552	Yes	****	<0.0001
									DPI prx33-3 vs. DPI flg22 prx33-3	-0.1388	-0.1964 to -0.08109	Yes	****	<0.0001
									DPI prx33-3 vs. flg22 prx33-3	-0.1492	-0.2029 to -0.09552	Yes	****	<0.0001
									DPI prx33-3 vs. Control prx34-3	0.01074	-0.01201 to 0.03350	No	ns	0.8482
									DPI prx33-3 vs. DPI prx34-2	-0.005234	-0.02970 to 0.01924	No	ns	0.9997
									DPI prx33-3 vs. DPI flg22 prx34-2	-0.135	-0.2080 to -0.06191	Yes	***	0.0001
									DPI prx33-3 vs. flg22 prx34-2	-0.1197	-0.1641 to -0.07525	Yes	****	<0.0001
									DPI prx33-3 vs. Control Col-0	0.006053	-0.02148 to 0.03358	No	ns	0.9996
									DPI prx33-3 vs. DPI Col-0	-0.005334	-0.02891 to 0.01824	No	ns	0.9994
									DPI prx33-3 vs. DP flg22 Col-0	-0.1071	-0.1856 to -0.02848	Yes	**	0.0035
									DPI prx33-3 vs. flg22 Col-0	-0.1386	-0.2021 to -0.07501	Yes	****	<0.0001
									DPI flg22 prx33-3 vs. flg22 prx33-3	-0.01044	-0.08127 to 0.06040	No	ns	>0.9999
									DPI flg22 prx33-3 vs. Control prx34-3	0.1495	0.09305 to 0.2060	Yes	****	<0.0001
									DPI flg22 prx33-3 vs. DPI prx34-2	0.1335	0.07659 to 0.1905	Yes	****	<0.0001
									DPI flg22 prx33-3 vs. DPI flg22 prx34-2	0.003797	-0.08090 to 0.08850	No	ns	>0.9999
									DPI flg22 prx33-3 vs. flg22 prx34-2	0.01909	-0.04611 to 0.08429	No	ns	0.9953
									DPI flg22 prx33-3 vs. Control Col-0	0.1448	0.08693 to 0.2027	Yes	****	<0.0001
									DPI flg22 prx33-3 vs. DPI Col-0	0.1334	0.07675 to 0.1901	Yes	****	<0.0001
									DPI flg22 prx33-3 vs. DP flg22 Col-0	0.0317	-0.05747 to 0.1209	No	ns	0.9772
									DPI flg22 prx33-3 vs. flg22 Col-0	0.0002093	-0.07723 to 0.07765	No	ns	>0.9999
									flg22 prx33-3 vs. Control prx34-3	0.1599	0.1077 to 0.2122	Yes	****	<0.0001
									flg22 prx33-3 vs. DPI prx34-2	0.144	0.09113 to 0.1968	Yes	****	<0.0001
									flg22 prx33-3 vs. DPI flg22 prx34-2	0.01423	-0.06846 to 0.09693	No	ns	>0.9999
									flg22 prx33-3 vs. flg22 prx34-2	0.02952	-0.03250 to 0.09155	No	ns	0.8661
									flg22 prx33-3 vs. Control Col-0	0.1553	0.1013 to 0.2092	Yes	****	<0.0001
									flg22 prx33-3 vs. DPI Col-0	0.1439	0.09132 to 0.1964	Yes	****	<0.0001
									flg22 prx33-3 vs. DP flg22 Col-0	0.04214	-0.04519 to 0.1295	No	ns	0.8433
									flg22 prx33-3 vs. flg22 Col-0	0.01065	-0.06445 to 0.08575	No	ns	>0.9999
									Control prx34-3 vs. DPI prx34-2	-0.01598	-0.03514 to 0.003188	No	ns	0.1726
									Control prx34-3 vs. DPI flg22 prx34-2	-0.1457	-0.2179 to -0.07350	Yes	****	<0.0001
									Control prx34-3 vs. flg22 prx34-2	-0.1304	-0.1730 to -0.08779	Yes	****	<0.0001
									Control prx34-3 vs. Control Col-0	-0.00469	-0.02805 to 0.01867	No	ns	0.9998
									Control prx34-3 vs. DPI Col-0	-0.01608	-0.03385 to 0.001700	No	ns	0.1053
									Control prx34-3 vs. DP flg22 Col-0	-0.1178	-0.1956 to -0.03999	Yes	**	0.0013
									Control prx34-3 vs. flg22 Col-0	-0.1493	-0.2118 to -0.08678	Yes	****	<0.0001
									DPI prx34-2 vs. DPI flg22 prx34-2	-0.1297	-0.2023 to -0.05719	Yes	***	0.0002
									DPI prx34-2 vs. flg22 prx34-2	-0.1144	-0.1578 to -0.07111	Yes	****	<0.0001
									DPI prx34-2 vs. Control Col-0	0.01129	-0.01376 to 0.03634	No	ns	0.8995
									DPI prx34-2 vs. DPI Col-0	-9.969e-05	-0.02034 to 0.02014	No	ns	>0.9999
									DPI prx34-2 vs. DP flg22 Col-0	-0.1018	-0.1799 to -0.02370	Yes	**	0.0057
									DPI prx34-2 vs. flg22 Col-0	-0.1333	-0.1962 to -0.07040	Yes	****	<0.0001
									DPI flg22 prx34-2 vs. flg22 prx34-2	0.01529	-0.06312 to 0.09370	No	ns	0.9998
									DPI flg22 prx34-2 vs. Control Col-0	0.141	0.06782 to 0.2142	Yes	****	<0.0001
									DPI flg22 prx34-2 vs. DPI Col-0	0.1296	0.05726 to 0.2020	Yes	***	0.0002
									DPI flg22 prx34-2 vs. DP flg22 Col-0	0.0279	-0.06983 to 0.1256	No	ns	0.9962
									DPI flg22 prx34-2 vs. flg22 Col-0	-0.003588	-0.09150 to 0.08432	No	ns	>0.9999
									flg22 prx34-2 vs. Control Col-0	0.1257	0.08101 to 0.1704	Yes	****	<0.0001
									flg22 prx34-2 vs. DPI Col-0	0.1143	0.07138 to 0.1573	Yes	****	<0.0001
									flg22 prx34-2 vs. DP flg22 Col-0	0.01261	-0.07081 to 0.09603	No	ns	>0.9999
									flg22 prx34-2 vs. flg22 Col-0	-0.01888	-0.08892 to 0.05117	No	ns	0.9974
									Control Col-0 vs. DPI Col-0	-0.01139	-0.03555 to 0.01278	No	ns	0.8671
									Control Col-0 vs. DP flg22 Col-0	-0.1131	-0.1918 to -0.03440	Yes	**	0.002
									Control Col-0 vs. flg22 Col-0	-0.1446	-0.2083 to -0.08089	Yes	****	<0.0001
									DPI Col-0 vs. DP flg22 Col-0	-0.1017	-0.1797 to -0.02377	Yes	**	0.0057
									DPI Col-0 vs. flg22 Col-0	-0.1332	-0.1959 to -0.07051	Yes	****	<0.0001
									DP flg22 Col-0 vs. flg22 Col-0	-0.03149	-0.1236 to 0.06063	No	ns	0.9834
									110
									Control prx33-3 vs. DPI prx33-3	-0.008187	-0.03771 to 0.02134	No	ns	0.9959
									Control prx33-3 vs. DPI flg22 prx33-3	-0.1348	-0.1963 to -0.07332	Yes	****	<0.0001
									Control prx33-3 vs. flg22 prx33-3	-0.1524	-0.2066 to -0.09823	Yes	****	<0.0001
									Control prx33-3 vs. Control prx34-3	0.005517	-0.02406 to 0.03509	No	ns	0.9999
									Control prx33-3 vs. DPI prx34-2	-0.008654	-0.03946 to 0.02215	No	ns	0.9961
									Control prx33-3 vs. DPI flg22 prx34-2	-0.1344	-0.2028 to -0.06602	Yes	****	<0.0001
									Control prx33-3 vs. flg22 prx34-2	-0.1237	-0.1740 to -0.07342	Yes	****	<0.0001
									Control prx33-3 vs. Control Col-0	0.001544	-0.03196 to 0.03504	No	ns	>0.9999
									Control prx33-3 vs. DPI Col-0	-0.01688	-0.04634 to 0.01259	No	ns	0.6423
									Control prx33-3 vs. DP flg22 Col-0	-0.1267	-0.2038 to -0.04953	Yes	***	0.0004
									Control prx33-3 vs. flg22 Col-0	-0.1425	-0.2011 to -0.08389	Yes	****	<0.0001
									DPI prx33-3 vs. DPI flg22 prx33-3	-0.1266	-0.1858 to -0.06737	Yes	****	<0.0001
									DPI prx33-3 vs. flg22 prx33-3	-0.1442	-0.1956 to -0.09282	Yes	****	<0.0001
									DPI prx33-3 vs. Control prx34-3	0.0137	-0.007113 to 0.03452	No	ns	0.4769
									DPI prx33-3 vs. DPI prx34-2	-0.0004672	-0.02338 to 0.02244	No	ns	>0.9999
									DPI prx33-3 vs. DPI flg22 prx34-2	-0.1262	-0.1927 to -0.05967	Yes	****	<0.0001
									DPI prx33-3 vs. flg22 prx34-2	-0.1155	-0.1627 to -0.06831	Yes	****	<0.0001
									DPI prx33-3 vs. Control Col-0	0.009731	-0.01720 to 0.03666	No	ns	0.9747
									DPI prx33-3 vs. DPI Col-0	-0.00869	-0.02931 to 0.01194	No	ns	0.9305
									DPI prx33-3 vs. DP flg22 Col-0	-0.1185	-0.1941 to -0.04288	Yes	***	0.0009
									DPI prx33-3 vs. flg22 Col-0	-0.1343	-0.1906 to -0.07804	Yes	****	<0.0001
									DPI flg22 prx33-3 vs. flg22 prx33-3	-0.0176	-0.08933 to 0.05413	No	ns	0.9991
									DPI flg22 prx33-3 vs. Control prx34-3	0.1403	0.08105 to 0.1996	Yes	****	<0.0001
									DPI flg22 prx33-3 vs. DPI prx34-2	0.1261	0.06642 to 0.1859	Yes	****	<0.0001
									DPI flg22 prx33-3 vs. DPI flg22 prx34-2	0.0003956	-0.08116 to 0.08195	No	ns	>0.9999
									DPI flg22 prx33-3 vs. flg22 prx34-2	0.01109	-0.05815 to 0.08033	No	ns	>0.9999
									DPI flg22 prx33-3 vs. Control Col-0	0.1363	0.07555 to 0.1971	Yes	****	<0.0001
									DPI flg22 prx33-3 vs. DPI Col-0	0.1179	0.05870 to 0.1771	Yes	****	<0.0001
									DPI flg22 prx33-3 vs. DP flg22 Col-0	0.008122	-0.08029 to 0.09653	No	ns	>0.9999
									DPI flg22 prx33-3 vs. flg22 Col-0	-0.007689	-0.08220 to 0.06682	No	ns	>0.9999
									flg22 prx33-3 vs. Control prx34-3	0.1579	0.1065 to 0.2093	Yes	****	<0.0001
									flg22 prx33-3 vs. DPI prx34-2	0.1437	0.09176 to 0.1957	Yes	****	<0.0001
									flg22 prx33-3 vs. DPI flg22 prx34-2	0.01799	-0.05922 to 0.09520	No	ns	0.9994
									flg22 prx33-3 vs. flg22 prx34-2	0.02869	-0.03471 to 0.09208	No	ns	0.9009
									flg22 prx33-3 vs. Control Col-0	0.1539	0.1006 to 0.2072	Yes	****	<0.0001
									flg22 prx33-3 vs. DPI Col-0	0.1355	0.08416 to 0.1869	Yes	****	<0.0001
									flg22 prx33-3 vs. DP flg22 Col-0	0.02572	-0.05891 to 0.1103	No	ns	0.993
									flg22 prx33-3 vs. flg22 Col-0	0.009907	-0.05950 to 0.07932	No	ns	>0.9999
									Control prx34-3 vs. DPI prx34-2	-0.01417	-0.03714 to 0.008801	No	ns	0.571
									Control prx34-3 vs. DPI flg22 prx34-2	-0.1399	-0.2065 to -0.07336	Yes	****	<0.0001
									Control prx34-3 vs. flg22 prx34-2	-0.1292	-0.1765 to -0.08198	Yes	****	<0.0001
									Control prx34-3 vs. Control Col-0	-0.003973	-0.03096 to 0.02302	No	ns	>0.9999
									Control prx34-3 vs. DPI Col-0	-0.02239	-0.04309 to -0.001700	Yes	*	0.0251
									Control prx34-3 vs. DP flg22 Col-0	-0.1322	-0.2078 to -0.05657	Yes	***	0.0002
									Control prx34-3 vs. flg22 Col-0	-0.148	-0.2043 to -0.09172	Yes	****	<0.0001
									DPI prx34-2 vs. DPI flg22 prx34-2	-0.1257	-0.1927 to -0.05881	Yes	****	<0.0001
									DPI prx34-2 vs. flg22 prx34-2	-0.115	-0.1629 to -0.06718	Yes	****	<0.0001
									DPI prx34-2 vs. Control Col-0	0.0102	-0.01824 to 0.03864	No	ns	0.9778
									DPI prx34-2 vs. DPI Col-0	-0.008222	-0.03103 to 0.01459	No	ns	0.9757
									DPI prx34-2 vs. DP flg22 Col-0	-0.118	-0.1940 to -0.04208	Yes	***	0.0009
									DPI prx34-2 vs. flg22 Col-0	-0.1338	-0.1906 to -0.07707	Yes	****	<0.0001
									DPI flg22 prx34-2 vs. flg22 prx34-2	0.0107	-0.06432 to 0.08571	No	ns	>0.9999
									DPI flg22 prx34-2 vs. Control Col-0	0.1359	0.06813 to 0.2038	Yes	****	<0.0001
									DPI flg22 prx34-2 vs. DPI Col-0	0.1175	0.05099 to 0.1840	Yes	***	0.0002
									DPI flg22 prx34-2 vs. DP flg22 Col-0	0.007726	-0.08463 to 0.1001	No	ns	>0.9999
									DPI flg22 prx34-2 vs. flg22 Col-0	-0.008085	-0.08775 to 0.07158	No	ns	>0.9999
									flg22 prx34-2 vs. Control Col-0	0.1252	0.07592 to 0.1746	Yes	****	<0.0001
									flg22 prx34-2 vs. DPI Col-0	0.1068	0.05964 to 0.1540	Yes	****	<0.0001
									flg22 prx34-2 vs. DP flg22 Col-0	-0.00297	-0.08571 to 0.07977	No	ns	>0.9999
									flg22 prx34-2 vs. flg22 Col-0	-0.01878	-0.08558 to 0.04802	No	ns	0.9967
									Control Col-0 vs. DPI Col-0	-0.01842	-0.04528 to 0.008441	No	ns	0.4163
									Control Col-0 vs. DP flg22 Col-0	-0.1282	-0.2049 to -0.05154	Yes	***	0.0003
									Control Col-0 vs. flg22 Col-0	-0.144	-0.2019 to -0.08616	Yes	****	<0.0001
									DPI Col-0 vs. DP flg22 Col-0	-0.1098	-0.1854 to -0.03420	Yes	**	0.0019
									DPI Col-0 vs. flg22 Col-0	-0.1256	-0.1818 to -0.06937	Yes	****	<0.0001
									DP flg22 Col-0 vs. flg22 Col-0	-0.01581	-0.1026 to 0.07093	No	ns	>0.9999
									115
									Control prx33-3 vs. DPI prx33-3	-0.01038	-0.03886 to 0.01810	No	ns	0.9726
									Control prx33-3 vs. DPI flg22 prx33-3	-0.1477	-0.2052 to -0.09031	Yes	****	<0.0001
									Control prx33-3 vs. flg22 prx33-3	-0.1492	-0.1993 to -0.09911	Yes	****	<0.0001
									Control prx33-3 vs. Control prx34-3	4.196e-06	-0.02475 to 0.02476	No	ns	>0.9999
									Control prx33-3 vs. DPI prx34-2	-0.01194	-0.03638 to 0.01250	No	ns	0.8337
									Control prx33-3 vs. DPI flg22 prx34-2	-0.1369	-0.2023 to -0.07146	Yes	****	<0.0001
									Control prx33-3 vs. flg22 prx34-2	-0.1239	-0.1665 to -0.08133	Yes	****	<0.0001
									Control prx33-3 vs. Control Col-0	0.002139	-0.02792 to 0.03220	No	ns	>0.9999
									Control prx33-3 vs. DPI Col-0	-0.01541	-0.04274 to 0.01192	No	ns	0.6907
									Control prx33-3 vs. DP flg22 Col-0	-0.1203	-0.1954 to -0.04522	Yes	***	0.0006
									Control prx33-3 vs. flg22 Col-0	-0.1388	-0.2030 to -0.07471	Yes	****	<0.0001
									DPI prx33-3 vs. DPI flg22 prx33-3	-0.1374	-0.1953 to -0.07946	Yes	****	<0.0001
									DPI prx33-3 vs. flg22 prx33-3	-0.1388	-0.1895 to -0.08814	Yes	****	<0.0001
									DPI prx33-3 vs. Control prx34-3	0.01039	-0.01604 to 0.03682	No	ns	0.9522
									DPI prx33-3 vs. DPI prx34-2	-0.001557	-0.02771 to 0.02460	No	ns	>0.9999
									DPI prx33-3 vs. DPI flg22 prx34-2	-0.1265	-0.1923 to -0.06071	Yes	****	<0.0001
									DPI prx33-3 vs. flg22 prx34-2	-0.1135	-0.1569 to -0.07021	Yes	****	<0.0001
									DPI prx33-3 vs. Control Col-0	0.01252	-0.01879 to 0.04384	No	ns	0.9525
									DPI prx33-3 vs. DPI Col-0	-0.005022	-0.03380 to 0.02375	No	ns	>0.9999
									DPI prx33-3 vs. DP flg22 Col-0	-0.1099	-0.1853 to -0.03452	Yes	**	0.0016
									DPI prx33-3 vs. flg22 Col-0	-0.1285	-0.1930 to -0.06394	Yes	****	<0.0001
									DPI flg22 prx33-3 vs. flg22 prx33-3	-0.00146	-0.06984 to 0.06692	No	ns	>0.9999
									DPI flg22 prx33-3 vs. Control prx34-3	0.1477	0.09098 to 0.2045	Yes	****	<0.0001
									DPI flg22 prx33-3 vs. DPI prx34-2	0.1358	0.07913 to 0.1925	Yes	****	<0.0001
									DPI flg22 prx33-3 vs. DPI flg22 prx34-2	0.01087	-0.06780 to 0.08954	No	ns	>0.9999
									DPI flg22 prx33-3 vs. flg22 prx34-2	0.02382	-0.04019 to 0.08783	No	ns	0.9694
									DPI flg22 prx33-3 vs. Control Col-0	0.1499	0.09139 to 0.2084	Yes	****	<0.0001
									DPI flg22 prx33-3 vs. DPI Col-0	0.1323	0.07479 to 0.1899	Yes	****	<0.0001
									DPI flg22 prx33-3 vs. DP flg22 Col-0	0.02743	-0.05878 to 0.1136	No	ns	0.9904
									DPI flg22 prx33-3 vs. flg22 Col-0	0.008903	-0.06882 to 0.08662	No	ns	>0.9999
									flg22 prx33-3 vs. Control prx34-3	0.1492	0.09995 to 0.1985	Yes	****	<0.0001
									flg22 prx33-3 vs. DPI prx34-2	0.1373	0.08811 to 0.1864	Yes	****	<0.0001
									flg22 prx33-3 vs. DPI flg22 prx34-2	0.01233	-0.06223 to 0.08689	No	ns	>0.9999
									flg22 prx33-3 vs. flg22 prx34-2	0.02528	-0.03276 to 0.08333	No	ns	0.9201
									flg22 prx33-3 vs. Control Col-0	0.1513	0.09993 to 0.2027	Yes	****	<0.0001
									flg22 prx33-3 vs. DPI Col-0	0.1338	0.08356 to 0.1840	Yes	****	<0.0001
									flg22 prx33-3 vs. DP flg22 Col-0	0.02889	-0.05382 to 0.1116	No	ns	0.979
									flg22 prx33-3 vs. flg22 Col-0	0.01036	-0.06316 to 0.08389	No	ns	>0.9999
									Control prx34-3 vs. DPI prx34-2	-0.01194	-0.03363 to 0.009743	No	ns	0.7219
									Control prx34-3 vs. DPI flg22 prx34-2	-0.1369	-0.2018 to -0.07200	Yes	****	<0.0001
									Control prx34-3 vs. flg22 prx34-2	-0.1239	-0.1655 to -0.08238	Yes	****	<0.0001
									Control prx34-3 vs. Control Col-0	0.002135	-0.02603 to 0.03030	No	ns	>0.9999
									Control prx34-3 vs. DPI Col-0	-0.01541	-0.04052 to 0.009697	No	ns	0.576
									Control prx34-3 vs. DP flg22 Col-0	-0.1203	-0.1950 to -0.04566	Yes	***	0.0006
									Control prx34-3 vs. flg22 Col-0	-0.1388	-0.2024 to -0.07526	Yes	****	<0.0001
									DPI prx34-2 vs. DPI flg22 prx34-2	-0.1249	-0.1897 to -0.06013	Yes	****	<0.0001
									DPI prx34-2 vs. flg22 prx34-2	-0.112	-0.1534 to -0.07057	Yes	****	<0.0001
									DPI prx34-2 vs. Control Col-0	0.01408	-0.01383 to 0.04199	No	ns	0.8096
									DPI prx34-2 vs. DPI Col-0	-0.003466	-0.02827 to 0.02134	No	ns	>0.9999
									DPI prx34-2 vs. DP flg22 Col-0	-0.1084	-0.1830 to -0.03377	Yes	**	0.0019
									DPI prx34-2 vs. flg22 Col-0	-0.1269	-0.1904 to -0.06339	Yes	****	<0.0001
									DPI flg22 prx34-2 vs. flg22 prx34-2	0.01295	-0.05787 to 0.08377	No	ns	>0.9999
									DPI flg22 prx34-2 vs. Control Col-0	0.139	0.07274 to 0.2053	Yes	****	<0.0001
									DPI flg22 prx34-2 vs. DPI Col-0	0.1215	0.05597 to 0.1870	Yes	****	<0.0001
									DPI flg22 prx34-2 vs. DP flg22 Col-0	0.01655	-0.07398 to 0.1071	No	ns	>0.9999
									DPI flg22 prx34-2 vs. flg22 Col-0	-0.001967	-0.08477 to 0.08083	No	ns	>0.9999
									flg22 prx34-2 vs. Control Col-0	0.1261	0.08183 to 0.1703	Yes	****	<0.0001
									flg22 prx34-2 vs. DPI Col-0	0.1085	0.06575 to 0.1513	Yes	****	<0.0001
									flg22 prx34-2 vs. DP flg22 Col-0	0.003602	-0.07596 to 0.08316	No	ns	>0.9999
									flg22 prx34-2 vs. flg22 Col-0	-0.01492	-0.08462 to 0.05478	No	ns	0.9997
									Control Col-0 vs. DPI Col-0	-0.01755	-0.04789 to 0.01279	No	ns	0.6669
									Control Col-0 vs. DP flg22 Col-0	-0.1225	-0.1983 to -0.04664	Yes	***	0.0005
									Control Col-0 vs. flg22 Col-0	-0.141	-0.2060 to -0.07596	Yes	****	<0.0001
									DPI Col-0 vs. DP flg22 Col-0	-0.1049	-0.1801 to -0.02973	Yes	**	0.0027
									DPI Col-0 vs. flg22 Col-0	-0.1234	-0.1877 to -0.05921	Yes	****	<0.0001
									DP flg22 Col-0 vs. flg22 Col-0	-0.01852	-0.1083 to 0.07127	No	ns	0.9998
									120
									Control prx33-3 vs. DPI prx33-3	-0.01959	-0.04786 to 0.008692	No	ns	0.3984
									Control prx33-3 vs. DPI flg22 prx33-3	-0.1427	-0.2017 to -0.08369	Yes	****	<0.0001
									Control prx33-3 vs. flg22 prx33-3	-0.1424	-0.1906 to -0.09422	Yes	****	<0.0001
									Control prx33-3 vs. Control prx34-3	0.004469	-0.02248 to 0.03141	No	ns	>0.9999
									Control prx33-3 vs. DPI prx34-2	-0.01356	-0.04265 to 0.01554	No	ns	0.8738
									Control prx33-3 vs. DPI flg22 prx34-2	-0.1377	-0.2074 to -0.06799	Yes	****	<0.0001
									Control prx33-3 vs. flg22 prx34-2	-0.1159	-0.1608 to -0.07109	Yes	****	<0.0001
									Control prx33-3 vs. Control Col-0	0.001377	-0.02882 to 0.03157	No	ns	>0.9999
									Control prx33-3 vs. DPI Col-0	-0.01603	-0.04314 to 0.01108	No	ns	0.6197
									Control prx33-3 vs. DP flg22 Col-0	-0.1195	-0.1963 to -0.04263	Yes	***	0.0008
									Control prx33-3 vs. flg22 Col-0	-0.1438	-0.2033 to -0.08420	Yes	****	<0.0001
									DPI prx33-3 vs. DPI flg22 prx33-3	-0.1231	-0.1814 to -0.06482	Yes	****	<0.0001
									DPI prx33-3 vs. flg22 prx33-3	-0.1228	-0.1700 to -0.07563	Yes	****	<0.0001
									DPI prx33-3 vs. Control prx34-3	0.02406	-0.0002726 to 0.04838	No	ns	0.0547
									DPI prx33-3 vs. DPI prx34-2	0.00603	-0.02079 to 0.03285	No	ns	0.9995
									DPI prx33-3 vs. DPI flg22 prx34-2	-0.1181	-0.1873 to -0.04895	Yes	***	0.0003
									DPI prx33-3 vs. flg22 prx34-2	-0.09634	-0.1401 to -0.05259	Yes	****	<0.0001
									DPI prx33-3 vs. Control Col-0	0.02096	-0.007097 to 0.04902	No	ns	0.3037
									DPI prx33-3 vs. DPI Col-0	0.003559	-0.02096 to 0.02808	No	ns	>0.9999
									DPI prx33-3 vs. DP flg22 Col-0	-0.09988	-0.1762 to -0.02351	Yes	**	0.0053
									DPI prx33-3 vs. flg22 Col-0	-0.1242	-0.1831 to -0.06530	Yes	****	<0.0001
									DPI flg22 prx33-3 vs. flg22 prx33-3	0.0003048	-0.06730 to 0.06791	No	ns	>0.9999
									DPI flg22 prx33-3 vs. Control prx34-3	0.1472	0.08930 to 0.2051	Yes	****	<0.0001
									DPI flg22 prx33-3 vs. DPI prx34-2	0.1292	0.07056 to 0.1878	Yes	****	<0.0001
									DPI flg22 prx33-3 vs. DPI flg22 prx34-2	0.005014	-0.07721 to 0.08724	No	ns	>0.9999
									DPI flg22 prx33-3 vs. flg22 prx34-2	0.02678	-0.03885 to 0.09242	No	ns	0.9436
									DPI flg22 prx33-3 vs. Control Col-0	0.1441	0.08508 to 0.2031	Yes	****	<0.0001
									DPI flg22 prx33-3 vs. DPI Col-0	0.1267	0.06875 to 0.1846	Yes	****	<0.0001
									DPI flg22 prx33-3 vs. DP flg22 Col-0	0.02325	-0.06461 to 0.1111	No	ns	0.9979
									DPI flg22 prx33-3 vs. flg22 Col-0	-0.001052	-0.07582 to 0.07372	No	ns	>0.9999
									flg22 prx33-3 vs. Control prx34-3	0.1469	0.1003 to 0.1935	Yes	****	<0.0001
									flg22 prx33-3 vs. DPI prx34-2	0.1289	0.08126 to 0.1764	Yes	****	<0.0001
									flg22 prx33-3 vs. DPI flg22 prx34-2	0.004709	-0.07177 to 0.08119	No	ns	>0.9999
									flg22 prx33-3 vs. flg22 prx34-2	0.02648	-0.03040 to 0.08336	No	ns	0.8833
									flg22 prx33-3 vs. Control Col-0	0.1438	0.09563 to 0.1919	Yes	****	<0.0001
									flg22 prx33-3 vs. DPI Col-0	0.1264	0.07971 to 0.1731	Yes	****	<0.0001
									flg22 prx33-3 vs. DP flg22 Col-0	0.02295	-0.05980 to 0.1057	No	ns	0.9964
									flg22 prx33-3 vs. flg22 Col-0	-0.001357	-0.06930 to 0.06659	No	ns	>0.9999
									Control prx34-3 vs. DPI prx34-2	-0.01802	-0.04337 to 0.007321	No	ns	0.3658
									Control prx34-3 vs. DPI flg22 prx34-2	-0.1422	-0.2110 to -0.07332	Yes	****	<0.0001
									Control prx34-3 vs. flg22 prx34-2	-0.1204	-0.1635 to -0.07730	Yes	****	<0.0001
									Control prx34-3 vs. Control Col-0	-0.003092	-0.02978 to 0.02359	No	ns	>0.9999
									Control prx34-3 vs. DPI Col-0	-0.0205	-0.04328 to 0.002284	No	ns	0.1092
									Control prx34-3 vs. DP flg22 Col-0	-0.1239	-0.2000 to -0.04785	Yes	***	0.0005
									Control prx34-3 vs. flg22 Col-0	-0.1482	-0.2067 to -0.08976	Yes	****	<0.0001
									DPI prx34-2 vs. DPI flg22 prx34-2	-0.1241	-0.1935 to -0.05476	Yes	***	0.0001
									DPI prx34-2 vs. flg22 prx34-2	-0.1024	-0.1466 to -0.05819	Yes	****	<0.0001
									DPI prx34-2 vs. Control Col-0	0.01493	-0.01396 to 0.04383	No	ns	0.7964
									DPI prx34-2 vs. DPI Col-0	-0.002471	-0.02800 to 0.02306	No	ns	>0.9999
									DPI prx34-2 vs. DP flg22 Col-0	-0.1059	-0.1825 to -0.02935	Yes	**	0.0029
									DPI prx34-2 vs. flg22 Col-0	-0.1302	-0.1894 to -0.07106	Yes	****	<0.0001
									DPI flg22 prx34-2 vs. flg22 prx34-2	0.02177	-0.05311 to 0.09665	No	ns	0.9947
									DPI flg22 prx34-2 vs. Control Col-0	0.1391	0.06938 to 0.2088	Yes	****	<0.0001
									DPI flg22 prx34-2 vs. DPI Col-0	0.1217	0.05279 to 0.1906	Yes	***	0.0002
									DPI flg22 prx34-2 vs. DP flg22 Col-0	0.01824	-0.07565 to 0.1121	No	ns	0.9999
									DPI flg22 prx34-2 vs. flg22 Col-0	-0.006066	-0.08850 to 0.07637	No	ns	>0.9999
									flg22 prx34-2 vs. Control Col-0	0.1173	0.07251 to 0.1621	Yes	****	<0.0001
									flg22 prx34-2 vs. DPI Col-0	0.0999	0.05673 to 0.1431	Yes	****	<0.0001
									flg22 prx34-2 vs. DP flg22 Col-0	-0.003532	-0.08487 to 0.07780	No	ns	>0.9999
									flg22 prx34-2 vs. flg22 Col-0	-0.02784	-0.09385 to 0.03817	No	ns	0.9281
									Control Col-0 vs. DPI Col-0	-0.0174	-0.04426 to 0.009452	No	ns	0.5052
									Control Col-0 vs. DP flg22 Col-0	-0.1208	-0.1977 to -0.04401	Yes	***	0.0007
									Control Col-0 vs. flg22 Col-0	-0.1451	-0.2047 to -0.08560	Yes	****	<0.0001
									DPI Col-0 vs. DP flg22 Col-0	-0.1034	-0.1796 to -0.02732	Yes	**	0.0037
									DPI Col-0 vs. flg22 Col-0	-0.1277	-0.1863 to -0.06921	Yes	****	<0.0001
									DP flg22 Col-0 vs. flg22 Col-0	-0.0243	-0.1123 to 0.06373	No	ns	0.997
									125
									Control prx33-3 vs. DPI prx33-3	-0.02009	-0.04404 to 0.003858	No	ns	0.1653
									Control prx33-3 vs. DPI flg22 prx33-3	-0.1521	-0.2102 to -0.09409	Yes	****	<0.0001
									Control prx33-3 vs. flg22 prx33-3	-0.1457	-0.1901 to -0.1013	Yes	****	<0.0001
									Control prx33-3 vs. Control prx34-3	0.003301	-0.01808 to 0.02468	No	ns	>0.9999
									Control prx33-3 vs. DPI prx34-2	-0.02189	-0.04366 to -0.0001173	Yes	*	0.0479
									Control prx33-3 vs. DPI flg22 prx34-2	-0.1389	-0.2111 to -0.06672	Yes	****	<0.0001
									Control prx33-3 vs. flg22 prx34-2	-0.1188	-0.1635 to -0.07411	Yes	****	<0.0001
									Control prx33-3 vs. Control Col-0	-0.005064	-0.02780 to 0.01767	No	ns	0.9996
									Control prx33-3 vs. DPI Col-0	-0.02121	-0.04218 to -0.0002410	Yes	*	0.0455
									Control prx33-3 vs. DP flg22 Col-0	-0.1222	-0.1993 to -0.04511	Yes	***	0.0008
									Control prx33-3 vs. flg22 Col-0	-0.1394	-0.2020 to -0.07674	Yes	****	<0.0001
									DPI prx33-3 vs. DPI flg22 prx33-3	-0.1321	-0.1907 to -0.07343	Yes	****	<0.0001
									DPI prx33-3 vs. flg22 prx33-3	-0.1256	-0.1708 to -0.08031	Yes	****	<0.0001
									DPI prx33-3 vs. Control prx34-3	0.02339	-0.0004388 to 0.04723	No	ns	0.0579
									DPI prx33-3 vs. DPI prx34-2	-0.001798	-0.02596 to 0.02236	No	ns	>0.9999
									DPI prx33-3 vs. DPI flg22 prx34-2	-0.1188	-0.1914 to -0.04622	Yes	***	0.0005
									DPI prx33-3 vs. flg22 prx34-2	-0.0987	-0.1442 to -0.05320	Yes	****	<0.0001
									DPI prx33-3 vs. Control Col-0	0.01503	-0.009962 to 0.04002	No	ns	0.6099
									DPI prx33-3 vs. DPI Col-0	-0.001116	-0.02460 to 0.02237	No	ns	>0.9999
									DPI prx33-3 vs. DP flg22 Col-0	-0.1021	-0.1796 to -0.02465	Yes	**	0.0049
									DPI prx33-3 vs. flg22 Col-0	-0.1193	-0.1824 to -0.05615	Yes	****	<0.0001
									DPI flg22 prx33-3 vs. flg22 prx33-3	0.006479	-0.06027 to 0.07323	No	ns	>0.9999
									DPI flg22 prx33-3 vs. Control prx34-3	0.1555	0.09742 to 0.2135	Yes	****	<0.0001
									DPI flg22 prx33-3 vs. DPI prx34-2	0.1303	0.07214 to 0.1884	Yes	****	<0.0001
									DPI flg22 prx33-3 vs. DPI flg22 prx34-2	0.01324	-0.07178 to 0.09826	No	ns	>0.9999
									DPI flg22 prx33-3 vs. flg22 prx34-2	0.03336	-0.03345 to 0.1002	No	ns	0.8227
									DPI flg22 prx33-3 vs. Control Col-0	0.1471	0.08872 to 0.2055	Yes	****	<0.0001
									DPI flg22 prx33-3 vs. DPI Col-0	0.1309	0.07300 to 0.1889	Yes	****	<0.0001
									DPI flg22 prx33-3 vs. DP flg22 Col-0	0.02992	-0.05898 to 0.1188	No	ns	0.985
									DPI flg22 prx33-3 vs. flg22 Col-0	0.01277	-0.06517 to 0.09070	No	ns	>0.9999
									flg22 prx33-3 vs. Control prx34-3	0.149	0.1046 to 0.1934	Yes	****	<0.0001
									flg22 prx33-3 vs. DPI prx34-2	0.1238	0.07927 to 0.1683	Yes	****	<0.0001
									flg22 prx33-3 vs. DPI flg22 prx34-2	0.006763	-0.07182 to 0.08535	No	ns	>0.9999
									flg22 prx33-3 vs. flg22 prx34-2	0.02688	-0.02976 to 0.08352	No	ns	0.8705
									flg22 prx33-3 vs. Control Col-0	0.1406	0.09573 to 0.1855	Yes	****	<0.0001
									flg22 prx33-3 vs. DPI Col-0	0.1245	0.08022 to 0.1687	Yes	****	<0.0001
									flg22 prx33-3 vs. DP flg22 Col-0	0.02344	-0.05952 to 0.1064	No	ns	0.9956
									flg22 prx33-3 vs. flg22 Col-0	0.006287	-0.06410 to 0.07668	No	ns	>0.9999
									Control prx34-3 vs. DPI prx34-2	-0.02519	-0.04682 to -0.003563	Yes	*	0.0121
									Control prx34-3 vs. DPI flg22 prx34-2	-0.1422	-0.2144 to -0.07004	Yes	****	<0.0001
									Control prx34-3 vs. flg22 prx34-2	-0.1221	-0.1667 to -0.07745	Yes	****	<0.0001
									Control prx34-3 vs. Control Col-0	-0.008365	-0.03097 to 0.01424	No	ns	0.9728
									Control prx34-3 vs. DPI Col-0	-0.02451	-0.04532 to -0.003699	Yes	*	0.0108
									Control prx34-3 vs. DP flg22 Col-0	-0.1255	-0.2026 to -0.04843	Yes	***	0.0006
									Control prx34-3 vs. flg22 Col-0	-0.1427	-0.2053 to -0.08006	Yes	****	<0.0001
									DPI prx34-2 vs. DPI flg22 prx34-2	-0.117	-0.1892 to -0.04478	Yes	***	0.0006
									DPI prx34-2 vs. flg22 prx34-2	-0.0969	-0.1417 to -0.05213	Yes	****	<0.0001
									DPI prx34-2 vs. Control Col-0	0.01683	-0.006139 to 0.03979	No	ns	0.3321
									DPI prx34-2 vs. DPI Col-0	0.0006817	-0.02054 to 0.02190	No	ns	>0.9999
									DPI prx34-2 vs. DP flg22 Col-0	-0.1003	-0.1775 to -0.02318	Yes	**	0.0057
									DPI prx34-2 vs. flg22 Col-0	-0.1175	-0.1802 to -0.05479	Yes	****	<0.0001
									DPI flg22 prx34-2 vs. flg22 prx34-2	0.02011	-0.05851 to 0.09873	No	ns	0.9982
									DPI flg22 prx34-2 vs. Control Col-0	0.1338	0.06143 to 0.2063	Yes	***	0.0001
									DPI flg22 prx34-2 vs. DPI Col-0	0.1177	0.04560 to 0.1898	Yes	***	0.0005
									DPI flg22 prx34-2 vs. DP flg22 Col-0	0.01668	-0.08012 to 0.1135	No	ns	>0.9999
									DPI flg22 prx34-2 vs. flg22 Col-0	-0.0004757	-0.08795 to 0.08700	No	ns	>0.9999
									flg22 prx34-2 vs. Control Col-0	0.1137	0.06861 to 0.1588	Yes	****	<0.0001
									flg22 prx34-2 vs. DPI Col-0	0.09758	0.05307 to 0.1421	Yes	****	<0.0001
									flg22 prx34-2 vs. DP flg22 Col-0	-0.003434	-0.08642 to 0.07956	No	ns	>0.9999
									flg22 prx34-2 vs. flg22 Col-0	-0.02059	-0.09103 to 0.04985	No	ns	0.9949
									Control Col-0 vs. DPI Col-0	-0.01614	-0.03836 to 0.006076	No	ns	0.3429
									Control Col-0 vs. DP flg22 Col-0	-0.1172	-0.1945 to -0.03984	Yes	**	0.0012
									Control Col-0 vs. flg22 Col-0	-0.1343	-0.1972 to -0.07140	Yes	****	<0.0001
									DPI Col-0 vs. DP flg22 Col-0	-0.101	-0.1781 to -0.02398	Yes	**	0.0054
									DPI Col-0 vs. flg22 Col-0	-0.1182	-0.1807 to -0.05563	Yes	****	<0.0001
									DP flg22 Col-0 vs. flg22 Col-0	-0.01716	-0.1083 to 0.07403	No	ns	>0.9999
									130
									Control prx33-3 vs. DPI prx33-3	-0.01495	-0.04581 to 0.01590	No	ns	0.8427
									Control prx33-3 vs. DPI flg22 prx33-3	-0.1339	-0.1980 to -0.06981	Yes	****	<0.0001
									Control prx33-3 vs. flg22 prx33-3	-0.1393	-0.1879 to -0.09070	Yes	****	<0.0001
									Control prx33-3 vs. Control prx34-3	0.000303	-0.02682 to 0.02743	No	ns	>0.9999
									Control prx33-3 vs. DPI prx34-2	-0.01644	-0.04358 to 0.01070	No	ns	0.585
									Control prx33-3 vs. DPI flg22 prx34-2	-0.1313	-0.1961 to -0.06647	Yes	****	<0.0001
									Control prx33-3 vs. flg22 prx34-2	-0.1105	-0.1522 to -0.06883	Yes	****	<0.0001
									Control prx33-3 vs. Control Col-0	0.0008582	-0.02824 to 0.02996	No	ns	>0.9999
									Control prx33-3 vs. DPI Col-0	-0.02423	-0.04984 to 0.001378	No	ns	0.075
									Control prx33-3 vs. DP flg22 Col-0	-0.1274	-0.1998 to -0.05491	Yes	***	0.0002
									Control prx33-3 vs. flg22 Col-0	-0.1307	-0.1913 to -0.07008	Yes	****	<0.0001
									DPI prx33-3 vs. DPI flg22 prx33-3	-0.119	-0.1831 to -0.05479	Yes	****	<0.0001
									DPI prx33-3 vs. flg22 prx33-3	-0.1243	-0.1730 to -0.07565	Yes	****	<0.0001
									DPI prx33-3 vs. Control prx34-3	0.01526	-0.01210 to 0.04262	No	ns	0.6922
									DPI prx33-3 vs. DPI prx34-2	-0.001484	-0.02886 to 0.02589	No	ns	>0.9999
									DPI prx33-3 vs. DPI flg22 prx34-2	-0.1164	-0.1812 to -0.05145	Yes	***	0.0001
									DPI prx33-3 vs. flg22 prx34-2	-0.09557	-0.1374 to -0.05376	Yes	****	<0.0001
									DPI prx33-3 vs. Control Col-0	0.01581	-0.01349 to 0.04512	No	ns	0.7446
									DPI prx33-3 vs. DPI Col-0	-0.009278	-0.03514 to 0.01659	No	ns	0.9705
									DPI prx33-3 vs. DP flg22 Col-0	-0.1124	-0.1849 to -0.03991	Yes	***	0.0008
									DPI prx33-3 vs. flg22 Col-0	-0.1158	-0.1765 to -0.05506	Yes	****	<0.0001
									DPI flg22 prx33-3 vs. flg22 prx33-3	-0.005379	-0.07733 to 0.06657	No	ns	>0.9999
									DPI flg22 prx33-3 vs. Control prx34-3	0.1342	0.07116 to 0.1973	Yes	****	<0.0001
									DPI flg22 prx33-3 vs. DPI prx34-2	0.1175	0.05442 to 0.1805	Yes	****	<0.0001
									DPI flg22 prx33-3 vs. DPI flg22 prx34-2	0.00261	-0.07923 to 0.08445	No	ns	>0.9999
									DPI flg22 prx33-3 vs. flg22 prx34-2	0.02339	-0.04505 to 0.09183	No	ns	0.9821
									DPI flg22 prx33-3 vs. Control Col-0	0.1348	0.07111 to 0.1984	Yes	****	<0.0001
									DPI flg22 prx33-3 vs. DPI Col-0	0.1097	0.04707 to 0.1723	Yes	***	0.0002
									DPI flg22 prx33-3 vs. DP flg22 Col-0	0.006539	-0.08077 to 0.09385	No	ns	>0.9999
									DPI flg22 prx33-3 vs. flg22 Col-0	0.003201	-0.07580 to 0.08221	No	ns	>0.9999
									flg22 prx33-3 vs. Control prx34-3	0.1396	0.09264 to 0.1866	Yes	****	<0.0001
									flg22 prx33-3 vs. DPI prx34-2	0.1229	0.07589 to 0.1698	Yes	****	<0.0001
									flg22 prx33-3 vs. DPI flg22 prx34-2	0.007989	-0.06447 to 0.08044	No	ns	>0.9999
									flg22 prx33-3 vs. flg22 prx34-2	0.02877	-0.02621 to 0.08375	No	ns	0.7844
									flg22 prx33-3 vs. Control Col-0	0.1402	0.09227 to 0.1880	Yes	****	<0.0001
									flg22 prx33-3 vs. DPI Col-0	0.1151	0.06878 to 0.1613	Yes	****	<0.0001
									flg22 prx33-3 vs. DP flg22 Col-0	0.01192	-0.06708 to 0.09092	No	ns	>0.9999
									flg22 prx33-3 vs. flg22 Col-0	0.00858	-0.06039 to 0.07755	No	ns	>0.9999
									Control prx34-3 vs. DPI prx34-2	-0.01674	-0.03932 to 0.005838	No	ns	0.3119
									Control prx34-3 vs. DPI flg22 prx34-2	-0.1316	-0.1954 to -0.06777	Yes	****	<0.0001
									Control prx34-3 vs. flg22 prx34-2	-0.1108	-0.1505 to -0.07120	Yes	****	<0.0001
									Control prx34-3 vs. Control Col-0	0.0005552	-0.02457 to 0.02568	No	ns	>0.9999
									Control prx34-3 vs. DPI Col-0	-0.02454	-0.04496 to -0.004110	Yes	**	0.0089
									Control prx34-3 vs. DP flg22 Col-0	-0.1277	-0.1993 to -0.05607	Yes	***	0.0002
									Control prx34-3 vs. flg22 Col-0	-0.131	-0.1905 to -0.07149	Yes	****	<0.0001
									DPI prx34-2 vs. DPI flg22 prx34-2	-0.1149	-0.1787 to -0.05103	Yes	***	0.0002
									DPI prx34-2 vs. flg22 prx34-2	-0.09408	-0.1337 to -0.05445	Yes	****	<0.0001
									DPI prx34-2 vs. Control Col-0	0.0173	-0.007842 to 0.04244	No	ns	0.4198
									DPI prx34-2 vs. DPI Col-0	-0.007794	-0.02824 to 0.01265	No	ns	0.9634
									DPI prx34-2 vs. DP flg22 Col-0	-0.1109	-0.1826 to -0.03932	Yes	***	0.0009
									DPI prx34-2 vs. flg22 Col-0	-0.1143	-0.1738 to -0.05475	Yes	****	<0.0001
									DPI flg22 prx34-2 vs. flg22 prx34-2	0.02078	-0.04824 to 0.08980	No	ns	0.9928
									DPI flg22 prx34-2 vs. Control Col-0	0.1322	0.06775 to 0.1966	Yes	****	<0.0001
									DPI flg22 prx34-2 vs. DPI Col-0	0.1071	0.04365 to 0.1705	Yes	***	0.0004
									DPI flg22 prx34-2 vs. DP flg22 Col-0	0.003929	-0.08370 to 0.09156	No	ns	>0.9999
									DPI flg22 prx34-2 vs. flg22 Col-0	0.0005914	-0.07882 to 0.08000	No	ns	>0.9999
									flg22 prx34-2 vs. Control Col-0	0.1114	0.07059 to 0.1522	Yes	****	<0.0001
									flg22 prx34-2 vs. DPI Col-0	0.08629	0.04750 to 0.1251	Yes	****	<0.0001
									flg22 prx34-2 vs. DP flg22 Col-0	-0.01685	-0.09288 to 0.05918	No	ns	0.9994
									flg22 prx34-2 vs. flg22 Col-0	-0.02019	-0.08543 to 0.04505	No	ns	0.9915
									Control Col-0 vs. DPI Col-0	-0.02509	-0.04843 to -0.001752	Yes	*	0.0269
									Control Col-0 vs. DP flg22 Col-0	-0.1282	-0.2003 to -0.05613	Yes	***	0.0002
									Control Col-0 vs. flg22 Col-0	-0.1316	-0.1917 to -0.07142	Yes	****	<0.0001
									DPI Col-0 vs. DP flg22 Col-0	-0.1031	-0.1744 to -0.03188	Yes	**	0.002
									DPI Col-0 vs. flg22 Col-0	-0.1065	-0.1656 to -0.04741	Yes	***	0.0002
									DP flg22 Col-0 vs. flg22 Col-0	-0.003337	-0.08846 to 0.08178	No	ns	>0.9999
									135
									Control prx33-3 vs. DPI prx33-3	-0.01538	-0.04539 to 0.01464	No	ns	0.7884
									Control prx33-3 vs. DPI flg22 prx33-3	-0.136	-0.1943 to -0.07773	Yes	****	<0.0001
									Control prx33-3 vs. flg22 prx33-3	-0.138	-0.1833 to -0.09271	Yes	****	<0.0001
									Control prx33-3 vs. Control prx34-3	0.0002037	-0.02679 to 0.02719	No	ns	>0.9999
									Control prx33-3 vs. DPI prx34-2	-0.01601	-0.04397 to 0.01195	No	ns	0.6465
									Control prx33-3 vs. DPI flg22 prx34-2	-0.1374	-0.2011 to -0.07384	Yes	****	<0.0001
									Control prx33-3 vs. flg22 prx34-2	-0.106	-0.1557 to -0.05639	Yes	****	<0.0001
									Control prx33-3 vs. Control Col-0	-0.001836	-0.03159 to 0.02792	No	ns	>0.9999
									Control prx33-3 vs. DPI Col-0	-0.02406	-0.05147 to 0.003359	No	ns	0.1219
									Control prx33-3 vs. DP flg22 Col-0	-0.1231	-0.2038 to -0.04236	Yes	***	0.001
									Control prx33-3 vs. flg22 Col-0	-0.1261	-0.1928 to -0.05931	Yes	****	<0.0001
									DPI prx33-3 vs. DPI flg22 prx33-3	-0.1207	-0.1777 to -0.06360	Yes	****	<0.0001
									DPI prx33-3 vs. flg22 prx33-3	-0.1226	-0.1660 to -0.07922	Yes	****	<0.0001
									DPI prx33-3 vs. Control prx34-3	0.01558	-0.006596 to 0.03776	No	ns	0.3661
									DPI prx33-3 vs. DPI prx34-2	-0.0006304	-0.02412 to 0.02286	No	ns	>0.9999
									DPI prx33-3 vs. DPI flg22 prx34-2	-0.1221	-0.1846 to -0.05952	Yes	****	<0.0001
									DPI prx33-3 vs. flg22 prx34-2	-0.09067	-0.1387 to -0.04262	Yes	****	<0.0001
									DPI prx33-3 vs. Control Col-0	0.01354	-0.01226 to 0.03934	No	ns	0.7772
									DPI prx33-3 vs. DPI Col-0	-0.00868	-0.03144 to 0.01408	No	ns	0.9597
									DPI prx33-3 vs. DP flg22 Col-0	-0.1077	-0.1877 to -0.02773	Yes	**	0.004
									DPI prx33-3 vs. flg22 Col-0	-0.1107	-0.1765 to -0.04492	Yes	***	0.0003
									DPI flg22 prx33-3 vs. flg22 prx33-3	-0.001961	-0.06636 to 0.06244	No	ns	>0.9999
									DPI flg22 prx33-3 vs. Control prx34-3	0.1362	0.08029 to 0.1922	Yes	****	<0.0001
									DPI flg22 prx33-3 vs. DPI prx34-2	0.12	0.06372 to 0.1763	Yes	****	<0.0001
									DPI flg22 prx33-3 vs. DPI flg22 prx34-2	-0.001417	-0.07791 to 0.07507	No	ns	>0.9999
									DPI flg22 prx33-3 vs. flg22 prx34-2	0.02999	-0.03699 to 0.09696	No	ns	0.9037
									DPI flg22 prx33-3 vs. Control Col-0	0.1342	0.07721 to 0.1912	Yes	****	<0.0001
									DPI flg22 prx33-3 vs. DPI Col-0	0.112	0.05587 to 0.1681	Yes	****	<0.0001
									DPI flg22 prx33-3 vs. DP flg22 Col-0	0.01293	-0.07722 to 0.1031	No	ns	>0.9999
									DPI flg22 prx33-3 vs. flg22 Col-0	0.009951	-0.06893 to 0.08883	No	ns	>0.9999
									flg22 prx33-3 vs. Control prx34-3	0.1382	0.09651 to 0.1799	Yes	****	<0.0001
									flg22 prx33-3 vs. DPI prx34-2	0.122	0.07975 to 0.1642	Yes	****	<0.0001
									flg22 prx33-3 vs. DPI flg22 prx34-2	0.0005438	-0.06840 to 0.06949	No	ns	>0.9999
									flg22 prx33-3 vs. flg22 prx34-2	0.03195	-0.02526 to 0.08915	No	ns	0.7127
									flg22 prx33-3 vs. Control Col-0	0.1362	0.09288 to 0.1794	Yes	****	<0.0001
									flg22 prx33-3 vs. DPI Col-0	0.1139	0.07200 to 0.1559	Yes	****	<0.0001
									flg22 prx33-3 vs. DP flg22 Col-0	0.01489	-0.06965 to 0.09943	No	ns	>0.9999
									flg22 prx33-3 vs. flg22 Col-0	0.01191	-0.05983 to 0.08366	No	ns	>0.9999
									Control prx34-3 vs. DPI prx34-2	-0.01621	-0.03463 to 0.002213	No	ns	0.1255
									Control prx34-3 vs. DPI flg22 prx34-2	-0.1377	-0.1993 to -0.07604	Yes	****	<0.0001
									Control prx34-3 vs. flg22 prx34-2	-0.1062	-0.1529 to -0.05962	Yes	****	<0.0001
									Control prx34-3 vs. Control Col-0	-0.00204	-0.02366 to 0.01958	No	ns	>0.9999
									Control prx34-3 vs. DPI Col-0	-0.02426	-0.04156 to -0.006961	Yes	**	0.0013
									Control prx34-3 vs. DP flg22 Col-0	-0.1233	-0.2026 to -0.04398	Yes	**	0.001
									Control prx34-3 vs. flg22 Col-0	-0.1263	-0.1912 to -0.06138	Yes	****	<0.0001
									DPI prx34-2 vs. DPI flg22 prx34-2	-0.1214	-0.1834 to -0.05953	Yes	****	<0.0001
									DPI prx34-2 vs. flg22 prx34-2	-0.09004	-0.1371 to -0.04296	Yes	****	<0.0001
									DPI prx34-2 vs. Control Col-0	0.01417	-0.008847 to 0.03719	No	ns	0.5802
									DPI prx34-2 vs. DPI Col-0	-0.00805	-0.02726 to 0.01116	No	ns	0.9339
									DPI prx34-2 vs. DP flg22 Col-0	-0.1071	-0.1866 to -0.02755	Yes	**	0.0042
									DPI prx34-2 vs. flg22 Col-0	-0.1101	-0.1753 to -0.04488	Yes	***	0.0004
									DPI flg22 prx34-2 vs. flg22 prx34-2	0.0314	-0.03984 to 0.1026	No	ns	0.9075
									DPI flg22 prx34-2 vs. Control Col-0	0.1356	0.07312 to 0.1981	Yes	****	<0.0001
									DPI flg22 prx34-2 vs. DPI Col-0	0.1134	0.05165 to 0.1751	Yes	***	0.0001
									DPI flg22 prx34-2 vs. DP flg22 Col-0	0.01435	-0.07847 to 0.1072	No	ns	>0.9999
									DPI flg22 prx34-2 vs. flg22 Col-0	0.01137	-0.07080 to 0.09354	No	ns	>0.9999
									flg22 prx34-2 vs. Control Col-0	0.1042	0.05626 to 0.1522	Yes	****	<0.0001
									flg22 prx34-2 vs. DPI Col-0	0.08199	0.03516 to 0.1288	Yes	***	0.0002
									flg22 prx34-2 vs. DP flg22 Col-0	-0.01706	-0.1033 to 0.06915	No	ns	0.9998
									flg22 prx34-2 vs. flg22 Col-0	-0.02004	-0.09394 to 0.05387	No	ns	0.9973
									Control Col-0 vs. DPI Col-0	-0.02222	-0.04446 to 2.140e-005	No	ns	0.0504
									Control Col-0 vs. DP flg22 Col-0	-0.1213	-0.2012 to -0.04131	Yes	**	0.0012
									Control Col-0 vs. flg22 Col-0	-0.1242	-0.1900 to -0.05852	Yes	****	<0.0001
									DPI Col-0 vs. DP flg22 Col-0	-0.09904	-0.1785 to -0.01963	Yes	**	0.0087
									DPI Col-0 vs. flg22 Col-0	-0.102	-0.1671 to -0.03699	Yes	***	0.0008
									DP flg22 Col-0 vs. flg22 Col-0	-0.00298	-0.09755 to 0.09159	No	ns	>0.9999
									140
									Control prx33-3 vs. DPI prx33-3	-0.017	-0.04762 to 0.01362	No	ns	0.7012
									Control prx33-3 vs. DPI flg22 prx33-3	-0.142	-0.2019 to -0.08212	Yes	****	<0.0001
									Control prx33-3 vs. flg22 prx33-3	-0.1358	-0.1813 to -0.09028	Yes	****	<0.0001
									Control prx33-3 vs. Control prx34-3	0.005563	-0.02427 to 0.03540	No	ns	>0.9999
									Control prx33-3 vs. DPI prx34-2	-0.02084	-0.04925 to 0.007559	No	ns	0.3089
									Control prx33-3 vs. DPI flg22 prx34-2	-0.1373	-0.2050 to -0.06958	Yes	****	<0.0001
									Control prx33-3 vs. flg22 prx34-2	-0.1021	-0.1459 to -0.05835	Yes	****	<0.0001
									Control prx33-3 vs. Control Col-0	0.0011	-0.02973 to 0.03193	No	ns	>0.9999
									Control prx33-3 vs. DPI Col-0	-0.02459	-0.05453 to 0.005347	No	ns	0.1854
									Control prx33-3 vs. DP flg22 Col-0	-0.1205	-0.1905 to -0.05058	Yes	***	0.0002
									Control prx33-3 vs. flg22 Col-0	-0.1393	-0.1959 to -0.08265	Yes	****	<0.0001
									DPI prx33-3 vs. DPI flg22 prx33-3	-0.125	-0.1838 to -0.06620	Yes	****	<0.0001
									DPI prx33-3 vs. flg22 prx33-3	-0.1188	-0.1626 to -0.07498	Yes	****	<0.0001
									DPI prx33-3 vs. Control prx34-3	0.02256	-0.003735 to 0.04886	No	ns	0.1465
									DPI prx33-3 vs. DPI prx34-2	-0.003844	-0.02835 to 0.02066	No	ns	>0.9999
									DPI prx33-3 vs. DPI flg22 prx34-2	-0.1203	-0.1871 to -0.05346	Yes	***	0.0001
									DPI prx33-3 vs. flg22 prx34-2	-0.08513	-0.1271 to -0.04314	Yes	****	<0.0001
									DPI prx33-3 vs. Control Col-0	0.0181	-0.009388 to 0.04559	No	ns	0.4825
									DPI prx33-3 vs. DPI Col-0	-0.007592	-0.03402 to 0.01883	No	ns	0.9958
									DPI prx33-3 vs. DP flg22 Col-0	-0.1035	-0.1727 to -0.03441	Yes	**	0.0012
									DPI prx33-3 vs. flg22 Col-0	-0.1223	-0.1777 to -0.06680	Yes	****	<0.0001
									DPI flg22 prx33-3 vs. flg22 prx33-3	0.006191	-0.05963 to 0.07201	No	ns	>0.9999
									DPI flg22 prx33-3 vs. Control prx34-3	0.1476	0.08904 to 0.2061	Yes	****	<0.0001
									DPI flg22 prx33-3 vs. DPI prx34-2	0.1212	0.06315 to 0.1792	Yes	****	<0.0001
									DPI flg22 prx33-3 vs. DPI flg22 prx34-2	0.00473	-0.07577 to 0.08523	No	ns	>0.9999
									DPI flg22 prx33-3 vs. flg22 prx34-2	0.03988	-0.02493 to 0.1047	No	ns	0.5714
									DPI flg22 prx33-3 vs. Control Col-0	0.1431	0.08419 to 0.2020	Yes	****	<0.0001
									DPI flg22 prx33-3 vs. DPI Col-0	0.1174	0.05885 to 0.1760	Yes	****	<0.0001
									DPI flg22 prx33-3 vs. DP flg22 Col-0	0.02147	-0.06077 to 0.1037	No	ns	0.9983
									DPI flg22 prx33-3 vs. flg22 Col-0	0.00275	-0.06980 to 0.07529	No	ns	>0.9999
									flg22 prx33-3 vs. Control prx34-3	0.1414	0.09798 to 0.1848	Yes	****	<0.0001
									flg22 prx33-3 vs. DPI prx34-2	0.115	0.07239 to 0.1575	Yes	****	<0.0001
									flg22 prx33-3 vs. DPI flg22 prx34-2	-0.001461	-0.07408 to 0.07116	No	ns	>0.9999
									flg22 prx33-3 vs. flg22 prx34-2	0.03369	-0.01902 to 0.08639	No	ns	0.5321
									flg22 prx33-3 vs. Control Col-0	0.1369	0.09292 to 0.1809	Yes	****	<0.0001
									flg22 prx33-3 vs. DPI Col-0	0.1112	0.06776 to 0.1547	Yes	****	<0.0001
									flg22 prx33-3 vs. DP flg22 Col-0	0.01528	-0.05938 to 0.08994	No	ns	0.9998
									flg22 prx33-3 vs. flg22 Col-0	-0.003441	-0.06638 to 0.05950	No	ns	>0.9999
									Control prx34-3 vs. DPI prx34-2	-0.02641	-0.04973 to -0.003086	Yes	*	0.0163
									Control prx34-3 vs. DPI flg22 prx34-2	-0.1428	-0.2094 to -0.07624	Yes	****	<0.0001
									Control prx34-3 vs. flg22 prx34-2	-0.1077	-0.1492 to -0.06616	Yes	****	<0.0001
									Control prx34-3 vs. Control Col-0	-0.004463	-0.03099 to 0.02206	No	ns	>0.9999
									Control prx34-3 vs. DPI Col-0	-0.03015	-0.05555 to -0.004755	Yes	**	0.0099
									Control prx34-3 vs. DP flg22 Col-0	-0.1261	-0.1950 to -0.05718	Yes	***	0.0001
									Control prx34-3 vs. flg22 Col-0	-0.1448	-0.2000 to -0.08966	Yes	****	<0.0001
									DPI prx34-2 vs. DPI flg22 prx34-2	-0.1164	-0.1826 to -0.05025	Yes	***	0.0002
									DPI prx34-2 vs. flg22 prx34-2	-0.08128	-0.1220 to -0.04061	Yes	****	<0.0001
									DPI prx34-2 vs. Control Col-0	0.02194	-0.002785 to 0.04667	No	ns	0.12
									DPI prx34-2 vs. DPI Col-0	-0.003748	-0.02722 to 0.01973	No	ns	>0.9999
									DPI prx34-2 vs. DP flg22 Col-0	-0.09969	-0.1682 to -0.03117	Yes	**	0.0018
									DPI prx34-2 vs. flg22 Col-0	-0.1184	-0.1730 to -0.06379	Yes	****	<0.0001
									DPI flg22 prx34-2 vs. flg22 prx34-2	0.03515	-0.03661 to 0.1069	No	ns	0.8234
									DPI flg22 prx34-2 vs. Control Col-0	0.1384	0.07147 to 0.2053	Yes	****	<0.0001
									DPI flg22 prx34-2 vs. DPI Col-0	0.1127	0.04606 to 0.1793	Yes	***	0.0003
									DPI flg22 prx34-2 vs. DP flg22 Col-0	0.01674	-0.07034 to 0.1038	No	ns	0.9999
									DPI flg22 prx34-2 vs. flg22 Col-0	-0.001981	-0.08039 to 0.07643	No	ns	>0.9999
									flg22 prx34-2 vs. Control Col-0	0.1032	0.06108 to 0.1454	Yes	****	<0.0001
									flg22 prx34-2 vs. DPI Col-0	0.07753	0.03595 to 0.1191	Yes	****	<0.0001
									flg22 prx34-2 vs. DP flg22 Col-0	-0.01841	-0.09224 to 0.05543	No	ns	0.9985
									flg22 prx34-2 vs. flg22 Col-0	-0.03713	-0.09899 to 0.02474	No	ns	0.6048
									Control Col-0 vs. DPI Col-0	-0.02569	-0.05235 to 0.0009639	No	ns	0.0671
									Control Col-0 vs. DP flg22 Col-0	-0.1216	-0.1908 to -0.05242	Yes	***	0.0002
									Control Col-0 vs. flg22 Col-0	-0.1404	-0.1959 to -0.08479	Yes	****	<0.0001
									DPI Col-0 vs. DP flg22 Col-0	-0.09594	-0.1649 to -0.02700	Yes	**	0.0027
									DPI Col-0 vs. flg22 Col-0	-0.1147	-0.1699 to -0.05946	Yes	****	<0.0001
									DP flg22 Col-0 vs. flg22 Col-0	-0.01872	-0.09894 to 0.06150	No	ns	0.9993
									145
									Control prx33-3 vs. DPI prx33-3	-0.01992	-0.05252 to 0.01268	No	ns	0.5802
									Control prx33-3 vs. DPI flg22 prx33-3	-0.1413	-0.2022 to -0.08044	Yes	****	<0.0001
									Control prx33-3 vs. flg22 prx33-3	-0.1311	-0.1784 to -0.08381	Yes	****	<0.0001
									Control prx33-3 vs. Control prx34-3	0.00568	-0.02330 to 0.03466	No	ns	0.9999
									Control prx33-3 vs. DPI prx34-2	-0.02015	-0.04901 to 0.008720	No	ns	0.3858
									Control prx33-3 vs. DPI flg22 prx34-2	-0.1318	-0.1966 to -0.06699	Yes	****	<0.0001
									Control prx33-3 vs. flg22 prx34-2	-0.1022	-0.1459 to -0.05849	Yes	****	<0.0001
									Control prx33-3 vs. Control Col-0	0.00167	-0.02809 to 0.03143	No	ns	>0.9999
									Control prx33-3 vs. DPI Col-0	-0.01523	-0.04867 to 0.01821	No	ns	0.8897
									Control prx33-3 vs. DP flg22 Col-0	-0.1222	-0.1961 to -0.04842	Yes	***	0.0004
									Control prx33-3 vs. flg22 Col-0	-0.131	-0.1926 to -0.06929	Yes	****	<0.0001
									DPI prx33-3 vs. DPI flg22 prx33-3	-0.1214	-0.1825 to -0.06038	Yes	****	<0.0001
									DPI prx33-3 vs. flg22 prx33-3	-0.1112	-0.1587 to -0.06368	Yes	****	<0.0001
									DPI prx33-3 vs. Control prx34-3	0.0256	-0.003839 to 0.05504	No	ns	0.1334
									DPI prx33-3 vs. DPI prx34-2	-0.0002279	-0.02955 to 0.02910	No	ns	>0.9999
									DPI prx33-3 vs. DPI flg22 prx34-2	-0.1119	-0.1768 to -0.04694	Yes	***	0.0002
									DPI prx33-3 vs. flg22 prx34-2	-0.08225	-0.1262 to -0.03833	Yes	****	<0.0001
									DPI prx33-3 vs. Control Col-0	0.02159	-0.008613 to 0.05179	No	ns	0.3582
									DPI prx33-3 vs. DPI Col-0	0.004687	-0.02912 to 0.03849	No	ns	>0.9999
									DPI prx33-3 vs. DP flg22 Col-0	-0.1023	-0.1763 to -0.02840	Yes	**	0.0027
									DPI prx33-3 vs. flg22 Col-0	-0.111	-0.1728 to -0.04923	Yes	****	<0.0001
									DPI flg22 prx33-3 vs. flg22 prx33-3	0.01023	-0.05786 to 0.07831	No	ns	>0.9999
									DPI flg22 prx33-3 vs. Control prx34-3	0.147	0.08725 to 0.2068	Yes	****	<0.0001
									DPI flg22 prx33-3 vs. DPI prx34-2	0.1212	0.06146 to 0.1809	Yes	****	<0.0001
									DPI flg22 prx33-3 vs. DPI flg22 prx34-2	0.009527	-0.06980 to 0.08885	No	ns	>0.9999
									DPI flg22 prx33-3 vs. flg22 prx34-2	0.03916	-0.02690 to 0.1052	No	ns	0.6219
									DPI flg22 prx33-3 vs. Control Col-0	0.143	0.08295 to 0.2031	Yes	****	<0.0001
									DPI flg22 prx33-3 vs. DPI Col-0	0.1261	0.06472 to 0.1875	Yes	****	<0.0001
									DPI flg22 prx33-3 vs. DP flg22 Col-0	0.01909	-0.06704 to 0.1052	No	ns	0.9996
									DPI flg22 prx33-3 vs. flg22 Col-0	0.01038	-0.06670 to 0.08745	No	ns	>0.9999
									flg22 prx33-3 vs. Control prx34-3	0.1368	0.09119 to 0.1824	Yes	****	<0.0001
									flg22 prx33-3 vs. DPI prx34-2	0.111	0.06542 to 0.1565	Yes	****	<0.0001
									flg22 prx33-3 vs. DPI flg22 prx34-2	-0.0007013	-0.07203 to 0.07063	No	ns	>0.9999
									flg22 prx33-3 vs. flg22 prx34-2	0.02894	-0.02568 to 0.08355	No	ns	0.7733
									flg22 prx33-3 vs. Control Col-0	0.1328	0.08675 to 0.1788	Yes	****	<0.0001
									flg22 prx33-3 vs. DPI Col-0	0.1159	0.06787 to 0.1639	Yes	****	<0.0001
									flg22 prx33-3 vs. DP flg22 Col-0	0.008859	-0.07039 to 0.08811	No	ns	>0.9999
									flg22 prx33-3 vs. flg22 Col-0	0.0001482	-0.06850 to 0.06879	No	ns	>0.9999
									Control prx34-3 vs. DPI prx34-2	-0.02583	-0.05065 to -0.001005	Yes	*	0.0358
									Control prx34-3 vs. DPI flg22 prx34-2	-0.1375	-0.2013 to -0.07366	Yes	****	<0.0001
									Control prx34-3 vs. flg22 prx34-2	-0.1079	-0.1496 to -0.06608	Yes	****	<0.0001
									Control prx34-3 vs. Control Col-0	-0.00401	-0.02995 to 0.02193	No	ns	>0.9999
									Control prx34-3 vs. DPI Col-0	-0.02091	-0.05132 to 0.009499	No	ns	0.4085
									Control prx34-3 vs. DP flg22 Col-0	-0.1279	-0.2009 to -0.05492	Yes	***	0.0002
									Control prx34-3 vs. flg22 Col-0	-0.1366	-0.1972 to -0.07604	Yes	****	<0.0001
									DPI prx34-2 vs. DPI flg22 prx34-2	-0.1117	-0.1755 to -0.04787	Yes	***	0.0002
									DPI prx34-2 vs. flg22 prx34-2	-0.08202	-0.1237 to -0.04032	Yes	****	<0.0001
									DPI prx34-2 vs. Control Col-0	0.02182	-0.003985 to 0.04762	No	ns	0.1628
									DPI prx34-2 vs. DPI Col-0	0.004915	-0.02539 to 0.03522	No	ns	>0.9999
									DPI prx34-2 vs. DP flg22 Col-0	-0.1021	-0.1751 to -0.02912	Yes	**	0.0027
[truncated: 2,965 more rows]
[truncated: 3 more columns]

## Sheet: Fig S3A
Table Analyzed	Suppl_Fig4_resting_roGFP2_Orp1_cPTIO
Column B	cPTIO
vs.	vs.
Column A	Control
Unpaired t test
P value	<0.0001
P value summary	****
Significantly different (P < 0.05)?	Yes
One- or two-tailed P value?	Two-tailed
t, df	t=6.057, df=22
How big is the difference?
Mean of column A	0.3959
Mean of column B	0.5097
Difference between means (B - A) ± SEM	0.1138 ± 0.01879
95% confidence interval	0.07486 to 0.1528
R squared (eta squared)	0.6251
F test to compare variances
F, DFn, Dfd	31.05, 11, 11
P value	<0.0001
P value summary	****
Significantly different (P < 0.05)?	Yes
Data analyzed
Sample size, column A	12
Sample size, column B	12

## Sheet: Fig S3B
Table Analyzed	**cPTIO Flg 22 roGFP2-Orp1 Fig S2C								Within each row, compare columns (simple effects within rows)
Two-way RM ANOVA	Matching: Stacked								Number of families	37
Assume sphericity?	No								Number of comparisons per family	6
Alpha	0.05								Alpha	0.05
Source of Variation	% of total variation	P value	P value summary	Significant?	Geisser-Greenhouse's epsilon				Tukey's multiple comparisons test	Mean Diff.	95.00% CI of diff.	Below threshold?	Summary	Adjusted P Value
Time x Treatment	10.27	<0.0001	****	Yes
Time	6.496	<0.0001	****	Yes	0.08912				0
Treatment	65.76	<0.0001	****	Yes					flg22 vs. cPTIO-flg22	-0.01549	-0.03096 to -2.730e-005	Yes	*	0.0496
Subject	13.22	<0.0001	****	Yes					flg22 vs. cPTIO	0.008252	-0.01634 to 0.03285	No	ns	0.6606
									flg22 vs. Control	-0.0001662	-0.009567 to 0.009235	No	ns	>0.9999
ANOVA table	SS	DF	MS	F (DFn, DFd)	P value				cPTIO-flg22 vs. cPTIO	0.02375	-0.001527 to 0.04902	No	ns	0.066
Time x Treatment	0.7412	108	0.006863	F (108, 720) = 16.12	P<0.0001				cPTIO-flg22 vs. Control	0.01533	-0.0003907 to 0.03104	No	ns	0.0559
Time	0.4687	36	0.01302	F (3.208, 64.17) = 30.59	P<0.0001				cPTIO vs. Control	-0.008419	-0.03293 to 0.01610	No	ns	0.6625
Treatment	4.744	3	1.581	F (3, 20) = 33.15	P<0.0001
Subject	0.9541	20	0.0477	F (20, 720) = 112.1	P<0.0001				5
Residual	0.3065	720	0.0004257						flg22 vs. cPTIO-flg22	0.002148	-0.03011 to 0.03440	No	ns	0.9946
									flg22 vs. cPTIO	0.01438	-0.03745 to 0.06621	No	ns	0.7495
Data summary									flg22 vs. Control	-0.00475	-0.02492 to 0.01542	No	ns	0.8427
Number of columns (Treatment)	4								cPTIO-flg22 vs. cPTIO	0.01224	-0.04043 to 0.06490	No	ns	0.8801
Number of rows (Time)	37								cPTIO-flg22 vs. Control	-0.006898	-0.03985 to 0.02606	No	ns	0.9083
Number of subjects (Subject)	24								cPTIO vs. Control	-0.01913	-0.07029 to 0.03202	No	ns	0.6127
Number of missing values	0
									10
									flg22 vs. cPTIO-flg22	0.005496	-0.02967 to 0.04066	No	ns	0.9523
									flg22 vs. cPTIO	0.0125	-0.008195 to 0.03319	No	ns	0.3064
									flg22 vs. Control	0.007855	-0.01726 to 0.03297	No	ns	0.7622
									cPTIO-flg22 vs. cPTIO	0.007001	-0.02843 to 0.04243	No	ns	0.9156
									cPTIO-flg22 vs. Control	0.002359	-0.03437 to 0.03909	No	ns	0.9969
									cPTIO vs. Control	-0.004642	-0.03060 to 0.02131	No	ns	0.9432
									15
									flg22 vs. cPTIO-flg22	0.0243	0.004148 to 0.04446	Yes	*	0.0185
									flg22 vs. cPTIO	0.03136	3.306e-005 to 0.06268	Yes	*	0.0498
									flg22 vs. Control	0.03183	0.001884 to 0.06178	Yes	*	0.0376
									cPTIO-flg22 vs. cPTIO	0.007052	-0.02399 to 0.03809	No	ns	0.879
									cPTIO-flg22 vs. Control	0.00753	-0.02209 to 0.03715	No	ns	0.8435
									cPTIO vs. Control	0.0004783	-0.03530 to 0.03626	No	ns	>0.9999
									20
									flg22 vs. cPTIO-flg22	0.02676	-0.01442 to 0.06795	No	ns	0.2299
									flg22 vs. cPTIO	0.07076	0.03679 to 0.1047	Yes	***	0.0007
									flg22 vs. Control	0.06373	0.04346 to 0.08400	Yes	****	<0.0001
									cPTIO-flg22 vs. cPTIO	0.044	-0.0007339 to 0.08873	No	ns	0.0541
									cPTIO-flg22 vs. Control	0.03697	-0.004203 to 0.07814	No	ns	0.0745
									cPTIO vs. Control	-0.007032	-0.04022 to 0.02616	No	ns	0.8768
									25
									flg22 vs. cPTIO-flg22	0.01764	-0.01696 to 0.05225	No	ns	0.4364
									flg22 vs. cPTIO	0.1118	0.08598 to 0.1376	Yes	****	<0.0001
									flg22 vs. Control	0.1027	0.07323 to 0.1321	Yes	****	<0.0001
									cPTIO-flg22 vs. cPTIO	0.09417	0.06245 to 0.1259	Yes	***	0.0001
									cPTIO-flg22 vs. Control	0.08502	0.05117 to 0.1189	Yes	***	0.0001
									cPTIO vs. Control	-0.009144	-0.03328 to 0.01500	No	ns	0.6351
									30
									flg22 vs. cPTIO-flg22	0.01324	-0.04425 to 0.07073	No	ns	0.8871
									flg22 vs. cPTIO	0.1325	0.08607 to 0.1790	Yes	****	<0.0001
									flg22 vs. Control	0.1244	0.08320 to 0.1657	Yes	****	<0.0001
									cPTIO-flg22 vs. cPTIO	0.1193	0.06154 to 0.1770	Yes	***	0.0005
									cPTIO-flg22 vs. Control	0.1112	0.05604 to 0.1664	Yes	**	0.001
									cPTIO vs. Control	-0.008078	-0.04990 to 0.03374	No	ns	0.9294
									35
									flg22 vs. cPTIO-flg22	-0.001198	-0.07592 to 0.07353	No	ns	>0.9999
									flg22 vs. cPTIO	0.1391	0.08059 to 0.1975	Yes	***	0.0002
									flg22 vs. Control	0.1363	0.08042 to 0.1923	Yes	***	0.0004
									cPTIO-flg22 vs. cPTIO	0.1403	0.07111 to 0.2094	Yes	***	0.0009
									cPTIO-flg22 vs. Control	0.1375	0.06949 to 0.2056	Yes	**	0.0016
									cPTIO vs. Control	-0.002716	-0.04215 to 0.03671	No	ns	0.996
									40
									flg22 vs. cPTIO-flg22	-0.0011	-0.09270 to 0.09050	No	ns	>0.9999
									flg22 vs. cPTIO	0.162	0.09876 to 0.2253	Yes	***	0.0002
									flg22 vs. Control	0.1479	0.08476 to 0.2111	Yes	***	0.0004
									cPTIO-flg22 vs. cPTIO	0.1631	0.07655 to 0.2497	Yes	**	0.0021
									cPTIO-flg22 vs. Control	0.149	0.06246 to 0.2356	Yes	**	0.0036
									cPTIO vs. Control	-0.0141	-0.05451 to 0.02630	No	ns	0.7156
									45
									flg22 vs. cPTIO-flg22	-0.01567	-0.1183 to 0.08697	No	ns	0.9618
									flg22 vs. cPTIO	0.1672	0.1005 to 0.2340	Yes	***	0.0004
									flg22 vs. Control	0.1568	0.08992 to 0.2237	Yes	***	0.0009
									cPTIO-flg22 vs. cPTIO	0.1829	0.08434 to 0.2814	Yes	**	0.003
									cPTIO-flg22 vs. Control	0.1725	0.07341 to 0.2716	Yes	**	0.0046
									cPTIO vs. Control	-0.01039	-0.03869 to 0.01792	No	ns	0.6714
									50
									flg22 vs. cPTIO-flg22	-0.01638	-0.1110 to 0.07823	No	ns	0.9483
									flg22 vs. cPTIO	0.1736	0.1045 to 0.2428	Yes	***	0.0002
									flg22 vs. Control	0.1595	0.09104 to 0.2280	Yes	**	0.001
									cPTIO-flg22 vs. cPTIO	0.19	0.1022 to 0.2777	Yes	***	0.0009
									cPTIO-flg22 vs. Control	0.1759	0.08746 to 0.2643	Yes	**	0.0025
									cPTIO vs. Control	-0.01409	-0.05210 to 0.02392	No	ns	0.6232
									55
									flg22 vs. cPTIO-flg22	-0.006782	-0.1050 to 0.09143	No	ns	0.9962
									flg22 vs. cPTIO	0.1899	0.1216 to 0.2582	Yes	***	0.0001
									flg22 vs. Control	0.1745	0.1068 to 0.2422	Yes	***	0.0006
									cPTIO-flg22 vs. cPTIO	0.1967	0.1042 to 0.2892	Yes	**	0.0011
									cPTIO-flg22 vs. Control	0.1813	0.08798 to 0.2746	Yes	**	0.0027
									cPTIO vs. Control	-0.01541	-0.05204 to 0.02121	No	ns	0.5468
									60
									flg22 vs. cPTIO-flg22	-0.01547	-0.1215 to 0.09056	No	ns	0.9682
									flg22 vs. cPTIO	0.1821	0.1024 to 0.2617	Yes	***	0.0006
									flg22 vs. Control	0.1744	0.09495 to 0.2539	Yes	**	0.0011
									cPTIO-flg22 vs. cPTIO	0.1975	0.1011 to 0.2940	Yes	**	0.0014
									cPTIO-flg22 vs. Control	0.1899	0.09306 to 0.2867	Yes	**	0.0023
									cPTIO vs. Control	-0.007661	-0.04622 to 0.03090	No	ns	0.9223
									65
									flg22 vs. cPTIO-flg22	0.006602	-0.1038 to 0.1170	No	ns	0.9976
									flg22 vs. cPTIO	0.1914	0.1115 to 0.2714	Yes	***	0.0007
									flg22 vs. Control	0.1921	0.1112 to 0.2729	Yes	**	0.0011
									cPTIO-flg22 vs. cPTIO	0.1848	0.08243 to 0.2872	Yes	**	0.0035
									cPTIO-flg22 vs. Control	0.1854	0.08206 to 0.2888	Yes	**	0.0043
									cPTIO vs. Control	0.0006322	-0.02631 to 0.02758	No	ns	0.9998
									70
									flg22 vs. cPTIO-flg22	0.003948	-0.1178 to 0.1257	No	ns	0.9996
									flg22 vs. cPTIO	0.2023	0.1122 to 0.2925	Yes	***	0.0009
									flg22 vs. Control	0.1959	0.1055 to 0.2863	Yes	**	0.0013
									cPTIO-flg22 vs. cPTIO	0.1984	0.08680 to 0.3099	Yes	**	0.0036
									cPTIO-flg22 vs. Control	0.192	0.07991 to 0.3040	Yes	**	0.0048
									cPTIO vs. Control	-0.006412	-0.04146 to 0.02864	No	ns	0.9395
									75
									flg22 vs. cPTIO-flg22	0.01168	-0.1072 to 0.1306	No	ns	0.9898
									flg22 vs. cPTIO	0.2069	0.1169 to 0.2969	Yes	***	0.0009
									flg22 vs. Control	0.1962	0.1059 to 0.2865	Yes	**	0.0015
									cPTIO-flg22 vs. cPTIO	0.1953	0.08707 to 0.3034	Yes	**	0.0036
									cPTIO-flg22 vs. Control	0.1845	0.07599 to 0.2931	Yes	**	0.0051
									cPTIO vs. Control	-0.01073	-0.03894 to 0.01749	No	ns	0.6564
									80
									flg22 vs. cPTIO-flg22	-0.0008962	-0.1246 to 0.1228	No	ns	>0.9999
									flg22 vs. cPTIO	0.1932	0.09818 to 0.2882	Yes	**	0.001
									flg22 vs. Control	0.1885	0.09398 to 0.2831	Yes	**	0.002
									cPTIO-flg22 vs. cPTIO	0.1941	0.08258 to 0.3056	Yes	**	0.0031
									cPTIO-flg22 vs. Control	0.1894	0.07752 to 0.3014	Yes	**	0.0049
									cPTIO vs. Control	-0.004673	-0.05294 to 0.04360	No	ns	0.989
									85
									flg22 vs. cPTIO-flg22	0.004854	-0.1220 to 0.1317	No	ns	0.9994
									flg22 vs. cPTIO	0.2301	0.1208 to 0.3394	Yes	**	0.0011
									flg22 vs. Control	0.1985	0.08807 to 0.3090	Yes	**	0.0041
									cPTIO-flg22 vs. cPTIO	0.2252	0.1218 to 0.3286	Yes	***	0.0008
									cPTIO-flg22 vs. Control	0.1937	0.08932 to 0.2980	Yes	**	0.0035
									cPTIO vs. Control	-0.03155	-0.07590 to 0.01279	No	ns	0.1686
									90
									flg22 vs. cPTIO-flg22	-0.001142	-0.1270 to 0.1247	No	ns	>0.9999
									flg22 vs. cPTIO	0.2079	0.1030 to 0.3127	Yes	**	0.0022
									flg22 vs. Control	0.1901	0.08573 to 0.2945	Yes	**	0.0026
									cPTIO-flg22 vs. cPTIO	0.209	0.1018 to 0.3163	Yes	**	0.0024
									cPTIO-flg22 vs. Control	0.1913	0.08451 to 0.2980	Yes	**	0.0029
									cPTIO vs. Control	-0.01776	-0.05987 to 0.02434	No	ns	0.5692
									95
									flg22 vs. cPTIO-flg22	0.01972	-0.1082 to 0.1477	No	ns	0.9635
									flg22 vs. cPTIO	0.2166	0.1127 to 0.3204	Yes	**	0.0016
									flg22 vs. Control	0.1996	0.09482 to 0.3043	Yes	**	0.0031
									cPTIO-flg22 vs. cPTIO	0.1969	0.08586 to 0.3079	Yes	**	0.0037
									cPTIO-flg22 vs. Control	0.1798	0.06793 to 0.2917	Yes	**	0.0069
									cPTIO vs. Control	-0.01703	-0.04780 to 0.01374	No	ns	0.3487
									100
									flg22 vs. cPTIO-flg22	-0.001389	-0.1222 to 0.1194	No	ns	>0.9999
									flg22 vs. cPTIO	0.2053	0.1061 to 0.3044	Yes	**	0.0012
									flg22 vs. Control	0.1905	0.09089 to 0.2902	Yes	**	0.0027
									cPTIO-flg22 vs. cPTIO	0.2067	0.1033 to 0.3100	Yes	**	0.0016
									cPTIO-flg22 vs. Control	0.1919	0.08794 to 0.2959	Yes	**	0.0033
									cPTIO vs. Control	-0.01473	-0.05483 to 0.02537	No	ns	0.6595
									105
									flg22 vs. cPTIO-flg22	0.01012	-0.1080 to 0.1283	No	ns	0.9932
									flg22 vs. cPTIO	0.2011	0.1077 to 0.2945	Yes	***	0.0008
									flg22 vs. Control	0.1884	0.09455 to 0.2822	Yes	**	0.0024
									cPTIO-flg22 vs. cPTIO	0.1909	0.08634 to 0.2955	Yes	**	0.0024
									cPTIO-flg22 vs. Control	0.1783	0.07264 to 0.2839	Yes	**	0.0055
									cPTIO vs. Control	-0.01269	-0.05751 to 0.03213	No	ns	0.7724
									110
									flg22 vs. cPTIO-flg22	-0.006413	-0.1219 to 0.1090	No	ns	0.9981
									flg22 vs. cPTIO	0.1878	0.09466 to 0.2810	Yes	**	0.0015
									flg22 vs. Control	0.1846	0.09137 to 0.2778	Yes	**	0.0019
									cPTIO-flg22 vs. cPTIO	0.1942	0.09402 to 0.2944	Yes	**	0.002
									cPTIO-flg22 vs. Control	0.191	0.09065 to 0.2913	Yes	**	0.0025
									cPTIO vs. Control	-0.003237	-0.04263 to 0.03616	No	ns	0.994
									115
									flg22 vs. cPTIO-flg22	0.01492	-0.09324 to 0.1231	No	ns	0.9732
									flg22 vs. cPTIO	0.191	0.1049 to 0.2771	Yes	***	0.0006
									flg22 vs. Control	0.1881	0.1025 to 0.2737	Yes	***	0.001
									cPTIO-flg22 vs. cPTIO	0.1761	0.08070 to 0.2714	Yes	**	0.0022
									cPTIO-flg22 vs. Control	0.1732	0.07791 to 0.2684	Yes	**	0.003
									cPTIO vs. Control	-0.002901	-0.04758 to 0.04177	No	ns	0.9969
									120
									flg22 vs. cPTIO-flg22	0.01178	-0.1027 to 0.1262	No	ns	0.9879
									flg22 vs. cPTIO	0.1938	0.1151 to 0.2726	Yes	***	0.0003
									flg22 vs. Control	0.1705	0.09191 to 0.2490	Yes	**	0.0014
									cPTIO-flg22 vs. cPTIO	0.182	0.07403 to 0.2900	Yes	**	0.0042
									cPTIO-flg22 vs. Control	0.1587	0.04972 to 0.2677	Yes	*	0.0105
									cPTIO vs. Control	-0.02334	-0.06251 to 0.01582	No	ns	0.2893
									125
									flg22 vs. cPTIO-flg22	0.001137	-0.1020 to 0.1043	No	ns	>0.9999
									flg22 vs. cPTIO	0.1744	0.08109 to 0.2676	Yes	**	0.001
									flg22 vs. Control	0.1661	0.08019 to 0.2520	Yes	**	0.0021
									cPTIO-flg22 vs. cPTIO	0.1732	0.07905 to 0.2674	Yes	**	0.0012
									cPTIO-flg22 vs. Control	0.165	0.07784 to 0.2521	Yes	**	0.0023
									cPTIO vs. Control	-0.008249	-0.07638 to 0.05989	No	ns	0.9762
									130
									flg22 vs. cPTIO-flg22	0.0127	-0.1030 to 0.1284	No	ns	0.9849
									flg22 vs. cPTIO	0.1863	0.1102 to 0.2624	Yes	***	0.0002
									flg22 vs. Control	0.1673	0.09338 to 0.2412	Yes	**	0.0011
									cPTIO-flg22 vs. cPTIO	0.1736	0.06223 to 0.2850	Yes	**	0.0058
									cPTIO-flg22 vs. Control	0.1546	0.04221 to 0.2670	Yes	*	0.0137
									cPTIO vs. Control	-0.019	-0.06620 to 0.02821	No	ns	0.5607
									135
									flg22 vs. cPTIO-flg22	-0.01321	-0.1209 to 0.09445	No	ns	0.9801
									flg22 vs. cPTIO	0.1544	0.07795 to 0.2308	Yes	**	0.001
									flg22 vs. Control	0.1438	0.06803 to 0.2195	Yes	**	0.0023
									cPTIO-flg22 vs. cPTIO	0.1676	0.06695 to 0.2682	Yes	**	0.0043
									cPTIO-flg22 vs. Control	0.157	0.05595 to 0.2580	Yes	**	0.0073
									cPTIO vs. Control	-0.01062	-0.05159 to 0.03035	No	ns	0.846
									140
									flg22 vs. cPTIO-flg22	-0.007139	-0.1131 to 0.09878	No	ns	0.9965
									flg22 vs. cPTIO	0.1545	0.08032 to 0.2287	Yes	**	0.0012
									flg22 vs. Control	0.1555	0.08136 to 0.2296	Yes	**	0.0012
									cPTIO-flg22 vs. cPTIO	0.1616	0.06229 to 0.2610	Yes	**	0.0055
									cPTIO-flg22 vs. Control	0.1626	0.06319 to 0.2621	Yes	**	0.0056
									cPTIO vs. Control	0.00101	-0.03333 to 0.03535	No	ns	0.9997
									145
									flg22 vs. cPTIO-flg22	0.005798	-0.08626 to 0.09785	No	ns	0.9972
									flg22 vs. cPTIO	0.1592	0.08462 to 0.2339	Yes	***	0.0004
									flg22 vs. Control	0.1534	0.08478 to 0.2220	Yes	***	0.0007
									cPTIO-flg22 vs. cPTIO	0.1534	0.06636 to 0.2405	Yes	**	0.0019
									cPTIO-flg22 vs. Control	0.1476	0.06362 to 0.2316	Yes	**	0.0034
									cPTIO vs. Control	-0.005836	-0.06139 to 0.04972	No	ns	0.9856
									150
									flg22 vs. cPTIO-flg22	0.01494	-0.08261 to 0.1125	No	ns	0.9642
									flg22 vs. cPTIO	0.1593	0.08041 to 0.2383	Yes	**	0.001
									flg22 vs. Control	0.1452	0.06695 to 0.2235	Yes	**	0.0027
									cPTIO-flg22 vs. cPTIO	0.1444	0.05893 to 0.2299	Yes	**	0.0034
									cPTIO-flg22 vs. Control	0.1303	0.04503 to 0.2155	Yes	**	0.0076
									cPTIO vs. Control	-0.01411	-0.05577 to 0.02755	No	ns	0.7126
									155
									flg22 vs. cPTIO-flg22	0.01083	-0.07799 to 0.09966	No	ns	0.9797
									flg22 vs. cPTIO	0.1572	0.09977 to 0.2146	Yes	***	0.0003
									flg22 vs. Control	0.149	0.09146 to 0.2064	Yes	***	0.0003
									cPTIO-flg22 vs. cPTIO	0.1463	0.06073 to 0.2320	Yes	**	0.0047
									cPTIO-flg22 vs. Control	0.1381	0.05280 to 0.2234	Yes	**	0.0057
									cPTIO vs. Control	-0.008225	-0.03549 to 0.01904	No	ns	0.7894
									160
									flg22 vs. cPTIO-flg22	0.002958	-0.08709 to 0.09301	No	ns	0.9996
									flg22 vs. cPTIO	0.1473	0.07588 to 0.2186	Yes	**	0.0015
									flg22 vs. Control	0.1355	0.06379 to 0.2073	Yes	**	0.0029
									cPTIO-flg22 vs. cPTIO	0.1443	0.06496 to 0.2236	Yes	**	0.0032
									cPTIO-flg22 vs. Control	0.1326	0.05280 to 0.2124	Yes	**	0.0056
									cPTIO vs. Control	-0.01172	-0.03666 to 0.01321	No	ns	0.4921
									165
									flg22 vs. cPTIO-flg22	0.01281	-0.07861 to 0.1042	No	ns	0.9695
									flg22 vs. cPTIO	0.1588	0.09812 to 0.2196	Yes	****	<0.0001
									flg22 vs. Control	0.1429	0.08537 to 0.2005	Yes	***	0.0007
									cPTIO-flg22 vs. cPTIO	0.146	0.05740 to 0.2347	Yes	**	0.0039
									cPTIO-flg22 vs. Control	0.1301	0.04082 to 0.2194	Yes	*	0.0107
									cPTIO vs. Control	-0.01593	-0.05777 to 0.02592	No	ns	0.5833
									170
									flg22 vs. cPTIO-flg22	0.01623	-0.06481 to 0.09727	No	ns	0.9254
									flg22 vs. cPTIO	0.135	0.06981 to 0.2003	Yes	***	0.0009
									flg22 vs. Control	0.1279	0.06216 to 0.1936	Yes	**	0.0012
									cPTIO-flg22 vs. cPTIO	0.1188	0.04768 to 0.1899	Yes	**	0.0037
									cPTIO-flg22 vs. Control	0.1116	0.04018 to 0.1831	Yes	**	0.0051
									cPTIO vs. Control	-0.007171	-0.04833 to 0.03399	No	ns	0.9488
									175
									flg22 vs. cPTIO-flg22	0.016	-0.07811 to 0.1101	No	ns	0.95
									flg22 vs. cPTIO	0.139	0.07239 to 0.2057	Yes	***	0.0007
									flg22 vs. Control	0.1169	0.05166 to 0.1821	Yes	**	0.0033
									cPTIO-flg22 vs. cPTIO	0.123	0.03443 to 0.2116	Yes	*	0.0105
									cPTIO-flg22 vs. Control	0.1009	0.01193 to 0.1898	Yes	*	0.0302
									cPTIO vs. Control	-0.02216	-0.06149 to 0.01716	No	ns	0.3321
									180
									flg22 vs. cPTIO-flg22	0.01594	-0.07286 to 0.1047	No	ns	0.9423
									flg22 vs. cPTIO	0.1422	0.07581 to 0.2085	Yes	***	0.0004
									flg22 vs. Control	0.1282	0.06596 to 0.1905	Yes	**	0.0011
									cPTIO-flg22 vs. cPTIO	0.1262	0.04182 to 0.2106	Yes	**	0.0061
									cPTIO-flg22 vs. Control	0.1123	0.02911 to 0.1955	Yes	*	0.0134
									cPTIO vs. Control	-0.01392	-0.06122 to 0.03337	No	ns	0.7849
									Test details	Mean 1	Mean 2	Mean Diff.	SE of diff.	N1	N2	q	DF
									0
									flg22 vs. cPTIO-flg22	1.002	1.017	-0.01549	0.004629	6	6	4.733	6.765
									flg22 vs. cPTIO	1.002	0.9933	0.008252	0.006996	6	6	1.668	5.721
									flg22 vs. Control	1.002	1.002	-0.0001662	0.003029	6	6	0.07757	9.275
									cPTIO-flg22 vs. cPTIO	1.017	0.9933	0.02375	0.007985	6	6	4.206	8.43
									cPTIO-flg22 vs. Control	1.017	1.002	0.01533	0.004898	6	6	4.425	7.932
									cPTIO vs. Control	0.9933	1.002	-0.008419	0.007177	6	6	1.659	6.266
									5
									flg22 vs. cPTIO-flg22	0.9961	0.9939	0.002148	0.00896	6	6	0.339	5.343
									flg22 vs. cPTIO	0.9961	0.9817	0.01438	0.01419	6	6	1.434	5.134
									flg22 vs. Control	0.9961	1.001	-0.00475	0.005783	6	6	1.162	5.859
									cPTIO-flg22 vs. cPTIO	0.9939	0.9817	0.01224	0.01662	6	6	1.041	8.39
									cPTIO-flg22 vs. Control	0.9939	1.001	-0.006898	0.01041	6	6	0.9369	8.426
									cPTIO vs. Control	0.9817	1.001	-0.01913	0.01515	6	6	1.786	6.513
									10
									flg22 vs. cPTIO-flg22	1	0.9947	0.005496	0.01062	6	6	0.7317	7
									flg22 vs. cPTIO	1	0.9877	0.0125	0.006739	6	6	2.623	9.803
									flg22 vs. Control	1	0.9923	0.007855	0.007985	6	6	1.391	8.686
									cPTIO-flg22 vs. cPTIO	0.9947	0.9877	0.007001	0.01092	6	6	0.9065	7.578
									cPTIO-flg22 vs. Control	0.9947	0.9923	0.002359	0.01173	6	6	0.2843	8.872
									cPTIO vs. Control	0.9877	0.9923	-0.004642	0.008379	6	6	0.7834	9.36
									15
									flg22 vs. cPTIO-flg22	1.027	1.003	0.0243	0.006576	6	6	5.226	9.901
									flg22 vs. cPTIO	1.027	0.9959	0.03136	0.009777	6	6	4.536	7.985
									flg22 vs. Control	1.027	0.9954	0.03183	0.009414	6	6	4.782	8.234
									cPTIO-flg22 vs. cPTIO	1.003	0.9959	0.007052	0.009553	6	6	1.044	7.525
									cPTIO-flg22 vs. Control	1.003	0.9954	0.00753	0.009181	6	6	1.16	7.754
									cPTIO vs. Control	0.9959	0.9954	0.0004783	0.01169	6	6	0.05787	9.974
									20
									flg22 vs. cPTIO-flg22	1.063	1.036	0.02676	0.01258	6	6	3.009	7.301
									flg22 vs. cPTIO	1.063	0.9922	0.07076	0.01069	6	6	9.363	8.271
									flg22 vs. Control	1.063	0.9992	0.06373	0.006132	6	6	14.7	7.037
									cPTIO-flg22 vs. cPTIO	1.036	0.9922	0.044	0.01451	6	6	4.289	9.582
									cPTIO-flg22 vs. Control	1.036	0.9992	0.03697	0.01157	6	6	4.519	5.518
									cPTIO vs. Control	0.9922	0.9992	-0.007032	0.009478	6	6	1.049	5.788
									25
									flg22 vs. cPTIO-flg22	1.088	1.071	0.01764	0.01122	6	6	2.224	9.572
									flg22 vs. cPTIO	1.088	0.9765	0.1118	0.007967	6	6	19.85	7.587
									flg22 vs. Control	1.088	0.9856	0.1027	0.009612	6	6	15.11	9.945
									cPTIO-flg22 vs. cPTIO	1.071	0.9765	0.09417	0.009492	6	6	14.03	6.757
									cPTIO-flg22 vs. Control	1.071	0.9856	0.08502	0.01091	6	6	11.02	9.266
									cPTIO vs. Control	0.9765	0.9856	-0.009144	0.007523	6	6	1.719	7.929
									30
									flg22 vs. cPTIO-flg22	1.112	1.098	0.01324	0.01842	6	6	1.017	9.001
									flg22 vs. cPTIO	1.112	0.9791	0.1325	0.01518	6	6	12.34	9.997
									flg22 vs. Control	1.112	0.9872	0.1244	0.01329	6	6	13.24	9.269
									cPTIO-flg22 vs. cPTIO	1.098	0.9791	0.1193	0.01853	6	6	9.102	9.09
									cPTIO-flg22 vs. Control	1.098	0.9872	0.1112	0.01702	6	6	9.241	7.603
									cPTIO vs. Control	0.9791	0.9872	-0.008078	0.01345	6	6	0.8493	9.185
									35
									flg22 vs. cPTIO-flg22	1.121	1.122	-0.001198	0.02426	6	6	0.06986	9.635
									flg22 vs. cPTIO	1.121	0.982	0.1391	0.01866	6	6	10.54	8.851
									flg22 vs. Control	1.121	0.9847	0.1363	0.01674	6	6	11.52	6.772
									cPTIO-flg22 vs. cPTIO	1.122	0.982	0.1403	0.02152	6	6	9.219	7.88
									cPTIO-flg22 vs. Control	1.122	0.9847	0.1375	0.01987	6	6	9.788	6.216
									cPTIO vs. Control	0.982	0.9847	-0.002716	0.01244	6	6	0.3087	8.382
									40
									flg22 vs. cPTIO-flg22	1.137	1.138	-0.0011	0.0294	6	6	0.05292	9.092
									flg22 vs. cPTIO	1.137	0.9753	0.162	0.01961	6	6	11.69	7.754
									flg22 vs. Control	1.137	0.9894	0.1479	0.01953	6	6	10.71	7.673
									cPTIO-flg22 vs. cPTIO	1.138	0.9753	0.1631	0.02564	6	6	8.995	6.523
									cPTIO-flg22 vs. Control	1.138	0.9894	0.149	0.02558	6	6	8.237	6.472
									cPTIO vs. Control	0.9753	0.9894	-0.0141	0.01321	6	6	1.51	9.997
									45
									flg22 vs. cPTIO-flg22	1.141	1.157	-0.01567	0.03273	6	6	0.6773	8.804
									flg22 vs. cPTIO	1.141	0.9737	0.1672	0.01984	6	6	11.92	6.594
									flg22 vs. Control	1.141	0.9841	0.1568	0.0191	6	6	11.61	5.778
									cPTIO-flg22 vs. cPTIO	1.157	0.9737	0.1829	0.02808	6	6	9.211	5.751
									cPTIO-flg22 vs. Control	1.157	0.9841	0.1725	0.02756	6	6	8.852	5.361
									cPTIO vs. Control	0.9737	0.9841	-0.01039	0.009045	6	6	1.624	8.893
									50
									flg22 vs. cPTIO-flg22	1.142	1.158	-0.01638	0.03058	6	6	0.7572	9.426
									flg22 vs. cPTIO	1.142	0.9682	0.1736	0.02149	6	6	11.43	7.836
									flg22 vs. Control	1.142	0.9823	0.1595	0.01927	6	6	11.71	5.537
									cPTIO-flg22 vs. cPTIO	1.158	0.9682	0.19	0.02632	6	6	10.21	6.815
									cPTIO-flg22 vs. Control	1.158	0.9823	0.1759	0.02454	6	6	10.14	5.325
									cPTIO vs. Control	0.9682	0.9823	-0.01409	0.01134	6	6	1.758	6.681
									55
									flg22 vs. cPTIO-flg22	1.158	1.165	-0.006782	0.03156	6	6	0.3039	9.147
									flg22 vs. cPTIO	1.158	0.9679	0.1899	0.02113	6	6	12.71	7.684
									flg22 vs. Control	1.158	0.9833	0.1745	0.01924	6	6	12.83	5.693
									cPTIO-flg22 vs. cPTIO	1.165	0.9679	0.1967	0.0274	6	6	10.15	6.513
									cPTIO-flg22 vs. Control	1.165	0.9833	0.1813	0.02597	6	6	9.873	5.37
									cPTIO vs. Control	0.9679	0.9833	-0.01541	0.01117	6	6	1.951	7.261
									60
									flg22 vs. cPTIO-flg22	1.156	1.172	-0.01547	0.03443	6	6	0.6355	9.643
									flg22 vs. cPTIO	1.156	0.9742	0.1821	0.02412	6	6	10.68	7.057
									flg22 vs. Control	1.156	0.9818	0.1744	0.02296	6	6	10.74	6.004
									cPTIO-flg22 vs. cPTIO	1.172	0.9742	0.1975	0.02845	6	6	9.818	6.427
									cPTIO-flg22 vs. Control	1.172	0.9818	0.1899	0.02748	6	6	9.771	5.684
									cPTIO vs. Control	0.9742	0.9818	-0.007661	0.01231	6	6	0.88	8.857
									65
									flg22 vs. cPTIO-flg22	1.166	1.159	0.006602	0.03571	6	6	0.2614	9.458
									flg22 vs. cPTIO	1.166	0.9744	0.1914	0.02324	6	6	11.65	6.119
									flg22 vs. Control	1.166	0.9738	0.1921	0.02226	6	6	12.2	5.214
									cPTIO-flg22 vs. cPTIO	1.159	0.9744	0.1848	0.02907	6	6	8.99	5.692
									cPTIO-flg22 vs. Control	1.159	0.9738	0.1854	0.0283	6	6	9.268	5.132
									cPTIO vs. Control	0.9744	0.9738	0.0006322	0.008085	6	6	0.1106	6.826
									70
									flg22 vs. cPTIO-flg22	1.171	1.167	0.003948	0.03948	6	6	0.1414	9.585
									flg22 vs. cPTIO	1.171	0.9684	0.2023	0.02643	6	6	10.83	6.295
									flg22 vs. Control	1.171	0.9749	0.1959	0.02576	6	6	10.75	5.748
									cPTIO-flg22 vs. cPTIO	1.167	0.9684	0.1984	0.03198	6	6	8.772	5.858
									cPTIO-flg22 vs. Control	1.167	0.9749	0.192	0.03143	6	6	8.637	5.492
									cPTIO vs. Control	0.9684	0.9749	-0.006412	0.0113	6	6	0.8021	9.306
									75
									flg22 vs. cPTIO-flg22	1.174	1.163	0.01168	0.03863	6	6	0.4274	9.689
									flg22 vs. cPTIO	1.174	0.9675	0.2069	0.02576	6	6	11.36	5.826
									flg22 vs. Control	1.174	0.9782	0.1962	0.0254	6	6	10.92	5.532
									cPTIO-flg22 vs. cPTIO	1.163	0.9675	0.1953	0.03051	6	6	9.051	5.577
									cPTIO-flg22 vs. Control	1.163	0.9782	0.1845	0.03021	6	6	8.639	5.371
									cPTIO vs. Control	0.9675	0.9782	-0.01073	0.009143	6	6	1.659	9.545
									80
									flg22 vs. cPTIO-flg22	1.175	1.176	-0.0008962	0.04024	6	6	0.0315	9.736
									flg22 vs. cPTIO	1.175	0.9819	0.1932	0.02909	6	6	9.394	7.359
									flg22 vs. Control	1.175	0.9866	0.1885	0.02711	6	6	9.834	5.863
									cPTIO-flg22 vs. cPTIO	1.176	0.9819	0.1941	0.03335	6	6	8.231	6.743
									cPTIO-flg22 vs. Control	1.176	0.9866	0.1894	0.03165	6	6	8.465	5.621
									cPTIO vs. Control	0.9819	0.9866	-0.004673	0.01511	6	6	0.4373	8.095
									85
									flg22 vs. cPTIO-flg22	1.185	1.18	0.004854	0.04143	6	6	0.1657	9.968
									flg22 vs. cPTIO	1.185	0.9552	0.2301	0.03249	6	6	10.01	6.604
									flg22 vs. Control	1.185	0.9867	0.1985	0.03046	6	6	9.217	5.237
									cPTIO-flg22 vs. cPTIO	1.18	0.9552	0.2252	0.03097	6	6	10.28	6.784
									cPTIO-flg22 vs. Control	1.18	0.9867	0.1937	0.02883	6	6	9.499	5.265
									cPTIO vs. Control	0.9552	0.9867	-0.03155	0.01307	6	6	3.414	6.41
									90
									flg22 vs. cPTIO-flg22	1.172	1.173	-0.001142	0.04114	6	6	0.03926	9.995
									flg22 vs. cPTIO	1.172	0.9641	0.2079	0.02967	6	6	9.909	5.635
									flg22 vs. Control	1.172	0.9819	0.1901	0.03087	6	6	8.709	6.483
									cPTIO-flg22 vs. cPTIO	1.173	0.9641	0.209	0.0303	6	6	9.756	5.607
									cPTIO-flg22 vs. Control	1.173	0.9819	0.1913	0.03148	6	6	8.592	6.421
									cPTIO vs. Control	0.9641	0.9819	-0.01776	0.01335	6	6	1.882	8.572
									95
									flg22 vs. cPTIO-flg22	1.181	1.161	0.01972	0.04178	6	6	0.6676	9.957
									flg22 vs. cPTIO	1.181	0.9644	0.2166	0.02976	6	6	10.29	5.849
									flg22 vs. Control	1.181	0.9814	0.1996	0.02894	6	6	9.752	5.265
									cPTIO-flg22 vs. cPTIO	1.161	0.9644	0.1969	0.03162	6	6	8.805	5.746
									cPTIO-flg22 vs. Control	1.161	0.9814	0.1798	0.03085	6	6	8.244	5.232
									cPTIO vs. Control	0.9644	0.9814	-0.01703	0.00956	6	6	2.519	7.825
									100
									flg22 vs. cPTIO-flg22	1.166	1.168	-0.001389	0.03946	6	6	0.04976	9.982
									flg22 vs. cPTIO	1.166	0.9612	0.2053	0.02937	6	6	9.883	6.527
									flg22 vs. Control	1.166	0.9759	0.1905	0.02806	6	6	9.603	5.553
									cPTIO-flg22 vs. cPTIO	1.168	0.9612	0.2067	0.03046	6	6	9.593	6.41
									cPTIO-flg22 vs. Control	1.168	0.9759	0.1919	0.0292	6	6	9.295	5.509
									cPTIO vs. Control	0.9612	0.9759	-0.01473	0.01257	6	6	1.657	8.149
									105
									flg22 vs. cPTIO-flg22	1.168	1.157	0.01012	0.03853	6	6	0.3716	9.866
									flg22 vs. cPTIO	1.168	0.9665	0.2011	0.02843	6	6	10	7.207
									flg22 vs. Control	1.168	0.9792	0.1884	0.02599	6	6	10.25	5.3
									cPTIO-flg22 vs. cPTIO	1.157	0.9665	0.1909	0.03133	6	6	8.62	6.78
									cPTIO-flg22 vs. Control	1.157	0.9792	0.1783	0.02913	6	6	8.654	5.238
									cPTIO vs. Control	0.9665	0.9792	-0.01269	0.01312	6	6	1.367	6.271
									110
									flg22 vs. cPTIO-flg22	1.158	1.165	-0.006413	0.0377	6	6	0.2406	9.947
									flg22 vs. cPTIO	1.158	0.9706	0.1878	0.02743	6	6	9.684	6.387
									flg22 vs. Control	1.158	0.9738	0.1846	0.02703	6	6	9.658	6.073
									cPTIO-flg22 vs. cPTIO	1.165	0.9706	0.1942	0.02925	6	6	9.391	6.205
									cPTIO-flg22 vs. Control	1.165	0.9738	0.191	0.02888	6	6	9.353	5.931
									cPTIO vs. Control	0.9706	0.9738	-0.003237	0.01284	6	6	0.3566	9.83
									115
									flg22 vs. cPTIO-flg22	1.161	1.146	0.01492	0.03528	6	6	0.5981	9.89
									flg22 vs. cPTIO	1.161	0.9696	0.191	0.02627	6	6	10.28	7.261
									flg22 vs. Control	1.161	0.9725	0.1881	0.02511	6	6	10.59	6.304
									cPTIO-flg22 vs. cPTIO	1.146	0.9696	0.1761	0.02866	6	6	8.689	6.865
									cPTIO-flg22 vs. Control	1.146	0.9725	0.1732	0.0276	6	6	8.872	6.062
									cPTIO vs. Control	0.9696	0.9725	-0.002901	0.01439	6	6	0.2851	9.244
									120
									flg22 vs. cPTIO-flg22	1.151	1.14	0.01178	0.03675	6	6	0.4534	9.115
									flg22 vs. cPTIO	1.151	0.9576	0.1938	0.02407	6	6	11.39	7.323
									flg22 vs. Control	1.151	0.981	0.1705	0.02224	6	6	10.84	5.643
									cPTIO-flg22 vs. cPTIO	1.14	0.9576	0.182	0.03163	6	6	8.139	6.272
									cPTIO-flg22 vs. Control	1.14	0.981	0.1587	0.03026	6	6	7.416	5.338
									cPTIO vs. Control	0.9576	0.981	-0.02334	0.01202	6	6	2.746	7.451
									125
									flg22 vs. cPTIO-flg22	1.139	1.137	0.001137	0.03371	6	6	0.04771	9.998
									flg22 vs. cPTIO	1.139	0.9642	0.1744	0.03019	6	6	8.166	9.5
									flg22 vs. Control	1.139	0.9724	0.1661	0.02508	6	6	9.366	6.206
									cPTIO-flg22 vs. cPTIO	1.137	0.9642	0.1732	0.03045	6	6	8.044	9.444
									cPTIO-flg22 vs. Control	1.137	0.9724	0.165	0.02539	6	6	9.188	6.174
									cPTIO vs. Control	0.9642	0.9724	-0.008249	0.02049	6	6	0.5694	6.882
									130
									flg22 vs. cPTIO-flg22	1.141	1.129	0.0127	0.03677	6	6	0.4884	8.672
									flg22 vs. cPTIO	1.141	0.9552	0.1863	0.0241	6	6	10.93	8.518
									flg22 vs. Control	1.141	0.9742	0.1673	0.02091	6	6	11.32	5.627
									cPTIO-flg22 vs. cPTIO	1.129	0.9552	0.1736	0.03331	6	6	7.371	6.743
									cPTIO-flg22 vs. Control	1.129	0.9742	0.1546	0.03108	6	6	7.035	5.275
									cPTIO vs. Control	0.9552	0.9742	-0.019	0.01397	6	6	1.923	6.494
									135
									flg22 vs. cPTIO-flg22	1.125	1.139	-0.01321	0.0347	6	6	0.5383	9.287
									flg22 vs. cPTIO	1.125	0.9711	0.1544	0.02351	6	6	9.285	7.52
									flg22 vs. Control	1.125	0.9817	0.1438	0.02208	6	6	9.209	6.181
									cPTIO-flg22 vs. cPTIO	1.139	0.9711	0.1676	0.02978	6	6	7.959	6.495
									cPTIO-flg22 vs. Control	1.139	0.9817	0.157	0.02866	6	6	7.746	5.675
									cPTIO vs. Control	0.9711	0.9817	-0.01062	0.01303	6	6	1.152	8.704
									140
									flg22 vs. cPTIO-flg22	1.119	1.126	-0.007139	0.03412	6	6	0.2959	9.259
									flg22 vs. cPTIO	1.119	0.9649	0.1545	0.02203	6	6	9.917	6.584
									flg22 vs. Control	1.119	0.9639	0.1555	0.0218	6	6	10.09	6.36
									cPTIO-flg22 vs. cPTIO	1.126	0.9649	0.1616	0.02854	6	6	8.008	5.901
									cPTIO-flg22 vs. Control	1.126	0.9639	0.1626	0.02837	6	6	8.108	5.77
									cPTIO vs. Control	0.9649	0.9639	0.00101	0.01121	6	6	0.1274	9.937
									145
									flg22 vs. cPTIO-flg22	1.12	1.114	0.005798	0.02987	6	6	0.2745	9.612
									flg22 vs. cPTIO	1.12	0.961	0.1592	0.02418	6	6	9.314	9.54
									flg22 vs. Control	1.12	0.9668	0.1534	0.02061	6	6	10.52	6.853
									cPTIO-flg22 vs. cPTIO	1.114	0.961	0.1534	0.02764	6	6	7.852	8.604
									cPTIO-flg22 vs. Control	1.114	0.9668	0.1476	0.02458	6	6	8.492	6.258
									cPTIO vs. Control	0.961	0.9668	-0.005836	0.01722	6	6	0.4792	7.754
									150
									flg22 vs. cPTIO-flg22	1.125	1.11	0.01494	0.03184	6	6	0.6635	9.93
									flg22 vs. cPTIO	1.125	0.9657	0.1593	0.02428	6	6	9.282	7.509
									flg22 vs. Control	1.125	0.9798	0.1452	0.02262	6	6	9.08	6.006
									cPTIO-flg22 vs. cPTIO	1.11	0.9657	0.1444	0.02597	6	6	7.862	7.161
									cPTIO-flg22 vs. Control	1.11	0.9798	0.1303	0.02443	6	6	7.542	5.852
									cPTIO vs. Control	0.9657	0.9798	-0.01411	0.01312	6	6	1.521	8.305
									155
									flg22 vs. cPTIO-flg22	1.119	1.108	0.01083	0.0283	6	6	0.5413	8.766
									flg22 vs. cPTIO	1.119	0.9621	0.1572	0.01675	6	6	13.27	6.2
									flg22 vs. Control	1.119	0.9703	0.149	0.01726	6	6	12.21	6.835
									cPTIO-flg22 vs. cPTIO	1.108	0.9621	0.1463	0.02411	6	6	8.585	5.552
									cPTIO-flg22 vs. Control	1.108	0.9703	0.1381	0.02446	6	6	7.986	5.857
									cPTIO vs. Control	0.9621	0.9703	-0.008225	0.008834	6	6	1.317	9.543
									160
									flg22 vs. cPTIO-flg22	1.109	1.106	0.002958	0.02938	6	6	0.1424	9.893
									flg22 vs. cPTIO	1.109	0.9615	0.1473	0.02072	6	6	10.05	6.092
									flg22 vs. Control	1.109	0.9732	0.1355	0.02019	6	6	9.496	5.539
									cPTIO-flg22 vs. cPTIO	1.106	0.9615	0.1443	0.02279	6	6	8.956	5.89
									cPTIO-flg22 vs. Control	1.106	0.9732	0.1326	0.0223	6	6	8.408	5.438
									cPTIO vs. Control	0.9615	0.9732	-0.01172	0.007977	6	6	2.078	8.946
									165
									flg22 vs. cPTIO-flg22	1.111	1.099	0.01281	0.02898	6	6	0.6249	8.569
									flg22 vs. cPTIO	1.111	0.9525	0.1588	0.01952	6	6	11.51	9.154
									flg22 vs. Control	1.111	0.9685	0.1429	0.01615	6	6	12.51	5.498
									cPTIO-flg22 vs. cPTIO	1.099	0.9525	0.146	0.02691	6	6	7.674	7.134
									cPTIO-flg22 vs. Control	1.099	0.9685	0.1301	0.02458	6	6	7.486	5.21
									cPTIO vs. Control	0.9525	0.9685	-0.01593	0.01204	6	6	1.87	5.928
									170
									flg22 vs. cPTIO-flg22	1.105	1.089	0.01623	0.02645	6	6	0.8677	9.918
									flg22 vs. cPTIO	1.105	0.9702	0.135	0.01999	6	6	9.551	7.41
									flg22 vs. Control	1.105	0.9773	0.1279	0.02042	6	6	8.857	7.832
									cPTIO-flg22 vs. cPTIO	1.089	0.9702	0.1188	0.02152	6	6	7.806	7.047
									cPTIO-flg22 vs. Control	1.089	0.9773	0.1116	0.02192	6	6	7.203	7.425
									cPTIO vs. Control	0.9702	0.9773	-0.007171	0.01343	6	6	0.755	9.912
									175
									flg22 vs. cPTIO-flg22	1.097	1.081	0.016	0.03027	6	6	0.7476	9.192
									flg22 vs. cPTIO	1.097	0.9581	0.139	0.02091	6	6	9.404	8.162
									flg22 vs. Control	1.097	0.9803	0.1169	0.01884	6	6	8.773	6.001
									cPTIO-flg22 vs. cPTIO	1.081	0.9581	0.123	0.02663	6	6	6.535	6.863
									cPTIO-flg22 vs. Control	1.081	0.9803	0.1009	0.02504	6	6	5.698	5.547
									cPTIO vs. Control	0.9581	0.9803	-0.02216	0.01214	6	6	2.582	7.626
									180
									flg22 vs. cPTIO-flg22	1.103	1.088	0.01594	0.02861	6	6	0.7881	9.261
									flg22 vs. cPTIO	1.103	0.9613	0.1422	0.02137	6	6	9.408	9.243
									flg22 vs. Control	1.103	0.9752	0.1282	0.0187	6	6	9.698	6.842
									cPTIO-flg22 vs. cPTIO	1.088	0.9613	0.1262	0.02623	6	6	6.806	7.832
									cPTIO-flg22 vs. Control	1.088	0.9752	0.1123	0.0241	6	6	6.589	6.056
									cPTIO vs. Control	0.9613	0.9752	-0.01392	0.0148	6	6	1.33	8.076

## Sheet: Fig S3C
Table Analyzed	Suppl_Fig4_resting_roGFP2_Orp1_cPTIO
Column D	cPTIO
vs.	vs.
Column C	Control
Unpaired t test
P value	<0.0001
P value summary	****
Significantly different (P < 0.05)?	Yes
One- or two-tailed P value?	Two-tailed
t, df	t=7.008, df=24
How big is the difference?
Mean of column C	0.3993
Mean of column D	0.4731
Difference between means (D - C) ± SEM	0.07376 ± 0.01052
95% confidence interval	0.05204 to 0.09548
R squared (eta squared)	0.6718
F test to compare variances
F, DFn, Dfd	9.923, 12, 12
P value	0.0004
P value summary	***
Significantly different (P < 0.05)?	Yes
Data analyzed
Sample size, column C	13
Sample size, column D	13

## Sheet: Fig S3D
Table Analyzed	**cPTIO flg22 GRX1-roGFP2 Fig S2E								Within each row, compare columns (simple effects within rows)
Two-way RM ANOVA	Matching: Stacked								Number of families	37
Assume sphericity?	No								Number of comparisons per family	6
Alpha	0.05								Alpha	0.05
Source of Variation	% of total variation	P value	P value summary	Significant?	Geisser-Greenhouse's epsilon				Tukey's multiple comparisons test	Mean Diff.	95.00% CI of diff.	Below threshold?	Summary	Adjusted P Value
Time x Treatment	14.14	<0.0001	****	Yes
Time	13.33	<0.0001	****	Yes	0.1202				0
Treatment	63.41	<0.0001	****	Yes					flg22 vs. cPTIO-flg22	-0.02122	-0.03445 to -0.007988	Yes	**	0.0029
Subject	5.471	<0.0001	****	Yes					flg22 vs. Control	-0.001249	-0.01283 to 0.01034	No	ns	0.9861
									flg22 vs. cPTIO	-0.03188	-0.05027 to -0.01348	Yes	**	0.0023
ANOVA table	SS	DF	MS	F (DFn, DFd)	P value				cPTIO-flg22 vs. Control	0.01997	0.008164 to 0.03178	Yes	**	0.0023
Time x Treatment	1.669	108	0.01545	F (108, 720) = 25.81	P<0.0001				cPTIO-flg22 vs. cPTIO	-0.01066	-0.02912 to 0.007805	No	ns	0.3253
Time	1.574	36	0.04372	F (4.327, 86.54) = 73.02	P<0.0001				Control vs. cPTIO	-0.03063	-0.04858 to -0.01268	Yes	**	0.0034
Treatment	7.486	3	2.495	F (3, 20) = 77.27	P<0.0001
Subject	0.6458	20	0.03229	F (20, 720) = 53.94	P<0.0001				5
Residual	0.4311	720	0.0005987						flg22 vs. cPTIO-flg22	0.01758	-0.01423 to 0.04940	No	ns	0.3442
									flg22 vs. Control	-0.002952	-0.02027 to 0.01436	No	ns	0.9497
Data summary									flg22 vs. cPTIO	0.01096	-0.01527 to 0.03718	No	ns	0.5754
Number of columns (Treatment)	4								cPTIO-flg22 vs. Control	-0.02054	-0.05207 to 0.01100	No	ns	0.2174
Number of rows (Time)	37								cPTIO-flg22 vs. cPTIO	-0.006626	-0.04103 to 0.02778	No	ns	0.9315
Number of subjects (Subject)	24								Control vs. cPTIO	0.01391	-0.01157 to 0.03939	No	ns	0.3473
Number of missing values	0
									10
									flg22 vs. cPTIO-flg22	-0.01215	-0.05786 to 0.03357	No	ns	0.8128
									flg22 vs. Control	-0.02454	-0.05314 to 0.004061	No	ns	0.0977
									flg22 vs. cPTIO	-0.01828	-0.05485 to 0.01829	No	ns	0.426
									cPTIO-flg22 vs. Control	-0.01239	-0.05900 to 0.03421	No	ns	0.8299
									cPTIO-flg22 vs. cPTIO	-0.006135	-0.05565 to 0.04338	No	ns	0.9798
									Control vs. cPTIO	0.00626	-0.03220 to 0.04472	No	ns	0.9558
									15
									flg22 vs. cPTIO-flg22	-0.000234	-0.03877 to 0.03830	No	ns	>0.9999
									flg22 vs. Control	0.02245	-0.01450 to 0.05941	No	ns	0.2552
									flg22 vs. cPTIO	0.007875	-0.03439 to 0.05013	No	ns	0.9385
									cPTIO-flg22 vs. Control	0.02269	-0.002412 to 0.04779	No	ns	0.0763
									cPTIO-flg22 vs. cPTIO	0.008109	-0.02784 to 0.04405	No	ns	0.8942
									Control vs. cPTIO	-0.01458	-0.04835 to 0.01919	No	ns	0.5054
									20
									flg22 vs. cPTIO-flg22	0.001289	-0.03764 to 0.04022	No	ns	0.9996
									flg22 vs. Control	0.04535	0.009405 to 0.08130	Yes	*	0.017
									flg22 vs. cPTIO	0.03139	-0.01921 to 0.08199	No	ns	0.2825
									cPTIO-flg22 vs. Control	0.04407	0.01521 to 0.07293	Yes	**	0.0054
									cPTIO-flg22 vs. cPTIO	0.0301	-0.01819 to 0.07839	No	ns	0.2677
									Control vs. cPTIO	-0.01397	-0.06113 to 0.03320	No	ns	0.7463
									25
									flg22 vs. cPTIO-flg22	0.02507	-0.02547 to 0.07562	No	ns	0.4602
									flg22 vs. Control	0.08051	0.04194 to 0.1191	Yes	**	0.0013
									flg22 vs. cPTIO	0.0591	0.005303 to 0.1129	Yes	*	0.0313
									cPTIO-flg22 vs. Control	0.05544	0.009879 to 0.1010	Yes	*	0.0217
									cPTIO-flg22 vs. cPTIO	0.03403	-0.02301 to 0.09106	No	ns	0.3166
									Control vs. cPTIO	-0.02141	-0.07143 to 0.02861	No	ns	0.4955
									30
									flg22 vs. cPTIO-flg22	0.01117	-0.04831 to 0.07064	No	ns	0.9368
									flg22 vs. Control	0.1048	0.05166 to 0.1579	Yes	**	0.0018
									flg22 vs. cPTIO	0.1022	0.04245 to 0.1620	Yes	**	0.0019
									cPTIO-flg22 vs. Control	0.09363	0.04757 to 0.1397	Yes	**	0.0013
									cPTIO-flg22 vs. cPTIO	0.09108	0.03584 to 0.1463	Yes	**	0.0024
									Control vs. cPTIO	-0.002551	-0.04924 to 0.04414	No	ns	0.9976
									35
									flg22 vs. cPTIO-flg22	0.02182	-0.04485 to 0.08849	No	ns	0.7285
									flg22 vs. Control	0.1263	0.06087 to 0.1917	Yes	**	0.0021
									flg22 vs. cPTIO	0.11	0.04072 to 0.1792	Yes	**	0.0035
									cPTIO-flg22 vs. Control	0.1045	0.06570 to 0.1432	Yes	***	0.0001
									cPTIO-flg22 vs. cPTIO	0.08815	0.03659 to 0.1397	Yes	**	0.002
									Control vs. cPTIO	-0.01631	-0.06375 to 0.03114	No	ns	0.6823
									40
									flg22 vs. cPTIO-flg22	0.02245	-0.04460 to 0.08949	No	ns	0.733
									flg22 vs. Control	0.1459	0.08348 to 0.2083	Yes	***	0.0007
									flg22 vs. cPTIO	0.1148	0.05181 to 0.1778	Yes	**	0.002
									cPTIO-flg22 vs. Control	0.1234	0.07563 to 0.1713	Yes	***	0.0003
									cPTIO-flg22 vs. cPTIO	0.09234	0.04247 to 0.1422	Yes	**	0.0013
									Control vs. cPTIO	-0.0311	-0.06474 to 0.002547	No	ns	0.071
									45
									flg22 vs. cPTIO-flg22	0.0199	-0.05415 to 0.09395	No	ns	0.7959
									flg22 vs. Control	0.1583	0.08422 to 0.2324	Yes	**	0.0013
									flg22 vs. cPTIO	0.1451	0.07008 to 0.2202	Yes	**	0.0013
									cPTIO-flg22 vs. Control	0.1384	0.1083 to 0.1685	Yes	****	<0.0001
									cPTIO-flg22 vs. cPTIO	0.1252	0.08333 to 0.1671	Yes	****	<0.0001
									Control vs. cPTIO	-0.01319	-0.05466 to 0.02827	No	ns	0.7467
									50
									flg22 vs. cPTIO-flg22	0.02963	-0.04521 to 0.1045	No	ns	0.6339
									flg22 vs. Control	0.1776	0.1161 to 0.2390	Yes	***	0.0003
									flg22 vs. cPTIO	0.1481	0.08506 to 0.2112	Yes	***	0.0003
									cPTIO-flg22 vs. Control	0.1479	0.08364 to 0.2122	Yes	***	0.0009
									cPTIO-flg22 vs. cPTIO	0.1185	0.05296 to 0.1840	Yes	**	0.0018
									Control vs. cPTIO	-0.02945	-0.06753 to 0.008643	No	ns	0.1347
									55
									flg22 vs. cPTIO-flg22	0.05626	-0.02787 to 0.1404	No	ns	0.2086
									flg22 vs. Control	0.2047	0.1205 to 0.2889	Yes	***	0.0007
									flg22 vs. cPTIO	0.1859	0.1020 to 0.2699	Yes	**	0.001
									cPTIO-flg22 vs. Control	0.1484	0.1096 to 0.1873	Yes	****	<0.0001
									cPTIO-flg22 vs. cPTIO	0.1296	0.08915 to 0.1701	Yes	****	<0.0001
									Control vs. cPTIO	-0.01879	-0.04944 to 0.01186	No	ns	0.2928
									60
									flg22 vs. cPTIO-flg22	0.04153	-0.04908 to 0.1321	No	ns	0.4826
									flg22 vs. Control	0.2249	0.1341 to 0.3156	Yes	***	0.0008
									flg22 vs. cPTIO	0.2173	0.1266 to 0.3079	Yes	***	0.0004
									cPTIO-flg22 vs. Control	0.1833	0.1391 to 0.2276	Yes	****	<0.0001
									cPTIO-flg22 vs. cPTIO	0.1757	0.1230 to 0.2285	Yes	****	<0.0001
									Control vs. cPTIO	-0.007615	-0.05194 to 0.03671	No	ns	0.9362
									65
									flg22 vs. cPTIO-flg22	0.07997	-0.01011 to 0.1701	No	ns	0.0825
									flg22 vs. Control	0.2612	0.1711 to 0.3514	Yes	***	0.0004
									flg22 vs. cPTIO	0.2346	0.1456 to 0.3236	Yes	***	0.0003
									cPTIO-flg22 vs. Control	0.1813	0.1327 to 0.2298	Yes	****	<0.0001
									cPTIO-flg22 vs. cPTIO	0.1546	0.1028 to 0.2065	Yes	****	<0.0001
									Control vs. cPTIO	-0.02663	-0.06372 to 0.01046	No	ns	0.1567
									70
									flg22 vs. cPTIO-flg22	0.08228	-0.02865 to 0.1932	No	ns	0.1569
									flg22 vs. Control	0.2781	0.1669 to 0.3893	Yes	***	0.0009
									flg22 vs. cPTIO	0.2503	0.1404 to 0.3601	Yes	***	0.0008
									cPTIO-flg22 vs. Control	0.1958	0.1379 to 0.2538	Yes	***	0.0001
									cPTIO-flg22 vs. cPTIO	0.168	0.1077 to 0.2283	Yes	****	<0.0001
									Control vs. cPTIO	-0.02785	-0.06718 to 0.01148	No	ns	0.1693
									75
									flg22 vs. cPTIO-flg22	0.07046	-0.02452 to 0.1654	No	ns	0.1518
									flg22 vs. Control	0.2786	0.1835 to 0.3736	Yes	***	0.0003
									flg22 vs. cPTIO	0.2573	0.1621 to 0.3525	Yes	***	0.0002
									cPTIO-flg22 vs. Control	0.2081	0.1652 to 0.2510	Yes	****	<0.0001
									cPTIO-flg22 vs. cPTIO	0.1868	0.1355 to 0.2382	Yes	****	<0.0001
									Control vs. cPTIO	-0.02129	-0.06683 to 0.02426	No	ns	0.4852
									80
									flg22 vs. cPTIO-flg22	0.07871	-0.03010 to 0.1875	No	ns	0.1624
									flg22 vs. Control	0.2901	0.1809 to 0.3993	Yes	***	0.0005
									flg22 vs. cPTIO	0.278	0.1673 to 0.3887	Yes	***	0.0002
									cPTIO-flg22 vs. Control	0.2114	0.1655 to 0.2573	Yes	****	<0.0001
									cPTIO-flg22 vs. cPTIO	0.1992	0.1336 to 0.2649	Yes	****	<0.0001
									Control vs. cPTIO	-0.01212	-0.07436 to 0.05011	No	ns	0.9132
									85
									flg22 vs. cPTIO-flg22	0.08775	-0.02282 to 0.1983	No	ns	0.1185
									flg22 vs. Control	0.2998	0.1881 to 0.4115	Yes	***	0.0006
									flg22 vs. cPTIO	0.2952	0.1837 to 0.4066	Yes	***	0.0002
									cPTIO-flg22 vs. Control	0.2121	0.1714 to 0.2527	Yes	****	<0.0001
									cPTIO-flg22 vs. cPTIO	0.2074	0.1479 to 0.2670	Yes	****	<0.0001
									Control vs. cPTIO	-0.004639	-0.06093 to 0.05165	No	ns	0.9911
									90
									flg22 vs. cPTIO-flg22	0.06426	-0.04656 to 0.1751	No	ns	0.3157
									flg22 vs. Control	0.2892	0.1801 to 0.3983	Yes	***	0.0004
									flg22 vs. cPTIO	0.2742	0.1653 to 0.3831	Yes	***	0.0004
									cPTIO-flg22 vs. Control	0.225	0.1624 to 0.2875	Yes	****	<0.0001
									cPTIO-flg22 vs. cPTIO	0.2099	0.1454 to 0.2744	Yes	****	<0.0001
									Control vs. cPTIO	-0.01502	-0.05997 to 0.02993	No	ns	0.7355
									95
									flg22 vs. cPTIO-flg22	0.07207	-0.03516 to 0.1793	No	ns	0.2145
									flg22 vs. Control	0.278	0.1723 to 0.3837	Yes	***	0.0004
									flg22 vs. cPTIO	0.2829	0.1750 to 0.3909	Yes	***	0.0001
									cPTIO-flg22 vs. Control	0.2059	0.1461 to 0.2658	Yes	****	<0.0001
									cPTIO-flg22 vs. cPTIO	0.2108	0.1384 to 0.2832	Yes	****	<0.0001
									Control vs. cPTIO	0.004895	-0.05840 to 0.06819	No	ns	0.9941
									100
									flg22 vs. cPTIO-flg22	0.06	-0.04197 to 0.1620	No	ns	0.3151
									flg22 vs. Control	0.2764	0.1785 to 0.3744	Yes	***	0.0003
									flg22 vs. cPTIO	0.2781	0.1788 to 0.3774	Yes	****	<0.0001
									cPTIO-flg22 vs. Control	0.2164	0.1505 to 0.2823	Yes	****	<0.0001
									cPTIO-flg22 vs. cPTIO	0.2181	0.1457 to 0.2904	Yes	****	<0.0001
									Control vs. cPTIO	0.001656	-0.05352 to 0.05684	No	ns	0.9996
									105
									flg22 vs. cPTIO-flg22	0.06381	-0.03679 to 0.1644	No	ns	0.2445
									flg22 vs. Control	0.2805	0.1798 to 0.3812	Yes	***	0.0004
									flg22 vs. cPTIO	0.2803	0.1800 to 0.3807	Yes	***	0.0002
									cPTIO-flg22 vs. Control	0.2167	0.1680 to 0.2655	Yes	****	<0.0001
									cPTIO-flg22 vs. cPTIO	0.2165	0.1601 to 0.2730	Yes	****	<0.0001
									Control vs. cPTIO	-0.0002085	-0.04642 to 0.04600	No	ns	>0.9999
									110
									flg22 vs. cPTIO-flg22	0.06742	-0.02335 to 0.1582	No	ns	0.1659
									flg22 vs. Control	0.2874	0.2022 to 0.3726	Yes	***	0.0001
									flg22 vs. cPTIO	0.256	0.1700 to 0.3421	Yes	****	<0.0001
									cPTIO-flg22 vs. Control	0.22	0.1566 to 0.2834	Yes	****	<0.0001
									cPTIO-flg22 vs. cPTIO	0.1886	0.1216 to 0.2557	Yes	****	<0.0001
									Control vs. cPTIO	-0.03135	-0.07759 to 0.01488	No	ns	0.2087
									115
									flg22 vs. cPTIO-flg22	0.062	-0.03401 to 0.1580	No	ns	0.2518
									flg22 vs. Control	0.2762	0.1852 to 0.3671	Yes	***	0.0002
									flg22 vs. cPTIO	0.2431	0.1521 to 0.3342	Yes	***	0.0004
									cPTIO-flg22 vs. Control	0.2142	0.1489 to 0.2794	Yes	****	<0.0001
									cPTIO-flg22 vs. cPTIO	0.1811	0.1160 to 0.2463	Yes	***	0.0002
									Control vs. cPTIO	-0.03302	-0.06488 to -0.001155	Yes	*	0.0419
									120
									flg22 vs. cPTIO-flg22	0.06097	-0.01367 to 0.1356	No	ns	0.1174
									flg22 vs. Control	0.2803	0.2092 to 0.3513	Yes	****	<0.0001
									flg22 vs. cPTIO	0.2723	0.2002 to 0.3444	Yes	****	<0.0001
									cPTIO-flg22 vs. Control	0.2193	0.1687 to 0.2699	Yes	****	<0.0001
									cPTIO-flg22 vs. cPTIO	0.2113	0.1572 to 0.2655	Yes	****	<0.0001
									Control vs. cPTIO	-0.007966	-0.05007 to 0.03414	No	ns	0.9327
									125
									flg22 vs. cPTIO-flg22	0.07937	-0.01384 to 0.1726	No	ns	0.1021
									flg22 vs. Control	0.274	0.1985 to 0.3495	Yes	****	<0.0001
									flg22 vs. cPTIO	0.2536	0.1782 to 0.3291	Yes	***	0.0001
									cPTIO-flg22 vs. Control	0.1947	0.1138 to 0.2755	Yes	***	0.0005
									cPTIO-flg22 vs. cPTIO	0.1743	0.09322 to 0.2553	Yes	**	0.0014
									Control vs. cPTIO	-0.02037	-0.05548 to 0.01474	No	ns	0.3231
									130
									flg22 vs. cPTIO-flg22	0.0541	-0.02611 to 0.1343	No	ns	0.2267
									flg22 vs. Control	0.2648	0.1916 to 0.3380	Yes	****	<0.0001
									flg22 vs. cPTIO	0.2425	0.1691 to 0.3159	Yes	***	0.0001
									cPTIO-flg22 vs. Control	0.2107	0.1504 to 0.2711	Yes	****	<0.0001
									cPTIO-flg22 vs. cPTIO	0.1884	0.1286 to 0.2482	Yes	***	0.0001
									Control vs. cPTIO	-0.02233	-0.05455 to 0.009893	No	ns	0.2007
									135
									flg22 vs. cPTIO-flg22	0.07094	-0.01547 to 0.1573	No	ns	0.1163
									flg22 vs. Control	0.2615	0.1808 to 0.3423	Yes	***	0.0001
									flg22 vs. cPTIO	0.234	0.1531 to 0.3148	Yes	***	0.0003
									cPTIO-flg22 vs. Control	0.1906	0.1295 to 0.2517	Yes	***	0.0001
									cPTIO-flg22 vs. cPTIO	0.163	0.1019 to 0.2241	Yes	***	0.0003
									Control vs. cPTIO	-0.02755	-0.05516 to 5.173e-005	No	ns	0.0505
									140
									flg22 vs. cPTIO-flg22	0.08372	-0.009692 to 0.1771	No	ns	0.0825
									flg22 vs. Control	0.2641	0.1830 to 0.3452	Yes	***	0.0001
									flg22 vs. cPTIO	0.2518	0.1709 to 0.3327	Yes	***	0.0001
									cPTIO-flg22 vs. Control	0.1804	0.1047 to 0.2561	Yes	***	0.0007
									cPTIO-flg22 vs. cPTIO	0.168	0.09246 to 0.2436	Yes	***	0.0008
									Control vs. cPTIO	-0.01235	-0.04417 to 0.01948	No	ns	0.642
									145
									flg22 vs. cPTIO-flg22	0.1054	-0.001079 to 0.2119	No	ns	0.0525
									flg22 vs. Control	0.2789	0.1928 to 0.3650	Yes	***	0.0001
									flg22 vs. cPTIO	0.2617	0.1757 to 0.3478	Yes	***	0.0002
									cPTIO-flg22 vs. Control	0.1735	0.08094 to 0.2660	Yes	**	0.0027
									cPTIO-flg22 vs. cPTIO	0.1563	0.06390 to 0.2487	Yes	**	0.0043
									Control vs. cPTIO	-0.01715	-0.05178 to 0.01748	No	ns	0.4634
									150
									flg22 vs. cPTIO-flg22	0.05006	-0.03641 to 0.1365	No	ns	0.3335
									flg22 vs. Control	0.2559	0.1752 to 0.3367	Yes	***	0.0001
									flg22 vs. cPTIO	0.2438	0.1630 to 0.3245	Yes	***	0.0002
									cPTIO-flg22 vs. Control	0.2059	0.1447 to 0.2671	Yes	****	<0.0001
									cPTIO-flg22 vs. cPTIO	0.1937	0.1326 to 0.2549	Yes	****	<0.0001
									Control vs. cPTIO	-0.01216	-0.04576 to 0.02143	No	ns	0.6932
									155
									flg22 vs. cPTIO-flg22	0.07548	-0.02684 to 0.1778	No	ns	0.173
									flg22 vs. Control	0.2623	0.1728 to 0.3517	Yes	***	0.0002
									flg22 vs. cPTIO	0.2709	0.1746 to 0.3671	Yes	****	<0.0001
									cPTIO-flg22 vs. Control	0.1868	0.1048 to 0.2687	Yes	***	0.0009
									cPTIO-flg22 vs. cPTIO	0.1954	0.1046 to 0.2861	Yes	***	0.0003
									Control vs. cPTIO	0.008575	-0.06036 to 0.07751	No	ns	0.9732
									160
									flg22 vs. cPTIO-flg22	0.07144	-0.03772 to 0.1806	No	ns	0.2463
									flg22 vs. Control	0.2769	0.1764 to 0.3773	Yes	***	0.0003
									flg22 vs. cPTIO	0.2681	0.1676 to 0.3686	Yes	***	0.0003
									cPTIO-flg22 vs. Control	0.2054	0.1253 to 0.2855	Yes	***	0.0003
									cPTIO-flg22 vs. cPTIO	0.1967	0.1162 to 0.2771	Yes	***	0.0003
									Control vs. cPTIO	-0.008751	-0.05530 to 0.03780	No	ns	0.937
									165
									flg22 vs. cPTIO-flg22	0.06849	-0.03366 to 0.1706	No	ns	0.233
									flg22 vs. Control	0.259	0.1708 to 0.3473	Yes	***	0.0001
									flg22 vs. cPTIO	0.2564	0.1664 to 0.3464	Yes	****	<0.0001
									cPTIO-flg22 vs. Control	0.1905	0.1071 to 0.2740	Yes	***	0.0005
									cPTIO-flg22 vs. cPTIO	0.1879	0.1023 to 0.2736	Yes	***	0.0004
									Control vs. cPTIO	-0.002596	-0.05845 to 0.05326	No	ns	0.9988
									170
									flg22 vs. cPTIO-flg22	0.0571	-0.05390 to 0.1681	No	ns	0.432
									flg22 vs. Control	0.2674	0.1678 to 0.3669	Yes	***	0.0005
									flg22 vs. cPTIO	0.2598	0.1608 to 0.3588	Yes	***	0.0003
									cPTIO-flg22 vs. Control	0.2103	0.1239 to 0.2966	Yes	***	0.0007
									cPTIO-flg22 vs. cPTIO	0.2027	0.1164 to 0.2890	Yes	***	0.0005
									Control vs. cPTIO	-0.007541	-0.04738 to 0.03230	No	ns	0.9286
									175
									flg22 vs. cPTIO-flg22	0.07295	-0.03382 to 0.1797	No	ns	0.2177
									flg22 vs. Control	0.2751	0.1771 to 0.3731	Yes	***	0.0002
									flg22 vs. cPTIO	0.2701	0.1718 to 0.3683	Yes	***	0.0004
									cPTIO-flg22 vs. Control	0.2021	0.1232 to 0.2811	Yes	***	0.0002
									cPTIO-flg22 vs. cPTIO	0.1971	0.1186 to 0.2756	Yes	***	0.0005
									Control vs. cPTIO	-0.005037	-0.04553 to 0.03546	No	ns	0.979
									180
									flg22 vs. cPTIO-flg22	0.09194	-0.03292 to 0.2168	No	ns	0.1731
									flg22 vs. Control	0.2799	0.1833 to 0.3765	Yes	****	<0.0001
									flg22 vs. cPTIO	0.2789	0.1831 to 0.3747	Yes	***	0.0001
									cPTIO-flg22 vs. Control	0.188	0.07522 to 0.3007	Yes	**	0.0038
									cPTIO-flg22 vs. cPTIO	0.187	0.07452 to 0.2994	Yes	**	0.0042
									Control vs. cPTIO	-0.001012	-0.05952 to 0.05750	No	ns	>0.9999
									Test details	Mean 1	Mean 2	Mean Diff.	SE of diff.	N1	N2	q	DF
									0
									flg22 vs. cPTIO-flg22	0.9882	1.009	-0.02122	0.004325	6	6	6.939	9.994
									flg22 vs. Control	0.9882	0.9894	-0.001249	0.003717	6	6	0.4752	9.067
									flg22 vs. cPTIO	0.9882	1.02	-0.03188	0.005789	6	6	7.787	8.281
									cPTIO-flg22 vs. Control	1.009	0.9894	0.01997	0.003778	6	6	7.476	8.949
									cPTIO-flg22 vs. cPTIO	1.009	1.02	-0.01066	0.005829	6	6	2.585	8.403
									Control vs. cPTIO	0.9894	1.02	-0.03063	0.005393	6	6	8.032	6.854
									5
									flg22 vs. cPTIO-flg22	0.9955	0.9779	0.01758	0.009777	6	6	2.544	7.482
									flg22 vs. Control	0.9955	0.9984	-0.002952	0.005572	6	6	0.7491	9.212
									flg22 vs. cPTIO	0.9955	0.9845	0.01096	0.008304	6	6	1.866	8.513
									cPTIO-flg22 vs. Control	0.9779	0.9984	-0.02054	0.009301	6	6	3.123	6.424
									cPTIO-flg22 vs. cPTIO	0.9779	0.9845	-0.006626	0.01115	6	6	0.8401	9.562
									Control vs. cPTIO	0.9984	0.9845	0.01391	0.007738	6	6	2.542	7.139
									10
									flg22 vs. cPTIO-flg22	0.9856	0.9978	-0.01215	0.01372	6	6	1.252	6.839
									flg22 vs. Control	0.9856	1.01	-0.02454	0.009208	6	6	3.769	9.23
									flg22 vs. cPTIO	0.9856	1.004	-0.01828	0.01135	6	6	2.278	7.794
									cPTIO-flg22 vs. Control	0.9978	1.01	-0.01239	0.01459	6	6	1.201	8.086
									cPTIO-flg22 vs. cPTIO	0.9978	1.004	-0.006135	0.01603	6	6	0.5413	9.491
									Control vs. cPTIO	1.01	1.004	0.00626	0.01238	6	6	0.7149	9.238
									15
									flg22 vs. cPTIO-flg22	1.012	1.013	-0.000234	0.01228	6	6	0.02695	8.768
									flg22 vs. Control	1.012	0.99	0.02245	0.01075	6	6	2.953	6.146
									flg22 vs. cPTIO	1.012	1.005	0.007875	0.01379	6	6	0.8074	9.921
									cPTIO-flg22 vs. Control	1.013	0.99	0.02269	0.007692	6	6	4.172	7.397
									cPTIO-flg22 vs. cPTIO	1.013	1.005	0.008109	0.01156	6	6	0.9915	9.198
									Control vs. cPTIO	0.99	1.005	-0.01458	0.009933	6	6	2.076	6.363
									20
									flg22 vs. cPTIO-flg22	1.032	1.031	0.001289	0.0126	6	6	0.1446	9.497
									flg22 vs. Control	1.032	0.9867	0.04535	0.01083	6	6	5.921	6.935
									flg22 vs. cPTIO	1.032	1.001	0.03139	0.01633	6	6	2.719	9.335
									cPTIO-flg22 vs. Control	1.031	0.9867	0.04407	0.00899	6	6	6.932	7.914
									cPTIO-flg22 vs. cPTIO	1.031	1.001	0.0301	0.01517	6	6	2.807	8.202
									Control vs. cPTIO	0.9867	1.001	-0.01397	0.01373	6	6	1.438	6.149
									25
									flg22 vs. cPTIO-flg22	1.068	1.043	0.02507	0.01644	6	6	2.157	9.738
									flg22 vs. Control	1.068	0.9872	0.08051	0.01135	6	6	10.03	6.378
									flg22 vs. cPTIO	1.068	1.009	0.0591	0.01738	6	6	4.808	9.403
									cPTIO-flg22 vs. Control	1.043	0.9872	0.05544	0.01316	6	6	5.958	5.999
									cPTIO-flg22 vs. cPTIO	1.043	1.009	0.03403	0.01861	6	6	2.585	9.916
									Control vs. cPTIO	0.9872	1.009	-0.02141	0.01432	6	6	2.115	5.833
									30
									flg22 vs. cPTIO-flg22	1.086	1.075	0.01117	0.01937	6	6	0.8156	9.799
									flg22 vs. Control	1.086	0.9813	0.1048	0.01562	6	6	9.486	6.356
									flg22 vs. cPTIO	1.086	0.9838	0.1022	0.01949	6	6	7.421	9.835
									cPTIO-flg22 vs. Control	1.075	0.9813	0.09363	0.0138	6	6	9.598	6.784
									cPTIO-flg22 vs. cPTIO	1.075	0.9838	0.09108	0.01805	6	6	7.135	9.998
									Control vs. cPTIO	0.9813	0.9838	-0.002551	0.01396	6	6	0.2584	6.738
									35
									flg22 vs. cPTIO-flg22	1.107	1.086	0.02182	0.02084	6	6	1.481	8.031
									flg22 vs. Control	1.107	0.9811	0.1263	0.01902	6	6	9.388	6.133
									flg22 vs. cPTIO	1.107	0.9974	0.11	0.02223	6	6	6.995	9.105
									cPTIO-flg22 vs. Control	1.086	0.9811	0.1045	0.01212	6	6	12.19	8.047
									cPTIO-flg22 vs. cPTIO	1.086	0.9974	0.08815	0.01671	6	6	7.46	9.558
									Control vs. cPTIO	0.9811	0.9974	-0.01631	0.01438	6	6	1.603	7.095
									40
									flg22 vs. cPTIO-flg22	1.121	1.098	0.02245	0.02164	6	6	1.467	9.359
									flg22 vs. Control	1.121	0.9748	0.1459	0.01815	6	6	11.37	6.127
									flg22 vs. cPTIO	1.121	1.006	0.1148	0.01938	6	6	8.376	7.525
									cPTIO-flg22 vs. Control	1.098	0.9748	0.1234	0.01438	6	6	12.14	6.879
									cPTIO-flg22 vs. cPTIO	1.098	1.006	0.09234	0.01591	6	6	8.209	8.814
									Control vs. cPTIO	0.9748	1.006	-0.0311	0.01067	6	6	4.122	8.576
									45
									flg22 vs. cPTIO-flg22	1.135	1.115	0.0199	0.02163	6	6	1.301	6.221
									flg22 vs. Control	1.135	0.9765	0.1583	0.02148	6	6	10.42	6.069
									flg22 vs. cPTIO	1.135	0.9896	0.1451	0.02326	6	6	8.825	7.745
									cPTIO-flg22 vs. Control	1.115	0.9765	0.1384	0.00983	6	6	19.91	9.954
									cPTIO-flg22 vs. cPTIO	1.115	0.9896	0.1252	0.01327	6	6	13.34	8.537
									Control vs. cPTIO	0.9765	0.9896	-0.01319	0.01302	6	6	1.433	8.197
									50
									flg22 vs. cPTIO-flg22	1.158	1.128	0.02963	0.02445	6	6	1.713	9.98
									flg22 vs. Control	1.158	0.9801	0.1776	0.01763	6	6	14.24	5.875
									flg22 vs. cPTIO	1.158	1.01	0.1481	0.01987	6	6	10.54	8.333
									cPTIO-flg22 vs. Control	1.128	0.9801	0.1479	0.01837	6	6	11.39	5.802
									cPTIO-flg22 vs. cPTIO	1.128	1.01	0.1185	0.02053	6	6	8.163	8.114
									Control vs. cPTIO	0.9801	1.01	-0.02945	0.01159	6	6	3.593	7.192
									55
									flg22 vs. cPTIO-flg22	1.19	1.134	0.05626	0.02538	6	6	3.134	6.967
									flg22 vs. Control	1.19	0.9858	0.2047	0.02394	6	6	12.09	5.713
									flg22 vs. cPTIO	1.19	1.005	0.1859	0.02439	6	6	10.78	6.113
									cPTIO-flg22 vs. Control	1.134	0.9858	0.1484	0.01216	6	6	17.26	8.114
									cPTIO-flg22 vs. cPTIO	1.134	1.005	0.1296	0.01303	6	6	14.07	9.222
									Control vs. cPTIO	0.9858	1.005	-0.01879	0.009929	6	6	2.676	9.527
									60
									flg22 vs. cPTIO-flg22	1.205	1.164	0.04153	0.02765	6	6	2.124	7.274
									flg22 vs. Control	1.205	0.9803	0.2249	0.02534	6	6	12.55	5.423
									flg22 vs. cPTIO	1.205	0.9879	0.2173	0.02766	6	6	11.11	7.284
									cPTIO-flg22 vs. Control	1.164	0.9803	0.1833	0.0132	6	6	19.64	6.711
									cPTIO-flg22 vs. cPTIO	1.164	0.9879	0.1757	0.01724	6	6	14.42	10
									Control vs. cPTIO	0.9803	0.9879	-0.007615	0.01323	6	6	0.8138	6.702
									65
									flg22 vs. cPTIO-flg22	1.233	1.153	0.07997	0.02788	6	6	4.057	7.702
									flg22 vs. Control	1.233	0.9718	0.2612	0.02466	6	6	14.98	5.124
									flg22 vs. cPTIO	1.233	0.9984	0.2346	0.02655	6	6	12.5	6.677
									cPTIO-flg22 vs. Control	1.153	0.9718	0.1813	0.01356	6	6	18.91	5.421
									cPTIO-flg22 vs. cPTIO	1.153	0.9984	0.1546	0.01674	6	6	13.07	9.371
									Control vs. cPTIO	0.9718	0.9984	-0.02663	0.01055	6	6	3.572	5.714
									70
									flg22 vs. cPTIO-flg22	1.253	1.171	0.08228	0.03418	6	6	3.404	7.564
									flg22 vs. Control	1.253	0.9751	0.2781	0.03051	6	6	12.89	5.163
									flg22 vs. cPTIO	1.253	1.003	0.2503	0.03214	6	6	11.01	6.262
									cPTIO-flg22 vs. Control	1.171	0.9751	0.1958	0.01636	6	6	16.93	5.588
									cPTIO-flg22 vs. cPTIO	1.171	1.003	0.168	0.01924	6	6	12.35	8.823
									Control vs. cPTIO	0.9751	1.003	-0.02785	0.0115	6	6	3.424	6.249
									75
									flg22 vs. cPTIO-flg22	1.257	1.187	0.07046	0.02852	6	6	3.494	6.847
									flg22 vs. Control	1.257	0.9789	0.2786	0.02715	6	6	14.51	5.791
									flg22 vs. cPTIO	1.257	1	0.2573	0.02886	6	6	12.61	7.098
									cPTIO-flg22 vs. Control	1.187	0.9789	0.2081	0.0136	6	6	21.64	8.544
									cPTIO-flg22 vs. cPTIO	1.187	1	0.1868	0.01676	6	6	15.76	9.952
									Control vs. cPTIO	0.9789	1	-0.02129	0.0143	6	6	2.105	8.198
									80
									flg22 vs. cPTIO-flg22	1.271	1.192	0.07871	0.0324	6	6	3.436	6.638
									flg22 vs. Control	1.271	0.9806	0.2901	0.03092	6	6	13.27	5.642
									flg22 vs. cPTIO	1.271	0.9927	0.278	0.03451	6	6	11.39	7.948
									cPTIO-flg22 vs. Control	1.192	0.9806	0.2114	0.01446	6	6	20.67	8.337
									cPTIO-flg22 vs. cPTIO	1.192	0.9927	0.1992	0.02108	6	6	13.37	9.077
									Control vs. cPTIO	0.9806	0.9927	-0.01212	0.01873	6	6	0.9153	6.901
									85
									flg22 vs. cPTIO-flg22	1.287	1.2	0.08775	0.03245	6	6	3.824	6.32
									flg22 vs. Control	1.287	0.9876	0.2998	0.03087	6	6	13.73	5.266
									flg22 vs. cPTIO	1.287	0.9922	0.2952	0.03419	6	6	12.21	7.425
									cPTIO-flg22 vs. Control	1.2	0.9876	0.2121	0.01223	6	6	24.53	6.905
									cPTIO-flg22 vs. cPTIO	1.2	0.9922	0.2074	0.01911	6	6	15.35	9.091
									Control vs. cPTIO	0.9876	0.9922	-0.004639	0.01628	6	6	0.4031	6.018
									90
									flg22 vs. cPTIO-flg22	1.275	1.211	0.06426	0.03453	6	6	2.632	7.924
									flg22 vs. Control	1.275	0.9859	0.2892	0.03134	6	6	13.05	5.892
									flg22 vs. cPTIO	1.275	1.001	0.2742	0.03212	6	6	12.07	6.419
									cPTIO-flg22 vs. Control	1.211	0.9859	0.225	0.01929	6	6	16.49	7.585
									cPTIO-flg22 vs. cPTIO	1.211	1.001	0.2099	0.02053	6	6	14.46	8.735
									Control vs. cPTIO	0.9859	1.001	-0.01502	0.01455	6	6	1.46	9.482
									95
									flg22 vs. cPTIO-flg22	1.277	1.205	0.07207	0.03331	6	6	3.06	7.825
									flg22 vs. Control	1.277	0.9994	0.278	0.03056	6	6	12.87	6.009
									flg22 vs. cPTIO	1.277	0.9945	0.2829	0.03383	6	6	11.83	8.121
									cPTIO-flg22 vs. Control	1.205	0.9994	0.2059	0.01867	6	6	15.6	7.971
									cPTIO-flg22 vs. cPTIO	1.205	0.9945	0.2108	0.02365	6	6	12.61	9.962
									Control vs. cPTIO	0.9994	0.9945	0.004895	0.01958	6	6	0.3536	7.683
									100
									flg22 vs. cPTIO-flg22	1.266	1.206	0.06	0.03247	6	6	2.613	8.747
									flg22 vs. Control	1.266	0.99	0.2764	0.02822	6	6	13.85	5.948
									flg22 vs. cPTIO	1.266	0.9884	0.2781	0.03084	6	6	12.75	7.819
									cPTIO-flg22 vs. Control	1.206	0.99	0.2164	0.01993	6	6	15.36	7.03
									cPTIO-flg22 vs. cPTIO	1.206	0.9884	0.2181	0.0235	6	6	13.13	9.662
									Control vs. cPTIO	0.99	0.9884	0.001656	0.01714	6	6	0.1366	7.827
									105
									flg22 vs. cPTIO-flg22	1.27	1.206	0.06381	0.03066	6	6	2.944	7.236
									flg22 vs. Control	1.27	0.9893	0.2805	0.02824	6	6	14.05	5.49
									flg22 vs. cPTIO	1.27	0.9895	0.2803	0.03035	6	6	13.06	7.022
									cPTIO-flg22 vs. Control	1.206	0.9893	0.2167	0.01472	6	6	20.82	6.993
									cPTIO-flg22 vs. cPTIO	1.206	0.9895	0.2165	0.01844	6	6	16.61	9.969
									Control vs. cPTIO	0.9893	0.9895	-0.0002085	0.01407	6	6	0.02096	7.205
									110
									flg22 vs. cPTIO-flg22	1.273	1.205	0.06742	0.02923	6	6	3.262	9.244
									flg22 vs. Control	1.273	0.9855	0.2874	0.02445	6	6	16.63	5.867
									flg22 vs. cPTIO	1.273	1.017	0.256	0.0266	6	6	13.62	7.653
									cPTIO-flg22 vs. Control	1.205	0.9855	0.22	0.01879	6	6	16.56	6.536
									cPTIO-flg22 vs. cPTIO	1.205	1.017	0.1886	0.02151	6	6	12.4	9.081
									Control vs. cPTIO	0.9855	1.017	-0.03135	0.01435	6	6	3.091	7.786
									115
									flg22 vs. cPTIO-flg22	1.254	1.192	0.062	0.0308	6	6	2.847	9.068
									flg22 vs. Control	1.254	0.9779	0.2762	0.02621	6	6	14.9	5.954
									flg22 vs. cPTIO	1.254	1.011	0.2431	0.02596	6	6	13.24	5.755
									cPTIO-flg22 vs. Control	1.192	0.9779	0.2142	0.01956	6	6	15.48	6.808
									cPTIO-flg22 vs. cPTIO	1.192	1.011	0.1811	0.01923	6	6	13.32	6.445
									Control vs. cPTIO	0.9779	1.011	-0.03302	0.01039	6	6	4.495	9.863
									120
									flg22 vs. cPTIO-flg22	1.273	1.212	0.06097	0.02388	6	6	3.61	8.951
									flg22 vs. Control	1.273	0.9925	0.2803	0.0211	6	6	18.79	6.581
									flg22 vs. cPTIO	1.273	1.001	0.2723	0.02243	6	6	17.17	7.861
									cPTIO-flg22 vs. Control	1.212	0.9925	0.2193	0.0158	6	6	19.62	7.984
									cPTIO-flg22 vs. cPTIO	1.212	1.001	0.2113	0.01755	6	6	17.03	9.545
									Control vs. cPTIO	0.9925	1.001	-0.007966	0.01351	6	6	0.8339	9.075
									125
									flg22 vs. cPTIO-flg22	1.269	1.19	0.07937	0.03044	6	6	3.688	9.951
									flg22 vs. Control	1.269	0.9954	0.274	0.02276	6	6	17.02	6.95
									flg22 vs. cPTIO	1.269	1.016	0.2536	0.02161	6	6	16.6	5.837
									cPTIO-flg22 vs. Control	1.19	0.9954	0.1947	0.02415	6	6	11.4	6.711
									cPTIO-flg22 vs. cPTIO	1.19	1.016	0.1743	0.02307	6	6	10.69	5.729
									Control vs. cPTIO	0.9954	1.016	-0.02037	0.01112	6	6	2.59	8.542
									130
									flg22 vs. cPTIO-flg22	1.259	1.204	0.0541	0.02603	6	6	2.939	9.617
									flg22 vs. Control	1.259	0.9938	0.2648	0.02193	6	6	17.08	6.771
									flg22 vs. cPTIO	1.259	1.016	0.2425	0.02087	6	6	16.43	5.71
									cPTIO-flg22 vs. Control	1.204	0.9938	0.2107	0.01859	6	6	16.03	7.552
									cPTIO-flg22 vs. cPTIO	1.204	1.016	0.1884	0.01732	6	6	15.38	6.057
									Control vs. cPTIO	0.9938	1.016	-0.02233	0.01017	6	6	3.105	8.384
									135
									flg22 vs. cPTIO-flg22	1.25	1.179	0.07094	0.02787	6	6	3.6	9.319
									flg22 vs. Control	1.25	0.9881	0.2615	0.02315	6	6	15.97	5.86
									flg22 vs. cPTIO	1.25	1.016	0.234	0.02307	6	6	14.35	5.778
									cPTIO-flg22 vs. Control	1.179	0.9881	0.1906	0.01806	6	6	14.93	6.475
									cPTIO-flg22 vs. cPTIO	1.179	1.016	0.163	0.01794	6	6	12.85	6.338
									Control vs. cPTIO	0.9881	1.016	-0.02755	0.009019	6	6	4.32	9.974
									140
									flg22 vs. cPTIO-flg22	1.264	1.18	0.08372	0.03051	6	6	3.881	9.954
									flg22 vs. Control	1.264	0.9998	0.2641	0.02319	6	6	16.11	5.814
									flg22 vs. cPTIO	1.264	1.012	0.2518	0.02371	6	6	15.01	6.293
									cPTIO-flg22 vs. Control	1.18	0.9998	0.1804	0.02178	6	6	11.71	5.93
									cPTIO-flg22 vs. cPTIO	1.18	1.012	0.168	0.02234	6	6	10.64	6.474
									Control vs. cPTIO	0.9998	1.012	-0.01235	0.0103	6	6	1.695	9.487
									145
									flg22 vs. cPTIO-flg22	1.277	1.172	0.1054	0.03478	6	6	4.287	9.95
									flg22 vs. Control	1.277	0.9983	0.2789	0.02489	6	6	15.84	6.01
									flg22 vs. cPTIO	1.277	1.015	0.2617	0.02515	6	6	14.72	6.231
									cPTIO-flg22 vs. Control	1.172	0.9983	0.1735	0.02655	6	6	9.239	5.879
									cPTIO-flg22 vs. cPTIO	1.172	1.015	0.1563	0.02679	6	6	8.25	6.073
									Control vs. cPTIO	0.9983	1.015	-0.01715	0.0113	6	6	2.147	9.898
									150
									flg22 vs. cPTIO-flg22	1.257	1.207	0.05006	0.02788	6	6	2.539	9.303
									flg22 vs. Control	1.257	1.001	0.2559	0.02359	6	6	15.34	6.221
									flg22 vs. cPTIO	1.257	1.014	0.2438	0.02354	6	6	14.64	6.179
									cPTIO-flg22 vs. Control	1.207	1.001	0.2059	0.01854	6	6	15.71	7.075
									cPTIO-flg22 vs. cPTIO	1.207	1.014	0.1937	0.01848	6	6	14.82	7.009
									Control vs. cPTIO	1.001	1.014	-0.01216	0.01098	6	6	1.566	9.997
									155
									flg22 vs. cPTIO-flg22	1.262	1.186	0.07548	0.0334	6	6	3.196	9.926
									flg22 vs. Control	1.262	0.9994	0.2623	0.02575	6	6	14.4	5.934
									flg22 vs. cPTIO	1.262	0.9908	0.2709	0.03109	6	6	12.32	9.395
									cPTIO-flg22 vs. Control	1.186	0.9994	0.1868	0.0238	6	6	11.1	6.107
									cPTIO-flg22 vs. cPTIO	1.186	0.9908	0.1954	0.0295	6	6	9.366	9.716
									Control vs. cPTIO	0.9994	0.9908	0.008575	0.02044	6	6	0.5932	6.545
									160
									flg22 vs. cPTIO-flg22	1.271	1.199	0.07144	0.03535	6	6	2.858	9.514
									flg22 vs. Control	1.271	0.9938	0.2769	0.02951	6	6	13.27	6.341
									flg22 vs. cPTIO	1.271	1.003	0.2681	0.02987	6	6	12.69	6.603
									cPTIO-flg22 vs. Control	1.199	0.9938	0.2054	0.02425	6	6	11.98	7.066
									cPTIO-flg22 vs. cPTIO	1.199	1.003	0.1967	0.02469	6	6	11.26	7.442
									Control vs. cPTIO	0.9938	1.003	-0.008751	0.01519	6	6	0.8147	9.914
									165
									flg22 vs. cPTIO-flg22	1.26	1.192	0.06849	0.03337	6	6	2.903	9.967
									flg22 vs. Control	1.26	1.001	0.259	0.02656	6	6	13.79	6.913
									flg22 vs. cPTIO	1.26	1.004	0.2564	0.02821	6	6	12.86	8.131
									cPTIO-flg22 vs. Control	1.192	1.001	0.1905	0.02533	6	6	10.64	7.124
									cPTIO-flg22 vs. cPTIO	1.192	1.004	0.1879	0.02705	6	6	9.825	8.414
									Control vs. cPTIO	1.001	1.004	-0.002596	0.018	6	6	0.204	9.284
									170
									flg22 vs. cPTIO-flg22	1.266	1.209	0.0571	0.03616	6	6	2.233	9.812
									flg22 vs. Control	1.266	0.999	0.2674	0.02804	6	6	13.48	5.563
									flg22 vs. cPTIO	1.266	1.007	0.2598	0.02931	6	6	12.54	6.506
									cPTIO-flg22 vs. Control	1.209	0.999	0.2103	0.0246	6	6	12.09	5.742
									cPTIO-flg22 vs. cPTIO	1.209	1.007	0.2027	0.02603	6	6	11.01	6.957
									Control vs. cPTIO	0.999	1.007	-0.007541	0.01252	6	6	0.8517	8.229
									175
									flg22 vs. cPTIO-flg22	1.267	1.194	0.07295	0.0346	6	6	2.982	9.545
									flg22 vs. Control	1.267	0.9915	0.2751	0.029	6	6	13.42	6.497
									flg22 vs. cPTIO	1.267	0.9965	0.2701	0.02804	6	6	13.62	5.775
									cPTIO-flg22 vs. Control	1.194	0.9915	0.2021	0.02407	6	6	11.87	7.259
									cPTIO-flg22 vs. cPTIO	1.194	0.9965	0.1971	0.02291	6	6	12.17	6.197
									Control vs. cPTIO	0.9915	0.9965	-0.005037	0.01298	6	6	0.5486	9.042
									180
									flg22 vs. cPTIO-flg22	1.273	1.181	0.09194	0.04062	6	6	3.201	9.741
									flg22 vs. Control	1.273	0.9927	0.2799	0.02991	6	6	13.24	7.718
									flg22 vs. cPTIO	1.273	0.9937	0.2789	0.02916	6	6	13.53	7.197
									cPTIO-flg22 vs. Control	1.181	0.9927	0.188	0.03411	6	6	7.794	7.035
									cPTIO-flg22 vs. cPTIO	1.181	0.9937	0.187	0.03345	6	6	7.904	6.621
									Control vs. cPTIO	0.9927	0.9937	-0.001012	0.01907	6	6	0.07507	9.854

## Sheet: Fig S3E&F
Table Analyzed	** SNP Fig S1B								Within each row, compare columns (simple effects within rows)
Two-way RM ANOVA	Matching: Stacked								Number of families	37
Assume sphericity?	No								Number of comparisons per family	45
Alpha	0.05								Alpha	0.05
Source of Variation	% of total variation	P value	P value summary	Significant?	Geisser-Greenhouse's epsilon				Tukey's multiple comparisons test	Mean Diff.	95.00% CI of diff.	Below threshold?	Summary	Adjusted P Value
Time x Treatment	17.3	<0.0001	****	Yes
Time	8.207	<0.0001	****	Yes	0.06299				0
Treatment	68.23	<0.0001	****	Yes					SNP-50uMOrp1 vs. SNP-50uMGRX1	0.0004878	-0.02138 to 0.02236	No	ns	>0.9999
Subject	3.519	<0.0001	****	Yes					SNP-50uMOrp1 vs. SNP- 500 um Orp1	-0.006662	-0.02364 to 0.01032	No	ns	0.6388
									SNP-50uMOrp1 vs. SNP- 500 uM GRX1	-0.005731	-0.02454 to 0.01307	No	ns	0.8728
ANOVA table	SS	DF	MS	F (DFn, DFd)	P value				SNP-50uMOrp1 vs. SNP-5mMOrp1	0.001574	-0.01850 to 0.02165	No	ns	>0.9999
Time x Treatment	87.01	324	0.2686	F (324, 1548) = 67.12	P<0.0001				SNP-50uMOrp1 vs. SNP-5mMGRX1	-0.005171	-0.01579 to 0.005451	No	ns	0.6398
Time	41.29	36	1.147	F (2.268, 97.51) = 286.6	P<0.0001				SNP-50uMOrp1 vs. SNP-50mMOrp1	-0.002179	-0.01101 to 0.006650	No	ns	0.9873
Treatment	343.2	9	38.14	F (9, 43) = 92.62	P<0.0001				SNP-50uMOrp1 vs. SNP-50mMGRX1	-0.004824	-0.01595 to 0.006300	No	ns	0.7104
Subject	17.71	43	0.4118	F (43, 1548) = 102.9	P<0.0001				SNP-50uMOrp1 vs. ControlOrp1	6.533e-06	-0.01733 to 0.01734	No	ns	>0.9999
Residual	6.194	1548	0.004001						SNP-50uMOrp1 vs. ControlGRX1	-0.0001267	-0.01970 to 0.01944	No	ns	>0.9999
									SNP-50uMGRX1 vs. SNP- 500 um Orp1	-0.00715	-0.03002 to 0.01572	No	ns	0.9226
Data summary									SNP-50uMGRX1 vs. SNP- 500 uM GRX1	-0.006219	-0.02992 to 0.01748	No	ns	0.9767
Number of columns (Treatment)	10								SNP-50uMGRX1 vs. SNP-5mMOrp1	0.001086	-0.02343 to 0.02561	No	ns	>0.9999
Number of rows (Time)	37								SNP-50uMGRX1 vs. SNP-5mMGRX1	-0.005659	-0.02745 to 0.01613	No	ns	0.9644
Number of subjects (Subject)	53								SNP-50uMGRX1 vs. SNP-50mMOrp1	-0.002667	-0.02455 to 0.01922	No	ns	0.9997
Number of missing values	0								SNP-50uMGRX1 vs. SNP-50mMGRX1	-0.005312	-0.02718 to 0.01656	No	ns	0.9751
									SNP-50uMGRX1 vs. ControlOrp1	-0.0004813	-0.02363 to 0.02267	No	ns	>0.9999
									SNP-50uMGRX1 vs. ControlGRX1	-0.0006145	-0.02429 to 0.02306	No	ns	>0.9999
									SNP- 500 um Orp1 vs. SNP- 500 uM GRX1	0.0009307	-0.01948 to 0.02134	No	ns	>0.9999
									SNP- 500 um Orp1 vs. SNP-5mMOrp1	0.008237	-0.01325 to 0.02972	No	ns	0.8152
									SNP- 500 um Orp1 vs. SNP-5mMGRX1	0.001491	-0.01526 to 0.01824	No	ns	>0.9999
									SNP- 500 um Orp1 vs. SNP-50mMOrp1	0.004483	-0.01254 to 0.02151	No	ns	0.9027
									SNP- 500 um Orp1 vs. SNP-50mMGRX1	0.001839	-0.01513 to 0.01880	No	ns	0.9998
									SNP- 500 um Orp1 vs. ControlOrp1	0.006669	-0.01282 to 0.02616	No	ns	0.8615
									SNP- 500 um Orp1 vs. ControlGRX1	0.006536	-0.01410 to 0.02717	No	ns	0.8678
									SNP- 500 uM GRX1 vs. SNP-5mMOrp1	0.007306	-0.01519 to 0.02980	No	ns	0.9255
									SNP- 500 uM GRX1 vs. SNP-5mMGRX1	0.0005605	-0.01813 to 0.01925	No	ns	>0.9999
									SNP- 500 uM GRX1 vs. SNP-50mMOrp1	0.003553	-0.01528 to 0.02238	No	ns	0.9893
									SNP- 500 uM GRX1 vs. SNP-50mMGRX1	0.0009078	-0.01791 to 0.01973	No	ns	>0.9999
									SNP- 500 uM GRX1 vs. ControlOrp1	0.005738	-0.01501 to 0.02648	No	ns	0.9607
									SNP- 500 uM GRX1 vs. ControlGRX1	0.005605	-0.01595 to 0.02716	No	ns	0.9632
									SNP-5mMOrp1 vs. SNP-5mMGRX1	-0.006745	-0.02682 to 0.01333	No	ns	0.8817
									SNP-5mMOrp1 vs. SNP-50mMOrp1	-0.003753	-0.02384 to 0.01633	No	ns	0.9938
									SNP-5mMOrp1 vs. SNP-50mMGRX1	-0.006398	-0.02657 to 0.01377	No	ns	0.9067
									SNP-5mMOrp1 vs. ControlOrp1	-0.001568	-0.02341 to 0.02028	No	ns	>0.9999
									SNP-5mMOrp1 vs. ControlGRX1	-0.001701	-0.02415 to 0.02075	No	ns	>0.9999
									SNP-5mMGRX1 vs. SNP-50mMOrp1	0.002992	-0.007570 to 0.01355	No	ns	0.9657
									SNP-5mMGRX1 vs. SNP-50mMGRX1	0.0003473	-0.01177 to 0.01247	No	ns	>0.9999
									SNP-5mMGRX1 vs. ControlOrp1	0.005178	-0.01217 to 0.02252	No	ns	0.9234
									SNP-5mMGRX1 vs. ControlGRX1	0.005044	-0.01399 to 0.02408	No	ns	0.9259
									SNP-50mMOrp1 vs. SNP-50mMGRX1	-0.002645	-0.01372 to 0.008433	No	ns	0.9823
									SNP-50mMOrp1 vs. ControlOrp1	0.002185	-0.01517 to 0.01954	No	ns	0.9995
									SNP-50mMOrp1 vs. ControlGRX1	0.002052	-0.01758 to 0.02168	No	ns	0.9995
									SNP-50mMGRX1 vs. ControlOrp1	0.00483	-0.01267 to 0.02233	No	ns	0.9455
									SNP-50mMGRX1 vs. ControlGRX1	0.004697	-0.01451 to 0.02390	No	ns	0.9473
									ControlOrp1 vs. ControlGRX1	-0.0001332	-0.02094 to 0.02067	No	ns	>0.9999
									5
									SNP-50uMOrp1 vs. SNP-50uMGRX1	0.008832	-0.01420 to 0.03186	No	ns	0.855
									SNP-50uMOrp1 vs. SNP- 500 um Orp1	-0.0032	-0.05347 to 0.04707	No	ns	>0.9999
									SNP-50uMOrp1 vs. SNP- 500 uM GRX1	0.01289	-0.006598 to 0.03239	No	ns	0.2975
									SNP-50uMOrp1 vs. SNP-5mMOrp1	0.0237	-0.003978 to 0.05137	No	ns	0.1084
									SNP-50uMOrp1 vs. SNP-5mMGRX1	0.02088	0.0007981 to 0.04096	Yes	*	0.04
									SNP-50uMOrp1 vs. SNP-50mMOrp1	0.007359	-0.03025 to 0.04497	No	ns	0.9942
									SNP-50uMOrp1 vs. SNP-50mMGRX1	0.06024	-0.2114 to 0.3319	No	ns	0.9334
									SNP-50uMOrp1 vs. ControlOrp1	0.01694	-0.04598 to 0.07985	No	ns	0.8996
									SNP-50uMOrp1 vs. ControlGRX1	0.0167	-0.03194 to 0.06535	No	ns	0.708
									SNP-50uMGRX1 vs. SNP- 500 um Orp1	-0.01203	-0.06137 to 0.03731	No	ns	0.9274
									SNP-50uMGRX1 vs. SNP- 500 uM GRX1	0.004063	-0.01765 to 0.02577	No	ns	0.9971
									SNP-50uMGRX1 vs. SNP-5mMOrp1	0.01486	-0.01369 to 0.04342	No	ns	0.5702
									SNP-50uMGRX1 vs. SNP-5mMGRX1	0.01205	-0.01007 to 0.03417	No	ns	0.5175
									SNP-50uMGRX1 vs. SNP-50mMOrp1	-0.001473	-0.03931 to 0.03636	No	ns	>0.9999
									SNP-50uMGRX1 vs. SNP-50mMGRX1	0.0514	-0.2199 to 0.3227	No	ns	0.9698
									SNP-50uMGRX1 vs. ControlOrp1	0.008106	-0.05423 to 0.07044	No	ns	0.9989
									SNP-50uMGRX1 vs. ControlGRX1	0.007873	-0.03990 to 0.05564	No	ns	0.9921
									SNP- 500 um Orp1 vs. SNP- 500 uM GRX1	0.0161	-0.03615 to 0.06834	No	ns	0.7283
									SNP- 500 um Orp1 vs. SNP-5mMOrp1	0.0269	-0.02148 to 0.07527	No	ns	0.3656
									SNP- 500 um Orp1 vs. SNP-5mMGRX1	0.02408	-0.02712 to 0.07527	No	ns	0.4046
									SNP- 500 um Orp1 vs. SNP-50mMOrp1	0.01056	-0.03958 to 0.06070	No	ns	0.9903
									SNP- 500 um Orp1 vs. SNP-50mMGRX1	0.06344	-0.2046 to 0.3315	No	ns	0.9216
									SNP- 500 um Orp1 vs. ControlOrp1	0.02014	-0.04433 to 0.08461	No	ns	0.9021
									SNP- 500 um Orp1 vs. ControlGRX1	0.01991	-0.03473 to 0.07454	No	ns	0.7809
									SNP- 500 uM GRX1 vs. SNP-5mMOrp1	0.0108	-0.01629 to 0.03789	No	ns	0.7671
									SNP- 500 uM GRX1 vs. SNP-5mMGRX1	0.007982	-0.009955 to 0.02592	No	ns	0.7206
									SNP- 500 uM GRX1 vs. SNP-50mMOrp1	-0.005536	-0.04326 to 0.03219	No	ns	0.9988
									SNP- 500 uM GRX1 vs. SNP-50mMGRX1	0.04734	-0.2247 to 0.3194	No	ns	0.9804
									SNP- 500 uM GRX1 vs. ControlOrp1	0.004043	-0.05989 to 0.06797	No	ns	>0.9999
									SNP- 500 uM GRX1 vs. ControlGRX1	0.00381	-0.04676 to 0.05438	No	ns	>0.9999
									SNP-5mMOrp1 vs. SNP-5mMGRX1	-0.002819	-0.03002 to 0.02439	No	ns	>0.9999
									SNP-5mMOrp1 vs. SNP-50mMOrp1	-0.01634	-0.05544 to 0.02277	No	ns	0.7777
									SNP-5mMOrp1 vs. SNP-50mMGRX1	0.03654	-0.2340 to 0.3071	No	ns	0.9962
									SNP-5mMOrp1 vs. ControlOrp1	-0.006758	-0.06821 to 0.05470	No	ns	0.9998
									SNP-5mMOrp1 vs. ControlGRX1	-0.006991	-0.05397 to 0.03999	No	ns	0.9981
									SNP-5mMGRX1 vs. SNP-50mMOrp1	-0.01352	-0.05110 to 0.02406	No	ns	0.822
									SNP-5mMGRX1 vs. SNP-50mMGRX1	0.03936	-0.2325 to 0.3112	No	ns	0.9936
									SNP-5mMGRX1 vs. ControlOrp1	-0.003939	-0.06736 to 0.05948	No	ns	>0.9999
									SNP-5mMGRX1 vs. ControlGRX1	-0.004172	-0.05371 to 0.04536	No	ns	0.9999
									SNP-50mMOrp1 vs. SNP-50mMGRX1	0.05288	-0.2158 to 0.3215	No	ns	0.9672
									SNP-50mMOrp1 vs. ControlOrp1	0.009579	-0.05213 to 0.07128	No	ns	0.9988
									SNP-50mMOrp1 vs. ControlGRX1	0.009345	-0.03976 to 0.05845	No	ns	0.9953
									SNP-50mMGRX1 vs. ControlOrp1	-0.0433	-0.3078 to 0.2212	No	ns	0.9909
									SNP-50mMGRX1 vs. ControlGRX1	-0.04353	-0.3118 to 0.2248	No	ns	0.9893
									ControlOrp1 vs. ControlGRX1	-0.0002334	-0.06429 to 0.06382	No	ns	>0.9999
									10
									SNP-50uMOrp1 vs. SNP-50uMGRX1	-0.0009477	-0.04197 to 0.04008	No	ns	>0.9999
									SNP-50uMOrp1 vs. SNP- 500 um Orp1	0.001548	-0.02301 to 0.02610	No	ns	>0.9999
									SNP-50uMOrp1 vs. SNP- 500 uM GRX1	-0.01015	-0.03559 to 0.01530	No	ns	0.6748
									SNP-50uMOrp1 vs. SNP-5mMOrp1	0.001687	-0.04159 to 0.04497	No	ns	>0.9999
									SNP-50uMOrp1 vs. SNP-5mMGRX1	-0.001515	-0.03016 to 0.02713	No	ns	>0.9999
									SNP-50uMOrp1 vs. SNP-50mMOrp1	-0.02687	-0.09808 to 0.04434	No	ns	0.7067
									SNP-50uMOrp1 vs. SNP-50mMGRX1	0.04758	-0.2106 to 0.3058	No	ns	0.9729
									SNP-50uMOrp1 vs. ControlOrp1	-0.004441	-0.02522 to 0.01634	No	ns	0.9835
									SNP-50uMOrp1 vs. ControlGRX1	0.008226	-0.02453 to 0.04098	No	ns	0.8761
									SNP-50uMGRX1 vs. SNP- 500 um Orp1	0.002495	-0.03852 to 0.04351	No	ns	>0.9999
									SNP-50uMGRX1 vs. SNP- 500 uM GRX1	-0.009201	-0.05036 to 0.03196	No	ns	0.9886
									SNP-50uMGRX1 vs. SNP-5mMOrp1	0.002634	-0.04600 to 0.05127	No	ns	>0.9999
									SNP-50uMGRX1 vs. SNP-5mMGRX1	-0.0005668	-0.04256 to 0.04142	No	ns	>0.9999
									SNP-50uMGRX1 vs. SNP-50mMOrp1	-0.02592	-0.09608 to 0.04424	No	ns	0.843
									SNP-50uMGRX1 vs. SNP-50mMGRX1	0.04853	-0.2052 to 0.3023	No	ns	0.9732
									SNP-50uMGRX1 vs. ControlOrp1	-0.003493	-0.04414 to 0.03715	No	ns	>0.9999
									SNP-50uMGRX1 vs. ControlGRX1	0.009173	-0.03325 to 0.05159	No	ns	0.9907
									SNP- 500 um Orp1 vs. SNP- 500 uM GRX1	-0.0117	-0.03991 to 0.01652	No	ns	0.7201
									SNP- 500 um Orp1 vs. SNP-5mMOrp1	0.0001389	-0.04294 to 0.04322	No	ns	>0.9999
									SNP- 500 um Orp1 vs. SNP-5mMGRX1	-0.003062	-0.03371 to 0.02759	No	ns	>0.9999
									SNP- 500 um Orp1 vs. SNP-50mMOrp1	-0.02842	-0.09862 to 0.04178	No	ns	0.6838
									SNP- 500 um Orp1 vs. SNP-50mMGRX1	0.04604	-0.2112 to 0.3033	No	ns	0.9779
									SNP- 500 um Orp1 vs. ControlOrp1	-0.005989	-0.03175 to 0.01977	No	ns	0.9792
									SNP- 500 um Orp1 vs. ControlGRX1	0.006678	-0.02572 to 0.03907	No	ns	0.9835
									SNP- 500 uM GRX1 vs. SNP-5mMOrp1	0.01184	-0.03131 to 0.05498	No	ns	0.9591
									SNP- 500 uM GRX1 vs. SNP-5mMGRX1	0.008634	-0.02275 to 0.04002	No	ns	0.9695
									SNP- 500 uM GRX1 vs. SNP-50mMOrp1	-0.01672	-0.08657 to 0.05313	No	ns	0.9683
									SNP- 500 uM GRX1 vs. SNP-50mMGRX1	0.05773	-0.1991 to 0.3146	No	ns	0.9311
									SNP- 500 uM GRX1 vs. ControlOrp1	0.005708	-0.02117 to 0.03259	No	ns	0.9916
									SNP- 500 uM GRX1 vs. ControlGRX1	0.01837	-0.01419 to 0.05094	No	ns	0.3957
									SNP-5mMOrp1 vs. SNP-5mMGRX1	-0.003201	-0.04702 to 0.04061	No	ns	>0.9999
									SNP-5mMOrp1 vs. SNP-50mMOrp1	-0.02856	-0.09908 to 0.04197	No	ns	0.7837
									SNP-5mMOrp1 vs. SNP-50mMGRX1	0.0459	-0.2074 to 0.2992	No	ns	0.9806
									SNP-5mMOrp1 vs. ControlOrp1	-0.006128	-0.04890 to 0.03664	No	ns	0.9993
									SNP-5mMOrp1 vs. ControlGRX1	0.006539	-0.03770 to 0.05078	No	ns	0.9994
									SNP-5mMGRX1 vs. SNP-50mMOrp1	-0.02536	-0.09483 to 0.04412	No	ns	0.8079
									SNP-5mMGRX1 vs. SNP-50mMGRX1	0.0491	-0.2069 to 0.3051	No	ns	0.9696
									SNP-5mMGRX1 vs. ControlOrp1	-0.002927	-0.03265 to 0.02679	No	ns	>0.9999
									SNP-5mMGRX1 vs. ControlGRX1	0.00974	-0.02432 to 0.04380	No	ns	0.9508
									SNP-50mMOrp1 vs. SNP-50mMGRX1	0.07445	-0.1727 to 0.3216	No	ns	0.8401
									SNP-50mMOrp1 vs. ControlOrp1	0.02243	-0.04778 to 0.09264	No	ns	0.8572
									SNP-50mMOrp1 vs. ControlGRX1	0.0351	-0.03480 to 0.1050	No	ns	0.5004
									SNP-50mMGRX1 vs. ControlOrp1	-0.05203	-0.3094 to 0.2053	No	ns	0.9577
									SNP-50mMGRX1 vs. ControlGRX1	-0.03936	-0.2958 to 0.2171	No	ns	0.9914
									ControlOrp1 vs. ControlGRX1	0.01267	-0.01872 to 0.04405	No	ns	0.6899
									15
									SNP-50uMOrp1 vs. SNP-50uMGRX1	-0.0051	-0.02248 to 0.01228	No	ns	0.9509
									SNP-50uMOrp1 vs. SNP- 500 um Orp1	-0.02001	-0.09320 to 0.05319	No	ns	0.7942
									SNP-50uMOrp1 vs. SNP- 500 uM GRX1	-0.006267	-0.02634 to 0.01380	No	ns	0.9387
									SNP-50uMOrp1 vs. SNP-5mMOrp1	-0.02192	-0.07274 to 0.02891	No	ns	0.6426
									SNP-50uMOrp1 vs. SNP-5mMGRX1	-0.01732	-0.04146 to 0.006825	No	ns	0.2304
									SNP-50uMOrp1 vs. SNP-50mMOrp1	-0.1313	-0.2264 to -0.03630	Yes	*	0.0121
									SNP-50uMOrp1 vs. SNP-50mMGRX1	-0.01945	-0.2843 to 0.2454	No	ns	>0.9999
									SNP-50uMOrp1 vs. ControlOrp1	-0.009062	-0.03418 to 0.01606	No	ns	0.8514
									SNP-50uMOrp1 vs. ControlGRX1	0.004505	-0.03419 to 0.04320	No	ns	0.9993
									SNP-50uMGRX1 vs. SNP- 500 um Orp1	-0.01491	-0.09119 to 0.06137	No	ns	0.9212
									SNP-50uMGRX1 vs. SNP- 500 uM GRX1	-0.001167	-0.01887 to 0.01654	No	ns	>0.9999
									SNP-50uMGRX1 vs. SNP-5mMOrp1	-0.01682	-0.06832 to 0.03469	No	ns	0.8292
									SNP-50uMGRX1 vs. SNP-5mMGRX1	-0.01222	-0.03524 to 0.01080	No	ns	0.4759
									SNP-50uMGRX1 vs. SNP-50mMOrp1	-0.1262	-0.2219 to -0.03057	Yes	*	0.0155
									SNP-50uMGRX1 vs. SNP-50mMGRX1	-0.01435	-0.2797 to 0.2510	No	ns	>0.9999
									SNP-50uMGRX1 vs. ControlOrp1	-0.003962	-0.02858 to 0.02065	No	ns	0.9968
									SNP-50uMGRX1 vs. ControlGRX1	0.009605	-0.03160 to 0.05081	No	ns	0.8916
									SNP- 500 um Orp1 vs. SNP- 500 uM GRX1	0.01374	-0.05985 to 0.08733	No	ns	0.9525
									SNP- 500 um Orp1 vs. SNP-5mMOrp1	-0.001907	-0.07077 to 0.06695	No	ns	>0.9999
									SNP- 500 um Orp1 vs. SNP-5mMGRX1	0.002691	-0.06767 to 0.07305	No	ns	>0.9999
									SNP- 500 um Orp1 vs. SNP-50mMOrp1	-0.1113	-0.2077 to -0.01490	Yes	*	0.0234
									SNP- 500 um Orp1 vs. SNP-50mMGRX1	0.0005594	-0.2572 to 0.2583	No	ns	>0.9999
									SNP- 500 um Orp1 vs. ControlOrp1	0.01095	-0.05965 to 0.08154	No	ns	0.9896
									SNP- 500 um Orp1 vs. ControlGRX1	0.02451	-0.04415 to 0.09318	No	ns	0.7193
									SNP- 500 uM GRX1 vs. SNP-5mMOrp1	-0.01565	-0.06658 to 0.03529	No	ns	0.8876
									SNP- 500 uM GRX1 vs. SNP-5mMGRX1	-0.01105	-0.03527 to 0.01317	No	ns	0.6858
									SNP- 500 uM GRX1 vs. SNP-50mMOrp1	-0.1251	-0.2202 to -0.02995	Yes	*	0.0153
									SNP- 500 uM GRX1 vs. SNP-50mMGRX1	-0.01318	-0.2781 to 0.2517	No	ns	>0.9999
									SNP- 500 uM GRX1 vs. ControlOrp1	-0.002795	-0.02807 to 0.02248	No	ns	>0.9999
									SNP- 500 uM GRX1 vs. ControlGRX1	0.01077	-0.02830 to 0.04985	No	ns	0.8732
									SNP-5mMOrp1 vs. SNP-5mMGRX1	0.004598	-0.04599 to 0.05519	No	ns	>0.9999
									SNP-5mMOrp1 vs. SNP-50mMOrp1	-0.1094	-0.2029 to -0.01588	Yes	*	0.0217
									SNP-5mMOrp1 vs. SNP-50mMGRX1	0.002466	-0.2564 to 0.2613	No	ns	>0.9999
									SNP-5mMOrp1 vs. ControlOrp1	0.01285	-0.03790 to 0.06360	No	ns	0.9674
									SNP-5mMOrp1 vs. ControlGRX1	0.02642	-0.02646 to 0.07930	No	ns	0.5649
									SNP-5mMGRX1 vs. SNP-50mMOrp1	-0.114	-0.2084 to -0.01967	Yes	*	0.0216
									SNP-5mMGRX1 vs. SNP-50mMGRX1	-0.002132	-0.2662 to 0.2620	No	ns	>0.9999
									SNP-5mMGRX1 vs. ControlOrp1	0.008256	-0.01930 to 0.03581	No	ns	0.9503
									SNP-5mMGRX1 vs. ControlGRX1	0.02182	-0.01629 to 0.05993	No	ns	0.3559
									SNP-50mMOrp1 vs. SNP-50mMGRX1	0.1119	-0.1378 to 0.3616	No	ns	0.5564
									SNP-50mMOrp1 vs. ControlOrp1	0.1223	0.02787 to 0.2167	Yes	*	0.0157
									SNP-50mMOrp1 vs. ControlGRX1	0.1358	0.04210 to 0.2296	Yes	**	0.0082
									SNP-50mMGRX1 vs. ControlOrp1	0.01039	-0.2538 to 0.2745	No	ns	>0.9999
									SNP-50mMGRX1 vs. ControlGRX1	0.02395	-0.2387 to 0.2867	No	ns	0.9998
									ControlOrp1 vs. ControlGRX1	0.01357	-0.02501 to 0.05215	No	ns	0.7921
									20
									SNP-50uMOrp1 vs. SNP-50uMGRX1	-0.002695	-0.03108 to 0.02569	No	ns	>0.9999
									SNP-50uMOrp1 vs. SNP- 500 um Orp1	-0.01815	-0.07284 to 0.03654	No	ns	0.8026
									SNP-50uMOrp1 vs. SNP- 500 uM GRX1	-0.01032	-0.03928 to 0.01864	No	ns	0.8745
									SNP-50uMOrp1 vs. SNP-5mMOrp1	-0.05162	-0.09496 to -0.008277	Yes	*	0.0185
									SNP-50uMOrp1 vs. SNP-5mMGRX1	-0.04368	-0.07913 to -0.008239	Yes	*	0.0138
									SNP-50uMOrp1 vs. SNP-50mMOrp1	-0.3341	-0.4889 to -0.1793	Yes	**	0.0014
									SNP-50uMOrp1 vs. SNP-50mMGRX1	-0.112	-0.4796 to 0.2556	No	ns	0.7761
									SNP-50uMOrp1 vs. ControlOrp1	-0.007554	-0.04587 to 0.03076	No	ns	0.9956
									SNP-50uMOrp1 vs. ControlGRX1	0.00491	-0.03697 to 0.04679	No	ns	0.9998
									SNP-50uMGRX1 vs. SNP- 500 um Orp1	-0.01545	-0.07302 to 0.04211	No	ns	0.8454
									SNP-50uMGRX1 vs. SNP- 500 uM GRX1	-0.007625	-0.03013 to 0.01488	No	ns	0.9048
									SNP-50uMGRX1 vs. SNP-5mMOrp1	-0.04893	-0.09125 to -0.006605	Yes	*	0.0245
									SNP-50uMGRX1 vs. SNP-5mMGRX1	-0.04099	-0.07362 to -0.008354	Yes	*	0.0142
									SNP-50uMGRX1 vs. SNP-50mMOrp1	-0.3314	-0.4872 to -0.1756	Yes	**	0.0017
									SNP-50uMGRX1 vs. SNP-50mMGRX1	-0.1093	-0.4779 to 0.2592	No	ns	0.7911
									SNP-50uMGRX1 vs. ControlOrp1	-0.004859	-0.04166 to 0.03194	No	ns	0.9994
									SNP-50uMGRX1 vs. ControlGRX1	0.007605	-0.03475 to 0.04996	No	ns	0.986
									SNP- 500 um Orp1 vs. SNP- 500 uM GRX1	0.00783	-0.04946 to 0.06512	No	ns	0.9956
									SNP- 500 um Orp1 vs. SNP-5mMOrp1	-0.03347	-0.08993 to 0.02299	No	ns	0.3662
									SNP- 500 um Orp1 vs. SNP-5mMGRX1	-0.02553	-0.08000 to 0.02894	No	ns	0.5459
									SNP- 500 um Orp1 vs. SNP-50mMOrp1	-0.3159	-0.4690 to -0.1628	Yes	**	0.0013
									SNP- 500 um Orp1 vs. SNP-50mMGRX1	-0.09389	-0.4588 to 0.2710	No	ns	0.8833
									SNP- 500 um Orp1 vs. ControlOrp1	0.0106	-0.04478 to 0.06598	No	ns	0.9908
									SNP- 500 um Orp1 vs. ControlGRX1	0.02306	-0.03389 to 0.08000	No	ns	0.6712
									SNP- 500 uM GRX1 vs. SNP-5mMOrp1	-0.0413	-0.08375 to 0.001153	No	ns	0.0569
									SNP- 500 uM GRX1 vs. SNP-5mMGRX1	-0.03336	-0.06638 to -0.0003504	Yes	*	0.0474
									SNP- 500 uM GRX1 vs. SNP-50mMOrp1	-0.3238	-0.4795 to -0.1681	Yes	**	0.0018
									SNP- 500 uM GRX1 vs. SNP-50mMGRX1	-0.1017	-0.4702 to 0.2668	No	ns	0.8363
									SNP- 500 uM GRX1 vs. ControlOrp1	0.002766	-0.03426 to 0.03980	No	ns	>0.9999
									SNP- 500 uM GRX1 vs. ControlGRX1	0.01523	-0.02713 to 0.05759	No	ns	0.7111
									SNP-5mMOrp1 vs. SNP-5mMGRX1	0.007937	-0.03681 to 0.05268	No	ns	0.9986
									SNP-5mMOrp1 vs. SNP-50mMOrp1	-0.2825	-0.4356 to -0.1293	Yes	**	0.0025
									SNP-5mMOrp1 vs. SNP-50mMGRX1	-0.06042	-0.4259 to 0.3050	No	ns	0.987
									SNP-5mMOrp1 vs. ControlOrp1	0.04407	-0.002195 to 0.09033	No	ns	0.0646
									SNP-5mMOrp1 vs. ControlGRX1	0.05653	0.008405 to 0.1047	Yes	*	0.0209
									SNP-5mMGRX1 vs. SNP-50mMOrp1	-0.2904	-0.4447 to -0.1361	Yes	**	0.0026
									SNP-5mMGRX1 vs. SNP-50mMGRX1	-0.06836	-0.4354 to 0.2986	No	ns	0.9729
									SNP-5mMGRX1 vs. ControlOrp1	0.03613	-0.004119 to 0.07638	No	ns	0.0867
									SNP-5mMGRX1 vs. ControlGRX1	0.04859	0.005465 to 0.09172	Yes	*	0.0274
									SNP-50mMOrp1 vs. SNP-50mMGRX1	0.222	-0.1222 to 0.5662	No	ns	0.2513
									SNP-50mMOrp1 vs. ControlOrp1	0.3265	0.1724 to 0.4806	Yes	**	0.0014
									SNP-50mMOrp1 vs. ControlGRX1	0.339	0.1849 to 0.4931	Yes	**	0.0011
									SNP-50mMGRX1 vs. ControlOrp1	0.1045	-0.2623 to 0.4712	No	ns	0.823
									SNP-50mMGRX1 vs. ControlGRX1	0.117	-0.2497 to 0.4836	No	ns	0.747
									ControlOrp1 vs. ControlGRX1	0.01246	-0.03256 to 0.05748	No	ns	0.946
									25
									SNP-50uMOrp1 vs. SNP-50uMGRX1	-0.006963	-0.03706 to 0.02313	No	ns	0.9906
									SNP-50uMOrp1 vs. SNP- 500 um Orp1	-0.0214	-0.04772 to 0.004909	No	ns	0.1299
									SNP-50uMOrp1 vs. SNP- 500 uM GRX1	-0.01867	-0.04138 to 0.004033	No	ns	0.1272
									SNP-50uMOrp1 vs. SNP-5mMOrp1	-0.1004	-0.1570 to -0.04369	Yes	**	0.0025
									SNP-50uMOrp1 vs. SNP-5mMGRX1	-0.07707	-0.1544 to 0.0002193	No	ns	0.0506
									SNP-50uMOrp1 vs. SNP-50mMOrp1	-0.4718	-0.6499 to -0.2937	Yes	***	0.0006
									SNP-50uMOrp1 vs. SNP-50mMGRX1	-0.284	-0.4458 to -0.1223	Yes	**	0.006
									SNP-50uMOrp1 vs. ControlOrp1	0.001054	-0.04054 to 0.04265	No	ns	>0.9999
									SNP-50uMOrp1 vs. ControlGRX1	0.01187	-0.03573 to 0.05947	No	ns	0.9295
									SNP-50uMGRX1 vs. SNP- 500 um Orp1	-0.01444	-0.04497 to 0.01609	No	ns	0.6291
									SNP-50uMGRX1 vs. SNP- 500 uM GRX1	-0.01171	-0.04029 to 0.01687	No	ns	0.7417
									SNP-50uMGRX1 vs. SNP-5mMOrp1	-0.09339	-0.1501 to -0.03670	Yes	**	0.0029
									SNP-50uMGRX1 vs. SNP-5mMGRX1	-0.0701	-0.1468 to 0.006625	No	ns	0.0745
									SNP-50uMGRX1 vs. SNP-50mMOrp1	-0.4648	-0.6423 to -0.2874	Yes	***	0.0006
									SNP-50uMGRX1 vs. SNP-50mMGRX1	-0.2771	-0.4375 to -0.1167	Yes	**	0.0061
									SNP-50uMGRX1 vs. ControlOrp1	0.008018	-0.03445 to 0.05048	No	ns	0.9962
									SNP-50uMGRX1 vs. ControlGRX1	0.01883	-0.02824 to 0.06591	No	ns	0.7001
									SNP- 500 um Orp1 vs. SNP- 500 uM GRX1	0.00273	-0.02153 to 0.02699	No	ns	0.9998
									SNP- 500 um Orp1 vs. SNP-5mMOrp1	-0.07895	-0.1359 to -0.02196	Yes	*	0.0102
									SNP- 500 um Orp1 vs. SNP-5mMGRX1	-0.05566	-0.1332 to 0.02191	No	ns	0.1776
									SNP- 500 um Orp1 vs. SNP-50mMOrp1	-0.4504	-0.6286 to -0.2721	Yes	***	0.0007
									SNP- 500 um Orp1 vs. SNP-50mMGRX1	-0.2626	-0.4247 to -0.1006	Yes	**	0.0083
									SNP- 500 um Orp1 vs. ControlOrp1	0.02246	-0.01972 to 0.06464	No	ns	0.4228
									SNP- 500 um Orp1 vs. ControlGRX1	0.03328	-0.01537 to 0.08193	No	ns	0.1772
									SNP- 500 uM GRX1 vs. SNP-5mMOrp1	-0.08168	-0.1390 to -0.02432	Yes	**	0.0099
									SNP- 500 uM GRX1 vs. SNP-5mMGRX1	-0.05839	-0.1366 to 0.01977	No	ns	0.15
									SNP- 500 uM GRX1 vs. SNP-50mMOrp1	-0.4531	-0.6318 to -0.2744	Yes	***	0.0007
									SNP- 500 uM GRX1 vs. SNP-50mMGRX1	-0.2654	-0.4283 to -0.1024	Yes	**	0.0084
									SNP- 500 uM GRX1 vs. ControlOrp1	0.01973	-0.02264 to 0.06210	No	ns	0.5045
									SNP- 500 uM GRX1 vs. ControlGRX1	0.03055	-0.01987 to 0.08096	No	ns	0.2189
									SNP-5mMOrp1 vs. SNP-5mMGRX1	0.02329	-0.05696 to 0.1035	No	ns	0.9607
									SNP-5mMOrp1 vs. SNP-50mMOrp1	-0.3714	-0.5458 to -0.1971	Yes	**	0.001
									SNP-5mMOrp1 vs. SNP-50mMGRX1	-0.1837	-0.3379 to -0.02942	Yes	*	0.0239
									SNP-5mMOrp1 vs. ControlOrp1	0.1014	0.04236 to 0.1605	Yes	**	0.0017
									SNP-5mMOrp1 vs. ControlGRX1	0.1122	0.05163 to 0.1728	Yes	**	0.0011
									SNP-5mMGRX1 vs. SNP-50mMOrp1	-0.3947	-0.5681 to -0.2213	Yes	***	0.0005
									SNP-5mMGRX1 vs. SNP-50mMGRX1	-0.207	-0.3593 to -0.05459	Yes	*	0.0112
									SNP-5mMGRX1 vs. ControlOrp1	0.07812	0.001060 to 0.1552	Yes	*	0.0468
									SNP-5mMGRX1 vs. ControlGRX1	0.08894	0.01113 to 0.1667	Yes	*	0.0254
									SNP-50mMOrp1 vs. SNP-50mMGRX1	0.1878	-0.002498 to 0.3780	No	ns	0.0537
									SNP-50mMOrp1 vs. ControlOrp1	0.4729	0.2965 to 0.6492	Yes	***	0.0004
									SNP-50mMOrp1 vs. ControlGRX1	0.4837	0.3074 to 0.6600	Yes	***	0.0004
									SNP-50mMGRX1 vs. ControlOrp1	0.2851	0.1270 to 0.4432	Yes	**	0.0046
									SNP-50mMGRX1 vs. ControlGRX1	0.2959	0.1379 to 0.4539	Yes	**	0.0038
									ControlOrp1 vs. ControlGRX1	0.01082	-0.04012 to 0.06175	No	ns	0.9883
									30
									SNP-50uMOrp1 vs. SNP-50uMGRX1	0.008856	-0.01518 to 0.03289	No	ns	0.8089
									SNP-50uMOrp1 vs. SNP- 500 um Orp1	-0.01241	-0.03943 to 0.01462	No	ns	0.4634
									SNP-50uMOrp1 vs. SNP- 500 uM GRX1	-0.007649	-0.02766 to 0.01236	No	ns	0.7642
									SNP-50uMOrp1 vs. SNP-5mMOrp1	-0.157	-0.2556 to -0.05839	Yes	**	0.0066
									SNP-50uMOrp1 vs. SNP-5mMGRX1	-0.1055	-0.1821 to -0.02893	Yes	*	0.0126
									SNP-50uMOrp1 vs. SNP-50mMOrp1	-0.5457	-0.7774 to -0.3140	Yes	**	0.0011
									SNP-50uMOrp1 vs. SNP-50mMGRX1	-0.3465	-0.5926 to -0.1004	Yes	*	0.0148
									SNP-50uMOrp1 vs. ControlOrp1	-0.0008958	-0.04016 to 0.03837	No	ns	>0.9999
									SNP-50uMOrp1 vs. ControlGRX1	0.01982	-0.03323 to 0.07288	No	ns	0.5357
									SNP-50uMGRX1 vs. SNP- 500 um Orp1	-0.02126	-0.05008 to 0.007556	No	ns	0.1909
									SNP-50uMGRX1 vs. SNP- 500 uM GRX1	-0.01651	-0.04241 to 0.009395	No	ns	0.3348
									SNP-50uMGRX1 vs. SNP-5mMOrp1	-0.1658	-0.2630 to -0.06869	Yes	**	0.004
									SNP-50uMGRX1 vs. SNP-5mMGRX1	-0.1144	-0.1895 to -0.03926	Yes	**	0.0065
									SNP-50uMGRX1 vs. SNP-50mMOrp1	-0.5545	-0.7854 to -0.3237	Yes	***	0.0009
									SNP-50uMGRX1 vs. SNP-50mMGRX1	-0.3554	-0.6000 to -0.1107	Yes	*	0.0129
									SNP-50uMGRX1 vs. ControlOrp1	-0.009751	-0.04820 to 0.02870	No	ns	0.9711
									SNP-50uMGRX1 vs. ControlGRX1	0.01097	-0.03697 to 0.05890	No	ns	0.9606
									SNP- 500 um Orp1 vs. SNP- 500 uM GRX1	0.004756	-0.02243 to 0.03194	No	ns	0.996
									SNP- 500 um Orp1 vs. SNP-5mMOrp1	-0.1446	-0.2420 to -0.04713	Yes	**	0.0083
									SNP- 500 um Orp1 vs. SNP-5mMGRX1	-0.09312	-0.1686 to -0.01767	Yes	*	0.0191
									SNP- 500 um Orp1 vs. SNP-50mMOrp1	-0.5333	-0.7643 to -0.3022	Yes	**	0.0011
									SNP- 500 um Orp1 vs. SNP-50mMGRX1	-0.3341	-0.5790 to -0.08920	Yes	*	0.0164
									SNP- 500 um Orp1 vs. ControlOrp1	0.01151	-0.02759 to 0.05060	No	ns	0.918
									SNP- 500 um Orp1 vs. ControlGRX1	0.03223	-0.01684 to 0.08129	No	ns	0.2058
									SNP- 500 uM GRX1 vs. SNP-5mMOrp1	-0.1493	-0.2471 to -0.05154	Yes	**	0.0075
									SNP- 500 uM GRX1 vs. SNP-5mMGRX1	-0.09788	-0.1736 to -0.02215	Yes	*	0.0158
									SNP- 500 uM GRX1 vs. SNP-50mMOrp1	-0.538	-0.7693 to -0.3068	Yes	**	0.0011
									SNP- 500 uM GRX1 vs. SNP-50mMGRX1	-0.3389	-0.5842 to -0.09350	Yes	*	0.0157
									SNP- 500 uM GRX1 vs. ControlOrp1	0.006754	-0.03151 to 0.04502	No	ns	0.9951
									SNP- 500 uM GRX1 vs. ControlGRX1	0.02747	-0.02202 to 0.07696	No	ns	0.301
									SNP-5mMOrp1 vs. SNP-5mMGRX1	0.05146	-0.05037 to 0.1533	No	ns	0.6028
									SNP-5mMOrp1 vs. SNP-50mMOrp1	-0.3887	-0.6132 to -0.1642	Yes	**	0.0026
									SNP-5mMOrp1 vs. SNP-50mMGRX1	-0.1895	-0.4198 to 0.04078	No	ns	0.1087
									SNP-5mMOrp1 vs. ControlOrp1	0.1561	0.05985 to 0.2523	Yes	**	0.0043
									SNP-5mMOrp1 vs. ControlGRX1	0.1768	0.08029 to 0.2733	Yes	**	0.002
									SNP-5mMGRX1 vs. SNP-50mMOrp1	-0.4402	-0.6657 to -0.2146	Yes	**	0.0016
									SNP-5mMGRX1 vs. SNP-50mMGRX1	-0.241	-0.4748 to -0.007159	Yes	*	0.0444
									SNP-5mMGRX1 vs. ControlOrp1	0.1046	0.02964 to 0.1796	Yes	**	0.0085
									SNP-5mMGRX1 vs. ControlGRX1	0.1253	0.04918 to 0.2015	Yes	**	0.003
									SNP-50mMOrp1 vs. SNP-50mMGRX1	0.1992	-0.06346 to 0.4618	No	ns	0.1838
									SNP-50mMOrp1 vs. ControlOrp1	0.5448	0.3149 to 0.7747	Yes	***	0.0009
									SNP-50mMOrp1 vs. ControlGRX1	0.5655	0.3361 to 0.7949	Yes	***	0.0007
									SNP-50mMGRX1 vs. ControlOrp1	0.3456	0.1030 to 0.5882	Yes	*	0.0135
									SNP-50mMGRX1 vs. ControlGRX1	0.3663	0.1246 to 0.6080	Yes	*	0.0104
									ControlOrp1 vs. ControlGRX1	0.02072	-0.02925 to 0.07069	No	ns	0.6987
									35
									SNP-50uMOrp1 vs. SNP-50uMGRX1	-0.006682	-0.03254 to 0.01917	No	ns	0.9827
									SNP-50uMOrp1 vs. SNP- 500 um Orp1	-0.02799	-0.08598 to 0.02999	No	ns	0.4057
									SNP-50uMOrp1 vs. SNP- 500 uM GRX1	-0.01565	-0.04448 to 0.01318	No	ns	0.489
									SNP-50uMOrp1 vs. SNP-5mMOrp1	-0.2289	-0.3578 to -0.09986	Yes	**	0.0038
									SNP-50uMOrp1 vs. SNP-5mMGRX1	-0.1475	-0.2456 to -0.04947	Yes	**	0.0079
									SNP-50uMOrp1 vs. SNP-50mMOrp1	-0.6525	-0.9371 to -0.3679	Yes	**	0.0012
									SNP-50uMOrp1 vs. SNP-50mMGRX1	-0.409	-0.7664 to -0.05158	Yes	*	0.0313
									SNP-50uMOrp1 vs. ControlOrp1	0.0004329	-0.02194 to 0.02281	No	ns	>0.9999
									SNP-50uMOrp1 vs. ControlGRX1	0.02081	-0.05736 to 0.09898	No	ns	0.8274
									SNP-50uMGRX1 vs. SNP- 500 um Orp1	-0.02131	-0.07849 to 0.03587	No	ns	0.6583
									SNP-50uMGRX1 vs. SNP- 500 uM GRX1	-0.008966	-0.03868 to 0.02075	No	ns	0.9452
									SNP-50uMGRX1 vs. SNP-5mMOrp1	-0.2222	-0.3509 to -0.09342	Yes	**	0.0042
									SNP-50uMGRX1 vs. SNP-5mMGRX1	-0.1408	-0.2386 to -0.04305	Yes	**	0.0095
									SNP-50uMGRX1 vs. SNP-50mMOrp1	-0.6458	-0.9303 to -0.3614	Yes	**	0.0013
									SNP-50uMGRX1 vs. SNP-50mMGRX1	-0.4023	-0.7595 to -0.04513	Yes	*	0.0331
									SNP-50uMGRX1 vs. ControlOrp1	0.007114	-0.01707 to 0.03130	No	ns	0.951
									SNP-50uMGRX1 vs. ControlGRX1	0.02749	-0.04959 to 0.1046	No	ns	0.6335
									SNP- 500 um Orp1 vs. SNP- 500 uM GRX1	0.01234	-0.04446 to 0.06915	No	ns	0.9624
									SNP- 500 um Orp1 vs. SNP-5mMOrp1	-0.2009	-0.3278 to -0.07397	Yes	**	0.0049
									SNP- 500 um Orp1 vs. SNP-5mMGRX1	-0.1195	-0.2171 to -0.02200	Yes	*	0.0177
									SNP- 500 um Orp1 vs. SNP-50mMOrp1	-0.6245	-0.9069 to -0.3421	Yes	**	0.0013
									SNP- 500 um Orp1 vs. SNP-50mMGRX1	-0.381	-0.7347 to -0.02734	Yes	*	0.0384
									SNP- 500 um Orp1 vs. ControlOrp1	0.02842	-0.03186 to 0.08871	No	ns	0.38
									SNP- 500 um Orp1 vs. ControlGRX1	0.0488	-0.02711 to 0.1247	No	ns	0.2497
									SNP- 500 uM GRX1 vs. SNP-5mMOrp1	-0.2132	-0.3417 to -0.08473	Yes	**	0.005
									SNP- 500 uM GRX1 vs. SNP-5mMGRX1	-0.1319	-0.2294 to -0.03433	Yes	*	0.0126
									SNP- 500 uM GRX1 vs. SNP-50mMOrp1	-0.6369	-0.9212 to -0.3526	Yes	**	0.0013
									SNP- 500 uM GRX1 vs. SNP-50mMGRX1	-0.3933	-0.7502 to -0.03645	Yes	*	0.0357
									SNP- 500 uM GRX1 vs. ControlOrp1	0.01608	-0.01191 to 0.04407	No	ns	0.3805
									SNP- 500 uM GRX1 vs. ControlGRX1	0.03645	-0.03968 to 0.1126	No	ns	0.4011
									SNP-5mMOrp1 vs. SNP-5mMGRX1	0.08133	-0.05192 to 0.2146	No	ns	0.3905
									SNP-5mMOrp1 vs. SNP-50mMOrp1	-0.4237	-0.6997 to -0.1476	Yes	**	0.0049
									SNP-5mMOrp1 vs. SNP-50mMGRX1	-0.1801	-0.5169 to 0.1566	No	ns	0.3894
									SNP-5mMOrp1 vs. ControlOrp1	0.2293	0.09979 to 0.3588	Yes	**	0.004
									SNP-5mMOrp1 vs. ControlGRX1	0.2497	0.1221 to 0.3772	Yes	**	0.0011
									SNP-5mMGRX1 vs. SNP-50mMOrp1	-0.505	-0.7821 to -0.2279	Yes	**	0.0023
[truncated: 3,046 more rows]

## Sheet: Fig S4A
Table Analyzed	**Fig S4B elf18 rboh Orp1								Within each row, compare columns (simple effects within rows)
[truncated: 1,190 more rows]

[truncated: 3 more sheets: Fig S4B, Fig S4C, Fig S4D]
